# Supplementary material for: Protease inhibitor ASP enhances freezing tolerance by inhibiting protein degradation in kumquat
Source: Hortic Res. 2023 Feb 16;10(4):uhad023. doi: 10.1093/hr/uhad023 (PMC10541525; doi:10.1093/hr/uhad023)
Supplement: Web_Material_uhad023 [file web_material_uhad023.zip]

Archive with 7 entries (7 files):
- Supplementary_Figure_S1-S4.pptx
- Table_S2_Summary_and_list_of_DEPs_identified_at_each_stage_in_proteomic_analysis.xlsx
- Table_S3_List_of_DEPs_with_known_or_putative_functions_in_plant_cold_and_freezing_responses.xlsx
- Table_S4_List_of_proteases_and_protease_inhibitors_identified_as_DEPs_in_cold_acclimation.xlsx
- Table_S5_List_of_DEPs_associated_with_endocytosis_in_cold_acclimation.xlsx
- Table_S6_List_of_primers_used_in_this_study.xlsx
- Table S1 Summary and list of identified proteins and peptides in proteomic analysis.xlsx
