# Supplementary material for: Protease inhibitor ASP enhances freezing tolerance by inhibiting protein degradation in kumquat
Source: Hortic Res. 2023 Feb 16;10(4):uhad023. doi: 10.1093/hr/uhad023 (PMC10541525; doi:10.1093/hr/uhad023)
Supplement: Web_Material_uhad023 [file web_material_uhad023.zip › Table_S2_Summary_and_list_of_DEPs_identified_at_each_stage_in_proteomic_analysis.xlsx]

## Sheet: Diff_distribution
Compared sample name	Up-regulated	Down-regulated
LQ/ZQ	238	342
LH/ZH	686	171
LD/ZD	781	103
LZ/ZZ	545	103
LQ/ZQ	the cold acclimated (CA) group compared to the non-acclimated control (NC) at stage 1 (4 ℃ for two weeks)
LH/ZH	the CA group compared to the NC at stage 2 (1h after -10 ℃ freezing treatment)
LD/ZD	the CA group compared to the NC at stage 3 (12h after recovery at 25 ℃)
LZ/ZZ	the CA group compared to the NC at stage 4 (one week recovery at 25 ℃ )

## Sheet: LQvsZQ
Protein accession	Protein description	Gene name	LQ/ZQ Ratio	LQ/ZQ CV	Regulated Type	MW [kDa]	Coverage [%]	Peptides	Unique peptides	LQ_1	LQ_2	ZQ_1	ZQ_2	LH_1	LH_2	ZH_1	ZH_2	LD_1	LD_2	ZD_1	ZD_2	LZ_1	LZ_2	ZZ_1	ZZ_2	Subcellular localization	KEGG KO No.	KEGG Gene	KEGG pathway	Biological Process	Cellular Component	Molecular Function	Pfam ID	Domain description	KOG category	KOG NO.	KOG description
TRINITY_DN1013_c0_g1_m.96	Cystathionine gamma-synthase 1, chloroplastic OS=Arabidopsis thaliana OX=3702 GN=CGS1 PE=1 SV=3	CGS1	2.014	0.0621285	Up	60.217	23.1	9	9	1.48687	1.60021	0.771997	0.760833	1.54242	1.66255	0.382543	0.49885	1.59289	1.18572	0.487454	0.346005	1.09125	1.23716		0.353259	endoplasmic reticulum	K01739	metB; cystathionine gamma-synthase [EC:2.5.1.48]	map00270 Cysteine and methionine metabolism; map00450 Selenocompound metabolism; map00920 Sulfur metabolism; map01100 Metabolic pathways; map01110 Biosynthesis of secondary metabolites; map01230 Biosynthesis of amino acids	GO:0000096 sulfur amino acid metabolic process; GO:0000097 sulfur amino acid biosynthetic process; GO:0001887 selenium compound metabolic process; GO:0006082 organic acid metabolic process; GO:0006520 cellular amino acid metabolic process; GO:0006555 methionine metabolic process; GO:0006790 sulfur compound metabolic process; GO:0006807 nitrogen compound metabolic process; GO:0008152 metabolic pro…	GO:0005622 intracellular; GO:0005623 cell; GO:0005737 cytoplasm; GO:0009507 chloroplast; GO:0009532 plastid stroma; GO:0009536 plastid; GO:0009570 chloroplast stroma; GO:0043226 organelle; GO:0043227 membrane-bounded organelle; GO:0043229 intracellular organelle; GO:0043231 intracellular membrane-bounded organelle;	GO:0003824 catalytic activity; GO:0003962 cystathionine gamma-synthase activity; GO:0005488 binding; GO:0008144 drug binding; GO:0016740 transferase activity; GO:0016765 transferase activity, transferring alkyl or aryl (other than methyl) groups; GO:0019842 vitamin binding; GO:0030170 pyridoxal phosphate binding; GO:0036094 small molecule binding; GO:0043167 ion binding; GO:0043168 anion binding;…	PF01053	Cys/Met metabolism PLP-dependent enzyme	E	KOG0053	Cystathionine beta-lyases/cystathionine gamma-synthases
TRINITY_DN1052_c0_g1_m.402	Metal transporter Nramp3 OS=Arabidopsis thaliana OX=3702 GN=NRAMP3 PE=1 SV=2	NRAMP3	1.933	0.0299963	Up	49.853	17.8	4	4	1.46312	1.35858	0.773397	0.688111	0.954531	0.83133		0.794478	1.38129	1.0973	0.556941		1.29516	0.805757			plasma membrane	K21398	SLC11A2, DMT1, NRAMP2; natural resistance-associated macrophage protein 2		GO:0000041 transition metal ion transport; GO:0006810 transport; GO:0006811 ion transport; GO:0006812 cation transport; GO:0006828 manganese ion transport; GO:0006950 response to stress; GO:0006952 defense response; GO:0009605 response to external stimulus; GO:0009607 response to biotic stimulus; GO:0009617 response to bacterium; GO:0009624 response to nematode; GO:0009893 positive regulation of …	GO:0005622 intracellular; GO:0005623 cell; GO:0005737 cytoplasm; GO:0005773 vacuole; GO:0005774 vacuolar membrane; GO:0005794 Golgi apparatus; GO:0005911 cell-cell junction; GO:0009506 plasmodesma; GO:0012505 endomembrane system; GO:0016020 membrane; GO:0030054 cell junction; GO:0031090 organelle membrane; GO:0043226 organelle; GO:0043227 membrane-bounded organelle; GO:0043229 intracellular organ…				P	KOG1291	Mn2+ and Fe2+ transporters of the NRAMP family
TRINITY_DN10628_c0_g1_m.463	Beta-galactosidase 8 OS=Arabidopsis thaliana OX=3702 GN=BGAL8 PE=2 SV=2	BGAL8	0.492	0.0373674	Down	92.321	28.7	18	17	0.412797	0.405143	0.861816	0.802283	0.37606	0.3964	1.0505	0.930538	0.548522	0.553018	1.78447	1.6539	0.743179	0.746513	2.20258	2.53227	chloroplast					GO:0005618 cell wall; GO:0005622 intracellular; GO:0005623 cell; GO:0005737 cytoplasm; GO:0005773 vacuole; GO:0030312 external encapsulating structure; GO:0043226 organelle; GO:0043227 membrane-bounded organelle; GO:0043229 intracellular organelle; GO:0043231 intracellular membrane-bounded organelle; GO:0071944 cell periphery;	GO:0003824 catalytic activity; GO:0004553 hydrolase activity, hydrolyzing O-glycosyl compounds; GO:0004565 beta-galactosidase activity; GO:0015925 galactosidase activity; GO:0016787 hydrolase activity; GO:0016798 hydrolase activity, acting on glycosyl bonds;	PF01301; PF02140	Glycosyl hydrolases family 35; Galactose binding lectin domain	G	KOG0496	Beta-galactosidase
TRINITY_DN1063_c0_g2_m.478	Translation initiation factor IF-2 OS=Parvibaculum lavamentivorans (strain DS-1 / DSM 13023 / NCIMB 13966) OX=402881 GN=infB PE=3 SV=1	infB	2.734	0.0662104	Up	76.429	14	9	9	1.74166	1.60252	0.60851	0.615034	1.68236	1.45338	0.294765	0.221466	1.19856	1.40345	0.250901		0.942512	0.984892			chloroplast	K02519	infB, MTIF2; translation initiation factor IF-2					PF00009; PF11987	Elongation factor Tu GTP binding domain; Translation-initiation factor 2	J	KOG1145	Mitochondrial translation initiation factor 2 (IF-2; GTPase)
TRINITY_DN1066_c0_g1_m.508	CBBY-like protein OS=Arabidopsis thaliana OX=3702 GN=CBBY PE=1 SV=1	CBBY	0.388	0.0364488	Down	37.826	36	12	12	0.60891	0.668058	1.53087	1.76674	0.635029	0.715274	1.31107	1.1329	0.975408	0.971234	1.33597	1.26361	0.745254	0.877391	0.879126	0.583157	chloroplast					GO:0005622 intracellular; GO:0005623 cell; GO:0005737 cytoplasm; GO:0009507 chloroplast; GO:0009526 plastid envelope; GO:0009532 plastid stroma; GO:0009536 plastid; GO:0009570 chloroplast stroma; GO:0009941 chloroplast envelope; GO:0031967 organelle envelope; GO:0031975 envelope; GO:0043226 organelle; GO:0043227 membrane-bounded organelle; GO:0043229 intracellular organelle; GO:0043231 intracellu…				S	KOG2914	Predicted haloacid-halidohydrolase and related hydrolases
TRINITY_DN10711_c0_g1_m.545	Ribosome-binding ATPase YchF OS=Bacillus subtilis (strain 168) OX=224308 GN=ychF PE=2 SV=1	ychF	0.566	0.0886224	Down	24.676	42.9	9	9	0.811161	0.968	1.52736	1.60843	1.02557	1.07631	1.13801	1.20907	1.14399	1.26517	0.524961	0.663641	0.770823	0.937032	0.677018	0.653459	mitochondria	K19788	OLA1; obg-like ATPase 1					PF06071	Protein of unknown function (DUF933)	J	KOG1491	Predicted GTP-binding protein (ODN superfamily)
TRINITY_DN10764_c0_g1_m.582	Bifunctional UDP-glucose 4-epimerase and UDP-xylose 4-epimerase 1 OS=Arabidopsis thaliana OX=3702 GN=UGE1 PE=1 SV=2	UGE1	1.812	0.00585192	Up	38.915	18.9	5	5	1.22554	1.44093	0.679129	0.791799	1.01182	1.16564		0.374749	0.820704	0.989197			1.0007	1.4998			extracellular	K01784	galE, GALE; UDP-glucose 4-epimerase [EC:5.1.3.2]	map00052 Galactose metabolism; map00520 Amino sugar and nucleotide sugar metabolism; map01100 Metabolic pathways	GO:0007275 multicellular organism development; GO:0009555 pollen development; GO:0032501 multicellular organismal process; GO:0032502 developmental process; GO:0048229 gametophyte development; GO:0048856 anatomical structure development;	GO:0005622 intracellular; GO:0005623 cell; GO:0005737 cytoplasm; GO:0005829 cytosol; GO:0005886 plasma membrane; GO:0016020 membrane; GO:0071944 cell periphery;	GO:0003824 catalytic activity; GO:0003978 UDP-glucose 4-epimerase activity; GO:0016853 isomerase activity; GO:0016854 racemase and epimerase activity; GO:0016857 racemase and epimerase activity, acting on carbohydrates and derivatives; GO:0050373 UDP-arabinose 4-epimerase activity;			M	KOG1371	UDP-glucose 4-epimerase/UDP-sulfoquinovose synthase
TRINITY_DN1082_c0_g1_m.619	S-norcoclaurine synthase 1 OS=Papaver somniferum OX=3469 GN=NCS1 PE=1 SV=1	NCS1	0.314	0.0652022	Down	12.105	52.3	6	6	0.361405	0.404181	1.09701	1.34884	0.397695	0.436334	1.29452	1.26165	0.422131	0.543656	1.38664	1.51848	0.560911	0.604578	2.29158	2.0704	cytoplasm							PF00407	Pathogenesis-related protein Bet v I family
TRINITY_DN1083_c0_g2_m.625	Chlorophyll a-b binding protein 8, chloroplastic OS=Solanum lycopersicum OX=4081 GN=CAB8 PE=3 SV=1	CAB8	0.3	0.0141421	Down	23.039	35.5	7	7	0.577873	0.590124	1.9088	1.98867	0.746838	0.71887	1.26649	1.29696	0.663518	0.586829	1.24471	1.31508	0.622608	0.703248	0.890734	0.878644	cytoplasm	K08909	LHCA3; light-harvesting complex I chlorophyll a/b binding protein 3	map00196 Photosynthesis - antenna proteins; map01100 Metabolic pathways	GO:0006091 generation of precursor metabolites and energy; GO:0008152 metabolic process; GO:0009314 response to radiation; GO:0009416 response to light stimulus; GO:0009628 response to abiotic stimulus; GO:0009765 photosynthesis, light harvesting; GO:0009768 photosynthesis, light harvesting in photosystem I; GO:0009987 cellular process; GO:0015979 photosynthesis; GO:0019684 photosynthesis, light …	GO:0005622 intracellular; GO:0005623 cell; GO:0005737 cytoplasm; GO:0009507 chloroplast; GO:0009526 plastid envelope; GO:0009532 plastid stroma; GO:0009534 chloroplast thylakoid; GO:0009535 chloroplast thylakoid membrane; GO:0009536 plastid; GO:0009570 chloroplast stroma; GO:0009579 thylakoid; GO:0009941 chloroplast envelope; GO:0010287 plastoglobule; GO:0016020 membrane; GO:0031967 organelle env…	GO:0005488 binding; GO:0016168 chlorophyll binding; GO:0031409 pigment binding; GO:0043167 ion binding; GO:0043168 anion binding; GO:0046906 tetrapyrrole binding; GO:0048037 cofactor binding; GO:0097159 organic cyclic compound binding; GO:1901363 heterocyclic compound binding;
TRINITY_DN1087_c0_g1_m.643	Alpha-aminoadipic semialdehyde synthase OS=Arabidopsis thaliana OX=3702 GN=LKR/SDH PE=1 SV=1	LKR/SDH	0.514	0.00688517	Down	26.958	46.6	8	8	0.945262	0.818175	1.84848	1.58644	1.181	1.08755	0.975811	1.00052	1.11978	1.2327	0.634419	0.584153	1.02466	1.23307	0.384334	0.343644	extracellular	K14157	AASS; alpha-aminoadipic semialdehyde synthase [EC:1.5.1.8 1.5.1.9]	map00310 Lysine degradation; map01100 Metabolic pathways; map01110 Biosynthesis of secondary metabolites				PF05222	Alanine dehydrogenase/PNT, N-terminal domain	E	KOG0172	Lysine-ketoglutarate reductase/saccharopine dehydrogenase
TRINITY_DN1087_c0_g1_m.644	Alpha-aminoadipic semialdehyde synthase OS=Arabidopsis thaliana OX=3702 GN=LKR/SDH PE=1 SV=1	LKR/SDH	0.486	0.0189339	Down	20.368	51.1	6	6	0.826751	0.90216	1.72543	1.83203	0.971303	1.12484	0.630697	0.644071	1.12519	1.12353	0.380902	0.343327	1.22009	1.14968			nucleus	K14157	AASS; alpha-aminoadipic semialdehyde synthase [EC:1.5.1.8 1.5.1.9]	map00310 Lysine degradation; map01100 Metabolic pathways; map01110 Biosynthesis of secondary metabolites						E	KOG0172	Lysine-ketoglutarate reductase/saccharopine dehydrogenase
TRINITY_DN1099_c0_g1_m.715	Long-chain-alcohol oxidase FAO2 OS=Lotus japonicus OX=34305 GN=FAO2 PE=2 SV=1	FAO2	1.538	0.0768044	Up	45.23	58.1	24	24	1.46922	1.51373	1.01036	0.933706	1.42196	1.20593	0.672505	0.698139	1.51096	1.37435	0.640214	0.555928	1.14342	1.08498	0.361239	0.403346	mitochondria	K01900	LSC2; succinyl-CoA synthetase beta subunit [EC:6.2.1.4 6.2.1.5]	map00020 Citrate cycle (TCA cycle); map00640 Propanoate metabolism; map01100 Metabolic pathways; map01110 Biosynthesis of secondary metabolites; map01200 Carbon metabolism	GO:0006082 organic acid metabolic process; GO:0006091 generation of precursor metabolites and energy; GO:0006099 tricarboxylic acid cycle; GO:0006101 citrate metabolic process; GO:0006104 succinyl-CoA metabolic process; GO:0006105 succinate metabolic process; GO:0006139 nucleobase-containing compound metabolic process; GO:0006163 purine nucleotide metabolic process; GO:0006637 acyl-CoA metabolic …	GO:0005622 intracellular; GO:0005623 cell; GO:0005737 cytoplasm; GO:0005739 mitochondrion; GO:0043226 organelle; GO:0043227 membrane-bounded organelle; GO:0043229 intracellular organelle; GO:0043231 intracellular membrane-bounded organelle;	GO:0000166 nucleotide binding; GO:0003824 catalytic activity; GO:0004774 succinate-CoA ligase activity; GO:0004775 succinate-CoA ligase (ADP-forming) activity; GO:0005488 binding; GO:0005507 copper ion binding; GO:0005524 ATP binding; GO:0008144 drug binding; GO:0016874 ligase activity; GO:0016877 ligase activity, forming carbon-sulfur bonds; GO:0016878 acid-thiol ligase activity; GO:0017076 puri…	PF08442; PF00549	ATP-grasp domain; CoA-ligase	C	KOG2799	Succinyl-CoA synthetase, beta subunit
TRINITY_DN11_c1_g1_m.1313	Cell division protein FtsY homolog, chloroplastic OS=Arabidopsis thaliana OX=3702 GN=CPFTSY PE=1 SV=2	CPFTSY	0.42	0.0235702	Down	27.453	33.6	7	7	0.804912	0.752728	1.88438	1.82099	1.01823	1.16247	1.07056	0.810122	1.023	1.1197	0.627864	0.653969	1.06016	1.11982	0.538716	0.532373	chloroplast	K03110	ftsY; fused signal recognition particle receptor	map03060 Protein export		GO:0005622 intracellular; GO:0005623 cell; GO:0005737 cytoplasm; GO:0009507 chloroplast; GO:0009532 plastid stroma; GO:0009534 chloroplast thylakoid; GO:0009535 chloroplast thylakoid membrane; GO:0009536 plastid; GO:0009570 chloroplast stroma; GO:0009579 thylakoid; GO:0016020 membrane; GO:0031976 plastid thylakoid; GO:0031984 organelle subcompartment; GO:0034357 photosynthetic membrane; GO:004265…		PF02881; PF00448	SRP54-type protein, helical bundle domain; SRP54-type protein, GTPase domain	U	KOG0780	Signal recognition particle, subunit Srp54
TRINITY_DN11077_c0_g1_m.758	ATP sulfurylase 2 OS=Arabidopsis thaliana OX=3702 GN=APS2 PE=1 SV=1	APS2	0.614	0.0978097	Down	53.539	49.8	20	18	0.924538	0.997945	1.61729	1.51822	0.897213	0.962164	1.00317	1.04019	1.6296	1.59785	0.489475	0.493677	1.10899	1.24265	0.179973	0.297051	chloroplast	K13811	PAPSS; 3'-phosphoadenosine 5'-phosphosulfate synthase [EC:2.7.7.4 2.7.1.25]	map00230 Purine metabolism; map00261 Monobactam biosynthesis; map00450 Selenocompound metabolism; map00920 Sulfur metabolism; map01100 Metabolic pathways	GO:0000103 sulfate assimilation; GO:0006790 sulfur compound metabolic process; GO:0006793 phosphorus metabolic process; GO:0006796 phosphate-containing compound metabolic process; GO:0006950 response to stress; GO:0007154 cell communication; GO:0008152 metabolic process; GO:0009267 cellular response to starvation; GO:0009605 response to external stimulus; GO:0009970 cellular response to sulfate s…	GO:0005622 intracellular; GO:0005623 cell; GO:0005737 cytoplasm; GO:0005829 cytosol; GO:0009507 chloroplast; GO:0009532 plastid stroma; GO:0009536 plastid; GO:0009570 chloroplast stroma; GO:0043226 organelle; GO:0043227 membrane-bounded organelle; GO:0043229 intracellular organelle; GO:0043231 intracellular membrane-bounded organelle;	GO:0003824 catalytic activity; GO:0004020 adenylylsulfate kinase activity; GO:0004779 sulfate adenylyltransferase activity; GO:0004781 sulfate adenylyltransferase (ATP) activity; GO:0016301 kinase activity; GO:0016740 transferase activity; GO:0016772 transferase activity, transferring phosphorus-containing groups; GO:0016773 phosphotransferase activity, alcohol group as acceptor; GO:0016779 nucle…	PF14306; PF01747	PUA-like domain; ATP-sulfurylase	P	KOG0636	ATP sulfurylase (sulfate adenylyltransferase)
TRINITY_DN1112_c0_g1_m.789	Ethylene-insensitive protein 2 OS=Arabidopsis thaliana OX=3702 GN=EIN2 PE=1 SV=1	EIN2	0.569	0.00869139	Down	155.91	6.6	6	6	0.852755	0.609154	1.5072	1.06342	0.454433	0.458556				1.25402			1.61747	1.18299			plasma membrane	K14513	EIN2; ethylene-insensitive protein 2	map04016 MAPK signaling pathway - plant; map04075 Plant hormone signal transduction	GO:0000160 phosphorelay signal transduction system; GO:0001736 establishment of planar polarity; GO:0001738 morphogenesis of a polarized epithelium; GO:0002009 morphogenesis of an epithelium; GO:0002237 response to molecule of bacterial origin; GO:0002376 immune system process; GO:0006810 transport; GO:0006950 response to stress; GO:0006952 defense response; GO:0006955 immune response; GO:0006970…		GO:0003676 nucleic acid binding; GO:0003723 RNA binding; GO:0003729 mRNA binding; GO:0005488 binding; GO:0097159 organic cyclic compound binding; GO:1901363 heterocyclic compound binding;			P	KOG1291	Mn2+ and Fe2+ transporters of the NRAMP family
TRINITY_DN11193_c0_g1_m.829	Mediator of RNA polymerase II transcription subunit 25 OS=Arabidopsis thaliana OX=3702 GN=MED25 PE=1 SV=1	MED25	2.04	0.0807429	Up	89.508	10.8	7	7	1.35031	1.37266	0.701963	0.636319	1.33675	1.59479	0.476347	0.411909	1.21293	1.16159			0.858066	0.886364			nucleus	K15168	MED25; mediator of RNA polymerase II transcription subunit 25		GO:0000902 cell morphogenesis; GO:0000904 cell morphogenesis involved in differentiation; GO:0001101 response to acid chemical; GO:0006355 regulation of transcription, DNA-templated; GO:0006950 response to stress; GO:0006952 defense response; GO:0007154 cell communication; GO:0007165 signal transduction; GO:0007602 phototransduction; GO:0009314 response to radiation; GO:0009416 response to light …	GO:0005622 intracellular; GO:0005623 cell; GO:0005634 nucleus; GO:0005654 nucleoplasm; GO:0016592 mediator complex; GO:0031974 membrane-enclosed lumen; GO:0031981 nuclear lumen; GO:0032991 protein-containing complex; GO:0043226 organelle; GO:0043227 membrane-bounded organelle; GO:0043229 intracellular organelle; GO:0043231 intracellular membrane-bounded organelle; GO:0043233 organelle lumen; GO:0…	GO:0003676 nucleic acid binding; GO:0003677 DNA binding; GO:0003712 transcription coregulator activity; GO:0003713 transcription coactivator activity; GO:0005488 binding; GO:0097159 organic cyclic compound binding; GO:0140110 transcription regulator activity; GO:1901363 heterocyclic compound binding;
TRINITY_DN1120_c0_g1_m.841	Non-specific lipid-transfer protein OS=Prunus avium OX=42229 PE=1 SV=1	--	0.49	0.0996739	Down	13.548	27.8	5	5	0.550863	0.718302	1.21098	1.37139	0.397362	0.754476	1.31181	1.54556	0.521386	0.968554	1.07699	1.21245	0.398668	0.688729	1.68574	1.58672	chloroplast
TRINITY_DN1132_c1_g1_m.919	Ras-related protein RABA1f OS=Arabidopsis thaliana OX=3702 GN=RABA1F PE=2 SV=1	RABA1F	2.296	0.0369568	Up	24.164	53	11	3	1.52188	1.63934	0.680619	0.695941	1.66612	1.83082	0.608318	0.478218	1.57143	1.69586	0.498154	0.501194	1.20234	0.772652	0.24517	0.391943	cytoplasm	K07976	RAB; Rab family, other			GO:0005622 intracellular; GO:0005623 cell; GO:0005737 cytoplasm; GO:0005768 endosome; GO:0012505 endomembrane system; GO:0031410 cytoplasmic vesicle; GO:0031982 vesicle; GO:0043226 organelle; GO:0043227 membrane-bounded organelle; GO:0043229 intracellular organelle; GO:0097708 intracellular vesicle;		PF00071	Ras family	U	KOG0087	GTPase Rab11/YPT3, small G protein superfamily
TRINITY_DN1132_c1_g3_m.920	Ras-related protein RABA1d OS=Arabidopsis thaliana OX=3702 GN=RABA1D PE=2 SV=1	RABA1D	1.8	0.0609067	Up	24.073	56	11	5	1.54297	1.22641	0.82189	0.712197	1.33502	1.08345	0.913212	0.818219	1.50965	1.20654	0.652464	0.528944	1.12747	1.11704	0.828689	0.575841	nucleus	K07904	RAB11A; Ras-related protein Rab-11A	map04144 Endocytosis	GO:0009987 cellular process; GO:0042546 cell wall biogenesis; GO:0044085 cellular component biogenesis; GO:0071554 cell wall organization or biogenesis; GO:0071840 cellular component organization or biogenesis;	GO:0000139 Golgi membrane; GO:0005622 intracellular; GO:0005623 cell; GO:0005634 nucleus; GO:0005737 cytoplasm; GO:0005768 endosome; GO:0005769 early endosome; GO:0005773 vacuole; GO:0005794 Golgi apparatus; GO:0005802 trans-Golgi network; GO:0005829 cytosol; GO:0005886 plasma membrane; GO:0005911 cell-cell junction; GO:0009506 plasmodesma; GO:0010008 endosome membrane; GO:0012505 endomembrane sy…		PF00071	Ras family	U	KOG0087	GTPase Rab11/YPT3, small G protein superfamily
TRINITY_DN11370_c0_g1_m.938	Uncharacterized membrane protein At1g75140 OS=Arabidopsis thaliana OX=3702 GN=At1g75140 PE=1 SV=3	At1g75140	0.223	0.0761012	Down	73.871	13.6	6	6	0.295751	0.253294	1.39884	1.07864						0.396123			2.05024	1.52711			chloroplast					GO:0005622 intracellular; GO:0005623 cell; GO:0005737 cytoplasm; GO:0005783 endoplasmic reticulum; GO:0012505 endomembrane system; GO:0043226 organelle; GO:0043227 membrane-bounded organelle; GO:0043229 intracellular organelle; GO:0043231 intracellular membrane-bounded organelle;
TRINITY_DN1150_c0_g1_m.1033	Glutamyl-tRNA(Gln) amidotransferase subunit B, chloroplastic/mitochondrial OS=Ricinus communis OX=3988 GN=GATB PE=3 SV=1	GATB	0.534	0.0794502	Down	59.121	17.7	8	8	0.720384	0.880963	1.43069	1.56238	0.784055	0.733642	0.999455	0.972734	1.044	1.22568	0.544763	0.654133	1.22863	1.21849			chloroplast	K02434	gatB, PET112; aspartyl-tRNA(Asn)/glutamyl-tRNA(Gln) amidotransferase subunit B [EC:6.3.5.6 6.3.5.7]	map00970 Aminoacyl-tRNA biosynthesis; map01100 Metabolic pathways	GO:0006082 organic acid metabolic process; GO:0006139 nucleobase-containing compound metabolic process; GO:0006399 tRNA metabolic process; GO:0006520 cellular amino acid metabolic process; GO:0006725 cellular aromatic compound metabolic process; GO:0006807 nitrogen compound metabolic process; GO:0008152 metabolic process; GO:0009987 cellular process; GO:0016070 RNA metabolic process; GO:0019752 c…	GO:0005622 intracellular; GO:0005623 cell; GO:0005737 cytoplasm; GO:0009507 chloroplast; GO:0009532 plastid stroma; GO:0009536 plastid; GO:0009570 chloroplast stroma; GO:0043226 organelle; GO:0043227 membrane-bounded organelle; GO:0043229 intracellular organelle; GO:0043231 intracellular membrane-bounded organelle;	GO:0003824 catalytic activity; GO:0016874 ligase activity; GO:0016879 ligase activity, forming carbon-nitrogen bonds; GO:0016884 carbon-nitrogen ligase activity, with glutamine as amido-N-donor; GO:0050567 glutaminyl-tRNA synthase (glutamine-hydrolyzing) activity; GO:0140098 catalytic activity, acting on RNA; GO:0140101 catalytic activity, acting on a tRNA;	PF02934; PF02637	GatB/GatE catalytic domain; GatB domain	J	KOG2438	Glutamyl-tRNA amidotransferase subunit B
TRINITY_DN1165_c1_g1_m.1117	hypothetical protein CUMW_070680 [Citrus unshiu]	--	0.526	0.0658086	Down	83.332	3.2	2	2	0.796768	0.685357	1.58594	1.2436	0.880186	0.923482	0.957026	1.00581			0.909303	1.06309	0.903085	1.05922		0.987133	nucleus
TRINITY_DN1169_c0_g1_m.1124	Pescadillo homolog OS=Arabidopsis thaliana OX=3702 GN=PES PE=1 SV=1	PES	1.954	0.0965963	Up	68.345	10	3	3	1.15027	1.29526	0.631531	0.620314	1.16151	1.27158			1.11179	0.66562			0.936791	1.15533			chloroplast	K14843	PES1, NOP7; pescadillo		GO:0000463 maturation of LSU-rRNA from tricistronic rRNA transcript (SSU-rRNA, 5.8S rRNA, LSU-rRNA); GO:0000470 maturation of LSU-rRNA; GO:0006139 nucleobase-containing compound metabolic process; GO:0006364 rRNA processing; GO:0006396 RNA processing; GO:0006725 cellular aromatic compound metabolic process; GO:0006807 nitrogen compound metabolic process; GO:0008152 metabolic process; GO:0009987 c…	GO:0005622 intracellular; GO:0005623 cell; GO:0005634 nucleus; GO:0005730 nucleolus; GO:0030684 preribosome; GO:0030686 90S preribosome; GO:0031974 membrane-enclosed lumen; GO:0031981 nuclear lumen; GO:0032991 protein-containing complex; GO:0043226 organelle; GO:0043227 membrane-bounded organelle; GO:0043228 non-membrane-bounded organelle; GO:0043229 intracellular organelle; GO:0043231 intracellu…	GO:0003676 nucleic acid binding; GO:0003723 RNA binding; GO:0005488 binding; GO:0097159 organic cyclic compound binding; GO:1901363 heterocyclic compound binding;			A	KOG2481	Protein required for normal rRNA processing
TRINITY_DN11715_c0_g1_m.1131	Anthocyanidin 3-O-glucosyltransferase 2 OS=Vitis vinifera OX=29760 GN=UFGT PE=1 SV=2	UFGT	3.27	0.069197	Up	51.023	52.6	15	15	1.6476	1.71758	0.480341	0.552278	1.45255	1.67569	0.393029	0.407966	2.14367	2.37355	0.129533	0.185275	1.35461	1.40863	0.038097	0.039591	chloroplast	K12930	BZ1; anthocyanidin 3-O-glucosyltransferase [EC:2.4.1.115]	map00942 Anthocyanin biosynthesis; map01100 Metabolic pathways; map01110 Biosynthesis of secondary metabolites	GO:0008152 metabolic process; GO:0009058 biosynthetic process; GO:0009628 response to abiotic stimulus; GO:0009718 anthocyanin-containing compound biosynthetic process; GO:0009812 flavonoid metabolic process; GO:0009813 flavonoid biosynthetic process; GO:0009987 cellular process; GO:0016137 glycoside metabolic process; GO:0016138 glycoside biosynthetic process; GO:0016999 antibiotic metabolic pro…	GO:0005622 intracellular; GO:0005623 cell; GO:0043226 organelle; GO:0043227 membrane-bounded organelle; GO:0043229 intracellular organelle; GO:0043231 intracellular membrane-bounded organelle;	GO:0003824 catalytic activity; GO:0008194 UDP-glycosyltransferase activity; GO:0016740 transferase activity; GO:0016757 transferase activity, transferring glycosyl groups; GO:0016758 transferase activity, transferring hexosyl groups; GO:0016763 transferase activity, transferring pentosyl groups; GO:0035251 UDP-glucosyltransferase activity; GO:0046527 glucosyltransferase activity; GO:0047213 antho…			CG	KOG1192	UDP-glucuronosyl and UDP-glucosyl transferase
TRINITY_DN1178_c0_g1_m.1167	Pleiotropic drug resistance protein 1 OS=Nicotiana tabacum OX=4097 GN=PDR1 PE=2 SV=1	PDR1	1.656	0.0662045	Up	164.54	28.1	29	21	1.40787	1.49817	0.812397	0.949444	1.44898	1.67879	0.495721	0.456396	1.43519	1.28305	0.417067	0.451024	1.3975	1.48405	0.41813	0.366219	plasma membrane				GO:0000302 response to reactive oxygen species; GO:0001101 response to acid chemical; GO:0002229 defense response to oomycetes; GO:0002239 response to oomycetes; GO:0006810 transport; GO:0006811 ion transport; GO:0006812 cation transport; GO:0006820 anion transport; GO:0006855 drug transmembrane transport; GO:0006869 lipid transport; GO:0006950 response to stress; GO:0006952 defense response; GO:…	GO:0005623 cell; GO:0005886 plasma membrane; GO:0016020 membrane; GO:0016021 integral component of membrane; GO:0031224 intrinsic component of membrane; GO:0071944 cell periphery;	GO:0003824 catalytic activity; GO:0005215 transporter activity; GO:0015399 primary active transmembrane transporter activity; GO:0016462 pyrophosphatase activity; GO:0016787 hydrolase activity; GO:0016817 hydrolase activity, acting on acid anhydrides; GO:0016818 hydrolase activity, acting on acid anhydrides, in phosphorus-containing anhydrides; GO:0016887 ATPase activity; GO:0017111 nucleoside-tr…	PF00005	ABC transporter	Q	KOG0065	Pleiotropic drug resistance proteins (PDR1-15), ABC superfamily
TRINITY_DN1187_c0_g1_m.1235	Ion channel CASTOR OS=Lotus japonicus OX=34305 GN=CASTOR PE=1 SV=1	CASTOR	0.39	0.0236005	Down	61.465	42.4	21	21	0.843456	0.821706	2.13206	2.14578	0.615341	0.555466	0.846312	0.88943	0.776228	0.705294	0.773475	0.791233	1.09682	1.12149	0.809851	1.07605	chloroplast
TRINITY_DN119_c3_g1_m.1303	Plasma membrane-associated cation-binding protein 1 OS=Arabidopsis thaliana OX=3702 GN=PCAP1 PE=1 SV=1	PCAP1	1.748	0.0542061	Up	23.479	56.1	9	9	1.59531	1.56263	0.949197	0.861009	0.709174	0.717322	0.291832	0.29532	1.65326	1.70851		0.173981	2.28619	1.90704	0.127342	0.161892	nucleus				GO:0000226 microtubule cytoskeleton organization; GO:0001101 response to acid chemical; GO:0001558 regulation of cell growth; GO:0002237 response to molecule of bacterial origin; GO:0006464 cellular protein modification process; GO:0006497 protein lipidation; GO:0006498 N-terminal protein lipidation; GO:0006499 N-terminal protein myristoylation; GO:0006807 nitrogen compound metabolic process; GO:…	GO:0005622 intracellular; GO:0005623 cell; GO:0005737 cytoplasm; GO:0005773 vacuole; GO:0005856 cytoskeleton; GO:0005874 microtubule; GO:0005881 cytoplasmic microtubule; GO:0005886 plasma membrane; GO:0005911 cell-cell junction; GO:0009506 plasmodesma; GO:0009507 chloroplast; GO:0009536 plastid; GO:0015630 microtubule cytoskeleton; GO:0016020 membrane; GO:0030054 cell junction; GO:0031224 intrins…	GO:0005488 binding; GO:0005507 copper ion binding; GO:0005509 calcium ion binding; GO:0005515 protein binding; GO:0005516 calmodulin binding; GO:0005543 phospholipid binding; GO:0005546 phosphatidylinositol-4,5-bisphosphate binding; GO:0005547 phosphatidylinositol-3,4,5-trisphosphate binding; GO:0008017 microtubule binding; GO:0008092 cytoskeletal protein binding; GO:0008289 lipid binding; GO:001…
TRINITY_DN1193_c0_g1_m.1274	Protein LOW PSII ACCUMULATION 3, chloroplastic OS=Arabidopsis thaliana OX=3702 GN=LPA3 PE=1 SV=1	LPA3	0.404	0.0385058	Down	24.171	44.3	7	7	0.737794	0.807666	1.87599	1.9454	0.825716	0.8132	1.17089	1.11999	0.827726	1.16326	0.705629	0.896719	1.00328	0.840429	0.644327	0.621987	chloroplast				GO:0009719 response to endogenous stimulus; GO:0009725 response to hormone; GO:0009735 response to cytokinin; GO:0010033 response to organic substance; GO:0042221 response to chemical; GO:0050896 response to stimulus;	GO:0005622 intracellular; GO:0005623 cell; GO:0005737 cytoplasm; GO:0009507 chloroplast; GO:0009532 plastid stroma; GO:0009536 plastid; GO:0009570 chloroplast stroma; GO:0043226 organelle; GO:0043227 membrane-bounded organelle; GO:0043229 intracellular organelle; GO:0043231 intracellular membrane-bounded organelle;		PF09353	Domain of unknown function (DUF1995)
TRINITY_DN12059_c0_g1_m.1353	Alkane hydroxylase MAH1 OS=Arabidopsis thaliana OX=3702 GN=CYP96A15 PE=2 SV=1	CYP96A15	1.696	0.0746078	Up	58.531	29.5	12	12	1.2863	1.2371	0.800307	0.692698	0.831411	0.819609	0.461392	0.321139	1.47559	1.18186	0.128327	0.340382	2.31662	2.10726			chloroplast							PF00067	Cytochrome P450	Q	KOG0157	Cytochrome P450 CYP4/CYP19/CYP26 subfamilies
TRINITY_DN1206_c0_g2_m.1361	GDSL esterase/lipase 1 OS=Arabidopsis thaliana OX=3702 GN=GLIP1 PE=1 SV=1	GLIP1	0.166	0.0596355	Down	42.955	33.3	9	9	0.205092	0.233631	1.29032	1.35252	0.169874	0.17782	0.477351	0.54108	0.205969		1.37048	1.52219	0.732967	0.644575	2.56404	3.51209	nucleus				GO:0000160 phosphorelay signal transduction system; GO:0001101 response to acid chemical; GO:0002218 activation of innate immune response; GO:0002252 immune effector process; GO:0002253 activation of immune response; GO:0002376 immune system process; GO:0002682 regulation of immune system process; GO:0002684 positive regulation of immune system process; GO:0006629 lipid metabolic process; GO:0006…	GO:0005576 extracellular region; GO:0005615 extracellular space;	GO:0003824 catalytic activity; GO:0016298 lipase activity; GO:0016787 hydrolase activity; GO:0016788 hydrolase activity, acting on ester bonds;
TRINITY_DN12082_c0_g1_m.1367	Rhodanese-like domain-containing protein 10 OS=Arabidopsis thaliana OX=3702 GN=STR10 PE=2 SV=1	STR10	0.516	0.0973901	Down	27.123	26.1	6	6	0.943566	0.992719	1.71267	2.06967	0.906715	1.16684	0.978059	1.13492	0.947585	0.888634	0.554782	0.821858	1.07631	0.894386	0.461188	0.450097	cytoplasm				GO:0006950 response to stress; GO:0009266 response to temperature stimulus; GO:0009409 response to cold; GO:0009628 response to abiotic stimulus; GO:0050896 response to stimulus;	GO:0005622 intracellular; GO:0005623 cell; GO:0005737 cytoplasm; GO:0009507 chloroplast; GO:0009526 plastid envelope; GO:0009534 chloroplast thylakoid; GO:0009536 plastid; GO:0009579 thylakoid; GO:0009941 chloroplast envelope; GO:0031967 organelle envelope; GO:0031975 envelope; GO:0031976 plastid thylakoid; GO:0031984 organelle subcompartment; GO:0043226 organelle; GO:0043227 membrane-bounded org…		PF00581	Rhodanese-like domain
TRINITY_DN1215_c0_g1_m.1417	Pyridoxine/pyridoxamine 5'-phosphate oxidase 1, chloroplastic OS=Arabidopsis thaliana OX=3702 GN=PPOX1 PE=1 SV=1	PPOX1	1.75	0.0327196	Up	52.673	44.5	14	14	1.62076	1.4875	0.904746	0.869865	1.43213	1.60597	0.564504	0.584426	1.25503	1.71546		0.377439	1.03374	1.13037	0.249236	0.168834	chloroplast	K17759	AIBP, nnrE; NAD(P)H-hydrate epimerase [EC:5.1.99.6]		GO:0006081 cellular aldehyde metabolic process; GO:0006139 nucleobase-containing compound metabolic process; GO:0006725 cellular aromatic compound metabolic process; GO:0006732 coenzyme metabolic process; GO:0006733 oxidoreduction coenzyme metabolic process; GO:0006734 NADH metabolic process; GO:0006739 NADP metabolic process; GO:0006753 nucleoside phosphate metabolic process; GO:0006766 vitamin …	GO:0005576 extracellular region; GO:0005615 extracellular space; GO:0005622 intracellular; GO:0005623 cell; GO:0005634 nucleus; GO:0005654 nucleoplasm; GO:0005737 cytoplasm; GO:0005739 mitochondrion; GO:0005759 mitochondrial matrix; GO:0005829 cytosol; GO:0009507 chloroplast; GO:0009536 plastid; GO:0031974 membrane-enclosed lumen; GO:0031981 nuclear lumen; GO:0043226 organelle; GO:0043227 membran…	GO:0003824 catalytic activity; GO:0004733 pyridoxamine-phosphate oxidase activity; GO:0016491 oxidoreductase activity; GO:0016638 oxidoreductase activity, acting on the CH-NH2 group of donors; GO:0016641 oxidoreductase activity, acting on the CH-NH2 group of donors, oxygen as acceptor; GO:0016853 isomerase activity; GO:0016854 racemase and epimerase activity; GO:0052856 NADHX epimerase activity; …	PF03853; PF01243	YjeF-related protein N-terminus; Pyridoxamine 5'-phosphate oxidase	H	KOG2586	Pyridoxamine-phosphate oxidase
TRINITY_DN1228_c0_g1_m.1483	Remorin OS=Solanum tuberosum OX=4113 PE=1 SV=1	--	0.34	0.045754	Down	22.531	52.7	13	13	0.600378	0.624678	1.8241	1.78224	0.592618	0.571767	1.73293	1.9088	0.578476	0.602685	1.2593	1.06393	1.26525	1.19503	0.214137	0.183685	nucleus					GO:0005622 intracellular; GO:0005623 cell; GO:0005737 cytoplasm; GO:0005773 vacuole; GO:0005886 plasma membrane; GO:0005911 cell-cell junction; GO:0009506 plasmodesma; GO:0016020 membrane; GO:0030054 cell junction; GO:0043226 organelle; GO:0043227 membrane-bounded organelle; GO:0043229 intracellular organelle; GO:0043231 intracellular membrane-bounded organelle; GO:0055044 symplast; GO:0071944 ce…
TRINITY_DN125_c0_g1_m.1663	Ras-related protein RABE1a OS=Arabidopsis thaliana OX=3702 GN=RABE1A PE=1 SV=1	RABE1A	1.745	0.0729394	Up	23.913	53.7	10	2	1.5011	1.60028	0.907143	0.871954	1.26192	1.28964	0.714357	0.661059	1.13274	1.18867	0.520276	0.541274	0.993682	1.23785	0.732547	0.845503	cytoplasm	K07901	RAB8A, MEL; Ras-related protein Rab-8A	map04144 Endocytosis	GO:0000160 phosphorelay signal transduction system; GO:0002790 peptide secretion; GO:0006810 transport; GO:0006887 exocytosis; GO:0006904 vesicle docking involved in exocytosis; GO:0007154 cell communication; GO:0007165 signal transduction; GO:0008104 protein localization; GO:0009306 protein secretion; GO:0009719 response to endogenous stimulus; GO:0009723 response to ethylene; GO:0009725 respons…	GO:0005622 intracellular; GO:0005623 cell; GO:0005737 cytoplasm; GO:0005773 vacuole; GO:0005774 vacuolar membrane; GO:0005829 cytosol; GO:0005886 plasma membrane; GO:0016020 membrane; GO:0031090 organelle membrane; GO:0043226 organelle; GO:0043227 membrane-bounded organelle; GO:0043229 intracellular organelle; GO:0043231 intracellular membrane-bounded organelle; GO:0071944 cell periphery; GO:0098…	GO:0000166 nucleotide binding; GO:0001882 nucleoside binding; GO:0001883 purine nucleoside binding; GO:0005488 binding; GO:0005525 GTP binding; GO:0017076 purine nucleotide binding; GO:0019001 guanyl nucleotide binding; GO:0032549 ribonucleoside binding; GO:0032550 purine ribonucleoside binding; GO:0032553 ribonucleotide binding; GO:0032555 purine ribonucleotide binding; GO:0032561 guanyl ribonuc…	PF00071	Ras family	U	KOG0078	GTP-binding protein SEC4, small G protein superfamily, and related Ras family GTP-binding proteins
TRINITY_DN126_c0_g1_m.1711	Mitochondrial Rho GTPase 1 OS=Arabidopsis thaliana OX=3702 GN=MIRO1 PE=1 SV=1	MIRO1	2.954	0.0763469	Up	29.371	49.8	10	10	2.3293	1.67277	0.747913	0.598403	1.47493	1.51677	0.402118	0.472597	1.35914	1.32833	0.150317	0.18058	0.824176	0.942655			chloroplast	K07870	RHOT1, ARHT1; mitochondrial Rho GTPase 1 [EC:3.6.5.-]		GO:0001101 response to acid chemical; GO:0009719 response to endogenous stimulus; GO:0009725 response to hormone; GO:0009737 response to abscisic acid; GO:0010033 response to organic substance; GO:0033993 response to lipid; GO:0042221 response to chemical; GO:0050896 response to stimulus; GO:0097305 response to alcohol; GO:1901700 response to oxygen-containing compound;	GO:0005622 intracellular; GO:0005623 cell; GO:0005737 cytoplasm; GO:0005739 mitochondrion; GO:0043226 organelle; GO:0043227 membrane-bounded organelle; GO:0043229 intracellular organelle; GO:0043231 intracellular membrane-bounded organelle;	GO:0003824 catalytic activity; GO:0003924 GTPase activity; GO:0005488 binding; GO:0005509 calcium ion binding; GO:0016462 pyrophosphatase activity; GO:0016787 hydrolase activity; GO:0016817 hydrolase activity, acting on acid anhydrides; GO:0016818 hydrolase activity, acting on acid anhydrides, in phosphorus-containing anhydrides; GO:0017111 nucleoside-triphosphatase activity; GO:0043167 ion bindi…	PF00071	Ras family	V	KOG1707	Predicted Ras related/Rac-GTP binding protein
TRINITY_DN1261_c0_g1_m.1675	Polyribonucleotide nucleotidyltransferase 1, chloroplastic OS=Arabidopsis thaliana OX=3702 GN=PNP1 PE=1 SV=1	PNP1	0.324	0.030554	Down	99.34	14.8	12	12	0.67805	0.500236	2.13668	1.50968	0.624839	0.432971	0.766591	1.09689	1.27259	0.931453	0.30175		1.46841	1.27987			chloroplast	K00962	pnp, PNPT1; polyribonucleotide nucleotidyltransferase [EC:2.7.7.8]	map03018 RNA degradation	GO:0006109 regulation of carbohydrate metabolic process; GO:0006139 nucleobase-containing compound metabolic process; GO:0006396 RNA processing; GO:0006401 RNA catabolic process; GO:0006629 lipid metabolic process; GO:0006720 isoprenoid metabolic process; GO:0006721 terpenoid metabolic process; GO:0006725 cellular aromatic compound metabolic process; GO:0006778 porphyrin-containing compound metab…	GO:0005622 intracellular; GO:0005623 cell; GO:0005737 cytoplasm; GO:0009507 chloroplast; GO:0009532 plastid stroma; GO:0009536 plastid; GO:0009570 chloroplast stroma; GO:0043226 organelle; GO:0043227 membrane-bounded organelle; GO:0043229 intracellular organelle; GO:0043231 intracellular membrane-bounded organelle;	GO:0000175 3'-5'-exoribonuclease activity; GO:0003824 catalytic activity; GO:0004518 nuclease activity; GO:0004527 exonuclease activity; GO:0004532 exoribonuclease activity; GO:0004540 ribonuclease activity; GO:0004654 polyribonucleotide nucleotidyltransferase activity; GO:0008408 3'-5' exonuclease activity; GO:0016740 transferase activity; GO:0016772 transferase activity, transferring phosphorus…	PF01138; PF03725; PF00013; PF00575	3' exoribonuclease family, domain 1; 3' exoribonuclease family, domain 2; KH domain; S1 RNA binding domain	J	KOG1067	Predicted RNA-binding polyribonucleotide nucleotidyltransferase
TRINITY_DN1272_c0_g1_m.1714	uncharacterized protein LOC18053247 isoform X2 [Citrus clementina]	--	1.505	0.0784891	Up	94.348	36	17	17	1.62993	1.50855	1.14729	0.949772	1.62936	1.53406	0.470039	0.436319	1.86915	1.78452	0.192226	0.17105	1.32117	1.25523	0.063188	0.038139	nucleus
TRINITY_DN1276_c0_g1_m.1729	DEAD-box ATP-dependent RNA helicase 46 OS=Arabidopsis thaliana OX=3702 GN=RH46 PE=2 SV=2	RH46	2.164	0.06501	Up	43.607	30.2	9	8	1.31307	1.41752	0.635776	0.626068	1.3642	1.36753			1.07272	0.92191			0.769302	0.511904			nucleus	K12823	DDX5, DBP2; ATP-dependent RNA helicase DDX5/DBP2 [EC:3.6.4.13]	map03040 Spliceosome	GO:0006139 nucleobase-containing compound metabolic process; GO:0006464 cellular protein modification process; GO:0006468 protein phosphorylation; GO:0006725 cellular aromatic compound metabolic process; GO:0006793 phosphorus metabolic process; GO:0006796 phosphate-containing compound metabolic process; GO:0006807 nitrogen compound metabolic process; GO:0006950 response to stress; GO:0006970 resp…	GO:0005622 intracellular; GO:0005623 cell; GO:0005634 nucleus; GO:0005730 nucleolus; GO:0005737 cytoplasm; GO:0005829 cytosol; GO:0031974 membrane-enclosed lumen; GO:0031981 nuclear lumen; GO:0043226 organelle; GO:0043227 membrane-bounded organelle; GO:0043228 non-membrane-bounded organelle; GO:0043229 intracellular organelle; GO:0043231 intracellular membrane-bounded organelle; GO:0043232 intrac…	GO:0003724 RNA helicase activity; GO:0003824 catalytic activity; GO:0004386 helicase activity; GO:0004672 protein kinase activity; GO:0004674 protein serine/threonine kinase activity; GO:0008186 RNA-dependent ATPase activity; GO:0016301 kinase activity; GO:0016462 pyrophosphatase activity; GO:0016740 transferase activity; GO:0016772 transferase activity, transferring phosphorus-containing groups;…	PF00270	DEAD/DEAH box helicase	A	KOG0331	ATP-dependent RNA helicase
TRINITY_DN1279_c0_g1_m.1741	hypothetical protein CICLE_v10011409mg [Citrus clementina]	--	0.22	0.0676503	Down	59.013	23.4	11	11	0.497907	0.592447	2.38385	2.57606	0.376193	0.322288	0.730633	0.73372	0.791374	1.00234	0.406332	0.17743	2.27808	2.06148	0.069867		cytoplasm
TRINITY_DN1296_c0_g1_m.1818	Methionine aminopeptidase 1D, chloroplastic/mitochondrial OS=Arabidopsis thaliana OX=3702 GN=MAP1D PE=1 SV=1	MAP1D	1.789	0.0304259	Up	25.175	33.3	4	4	1.23126	1.28103	0.673478	0.731472	1.14469	1.05892	0.286952		1.52117	1.10026			1.19813	0.772645			chloroplast	K01265	map; methionyl aminopeptidase [EC:3.4.11.18]		GO:0001101 response to acid chemical; GO:0006464 cellular protein modification process; GO:0006807 nitrogen compound metabolic process; GO:0008152 metabolic process; GO:0009719 response to endogenous stimulus; GO:0009725 response to hormone; GO:0009737 response to abscisic acid; GO:0009987 cellular process; GO:0010033 response to organic substance; GO:0019538 protein metabolic process; GO:0031365…	GO:0005622 intracellular; GO:0005623 cell; GO:0005737 cytoplasm; GO:0009507 chloroplast; GO:0009536 plastid; GO:0043226 organelle; GO:0043227 membrane-bounded organelle; GO:0043229 intracellular organelle; GO:0043231 intracellular membrane-bounded organelle;		PF00557	Metallopeptidase family M24	O	KOG2738	Putative methionine aminopeptidase
TRINITY_DN12961_c0_g1_m.1817	Sulfite oxidase OS=Arabidopsis thaliana OX=3702 GN=SOX PE=1 SV=1	SOX	0.541	0.073194	Down	43.635	31.6	9	9	0.740109	0.82722	1.44157	1.45291	1.06441	0.622901	1.22487	1.05959	1.01353	0.786153	0.895981	0.888096	1.16803	1.10943	0.629257	1.07593	cytoplasm	K00387	SUOX; sulfite oxidase [EC:1.8.3.1]	map00920 Sulfur metabolism; map01100 Metabolic pathways	GO:0006725 cellular aromatic compound metabolic process; GO:0006778 porphyrin-containing compound metabolic process; GO:0006790 sulfur compound metabolic process; GO:0006807 nitrogen compound metabolic process; GO:0008152 metabolic process; GO:0009987 cellular process; GO:0010035 response to inorganic substance; GO:0010477 response to sulfur dioxide; GO:0015994 chlorophyll metabolic process; GO:0…	GO:0005622 intracellular; GO:0005623 cell; GO:0005737 cytoplasm; GO:0005739 mitochondrion; GO:0005777 peroxisome; GO:0042579 microbody; GO:0043226 organelle; GO:0043227 membrane-bounded organelle; GO:0043229 intracellular organelle; GO:0043231 intracellular membrane-bounded organelle;	GO:0003824 catalytic activity; GO:0008482 sulfite oxidase activity; GO:0016491 oxidoreductase activity; GO:0016667 oxidoreductase activity, acting on a sulfur group of donors; GO:0016670 oxidoreductase activity, acting on a sulfur group of donors, oxygen as acceptor;	PF00174; PF03404	Oxidoreductase molybdopterin binding domain; Mo-co oxidoreductase dimerisation domain	C	KOG0535	Sulfite oxidase, molybdopterin-binding component
TRINITY_DN1318_c0_g1_m.1939	Long chain acyl-CoA synthetase 4 OS=Arabidopsis thaliana OX=3702 GN=LACS4 PE=2 SV=1	LACS4	1.531	0.0549433	Up	43.874	33.6	12	12	1.35342	1.47633	0.850876	1.00304	1.81665	1.4646	0.653224	0.667873	1.41358	1.47227	0.481571	0.420487	1.15231	1.04375	0.310361	0.419657	cytoplasm	K01897	ACSL, fadD; long-chain acyl-CoA synthetase [EC:6.2.1.3]	map00061 Fatty acid biosynthesis; map00071 Fatty acid degradation; map01100 Metabolic pathways; map01212 Fatty acid metabolism; map04146 Peroxisome	GO:0001676 long-chain fatty acid metabolic process; GO:0006082 organic acid metabolic process; GO:0006629 lipid metabolic process; GO:0006631 fatty acid metabolic process; GO:0008152 metabolic process; GO:0009987 cellular process; GO:0019752 carboxylic acid metabolic process; GO:0032787 monocarboxylic acid metabolic process; GO:0043436 oxoacid metabolic process; GO:0044237 cellular metabolic proc…	GO:0005622 intracellular; GO:0005623 cell; GO:0005737 cytoplasm; GO:0005783 endoplasmic reticulum; GO:0005794 Golgi apparatus; GO:0005886 plasma membrane; GO:0012505 endomembrane system; GO:0016020 membrane; GO:0043226 organelle; GO:0043227 membrane-bounded organelle; GO:0043229 intracellular organelle; GO:0043231 intracellular membrane-bounded organelle; GO:0071944 cell periphery;	GO:0003824 catalytic activity; GO:0004467 long-chain fatty acid-CoA ligase activity; GO:0015645 fatty acid ligase activity; GO:0016405 CoA-ligase activity; GO:0016874 ligase activity; GO:0016877 ligase activity, forming carbon-sulfur bonds; GO:0016878 acid-thiol ligase activity;			I	KOG1256	Long-chain acyl-CoA synthetases (AMP-forming)
TRINITY_DN1330_c0_g1_m.2002	MFP1 attachment factor 1 OS=Solanum lycopersicum OX=4081 GN=MAF1 PE=1 SV=1	MAF1	0.616	0.0493197	Down	22.234	41.7	8	8	0.893586	1.07472	1.40058	1.80478	0.658003	0.63528	0.420935	0.321029	0.959807	0.899092			1.60119	1.331			nucleus				GO:0000278 mitotic cell cycle; GO:0007049 cell cycle; GO:0007275 multicellular organism development; GO:0009791 post-embryonic development; GO:0009987 cellular process; GO:0022622 root system development; GO:0032501 multicellular organismal process; GO:0032502 developmental process; GO:0048364 root development; GO:0048527 lateral root development; GO:0048528 post-embryonic root development; GO:00…	GO:0005622 intracellular; GO:0005623 cell; GO:0005634 nucleus; GO:0005635 nuclear envelope; GO:0005640 nuclear outer membrane; GO:0005737 cytoplasm; GO:0005794 Golgi apparatus; GO:0005829 cytosol; GO:0005886 plasma membrane; GO:0012505 endomembrane system; GO:0016020 membrane; GO:0016363 nuclear matrix; GO:0019867 outer membrane; GO:0031090 organelle membrane; GO:0031965 nuclear membrane; GO:0031…		PF13943	WPP domain
TRINITY_DN1346_c0_g1_m.2075	Protein argonaute 1 OS=Arabidopsis thaliana OX=3702 GN=AGO1 PE=1 SV=1	AGO1	0.649	0.0479394	Down	123.3	32.1	26	26	1.02081	1.01048	1.62693	1.50617	1.21019	1.02479	1.0152	1.00905	1.21465	0.981909	0.639218	0.662638	1.17534	1.148	0.368699	0.385929	nucleus	K11593	ELF2C, AGO; eukaryotic translation initiation factor 2C		GO:0002252 immune effector process; GO:0002376 immune system process; GO:0003002 regionalization; GO:0006139 nucleobase-containing compound metabolic process; GO:0006725 cellular aromatic compound metabolic process; GO:0006807 nitrogen compound metabolic process; GO:0006950 response to stress; GO:0006952 defense response; GO:0006955 immune response; GO:0007275 multicellular organism development; …	GO:0005622 intracellular; GO:0005623 cell; GO:0005634 nucleus; GO:0005737 cytoplasm; GO:0005829 cytosol; GO:0043226 organelle; GO:0043227 membrane-bounded organelle; GO:0043229 intracellular organelle; GO:0043231 intracellular membrane-bounded organelle;	GO:0003676 nucleic acid binding; GO:0003723 RNA binding; GO:0003729 mRNA binding; GO:0003824 catalytic activity; GO:0004518 nuclease activity; GO:0004519 endonuclease activity; GO:0004521 endoribonuclease activity; GO:0004540 ribonuclease activity; GO:0005488 binding; GO:0016787 hydrolase activity; GO:0016788 hydrolase activity, acting on ester bonds; GO:0035198 miRNA binding; GO:0061980 regulato…	PF12764; PF08699; PF02170	Glycine-rich region of argonaut; Domain of unknown function (DUF1785); PAZ domain	J	KOG1041	Translation initiation factor 2C (eIF-2C) and related proteins
TRINITY_DN1353_c0_g1_m.2115	Ubiquitin-activating enzyme E1 1 OS=Arabidopsis thaliana OX=3702 GN=UBA1 PE=1 SV=1	UBA1	1.882	0.0375721	Up	121.61	41.9	35	22	1.64847	1.77805	0.853156	0.970646	1.60598	1.61361	0.543497	0.545365	1.35199	1.62768	0.403795	0.387358	1.03392	1.0795	0.281186	0.275782	cytoplasm	K03178	UBE1, UBA1; ubiquitin-activating enzyme E1 [EC:6.2.1.45]	map04120 Ubiquitin mediated proteolysis				PF00899; PF10585; PF09358	ThiF family; Ubiquitin-activating enzyme active site ; Ubiquitin-activating enzyme e1 C-terminal domain	O	KOG2012	Ubiquitin activating enzyme UBA1
TRINITY_DN13574_c0_g1_m.2134	Aminoacyl tRNA synthase complex-interacting multifunctional protein 1 OS=Cricetulus griseus OX=10029 GN=AIMP1 PE=2 SV=1	AIMP1	0.614	0.0760082	Down	29.487	19.6	4	4	0.782983	0.817527	1.34717	1.26448	0.700422	0.774675	0.967589	1.12527	1.24235	1.1207	0.829827	0.90107	1.18684	0.939101			chloroplast	K15437	AIMP1, ARC1; aminoacyl tRNA synthase complex-interacting multifunctional protein 1					PF01588	Putative tRNA binding domain	J	KOG2241	tRNA-binding protein
TRINITY_DN1379_c0_g1_m.2220	Beta-galactosidase OS=Vibrio cholerae serotype O1 (strain ATCC 39541 / Classical Ogawa 395 / O395) OX=345073 GN=lacZ PE=3 SV=2	lacZ	0.662	0.00427255	Down	120.52	34.2	28	28	0.978939	0.949609	1.48217	1.43096	1.05059	1.0056	0.970358	0.93203	1.12906	1.06621	0.718036	0.79255	1.34215	1.28596	0.423463	0.442317	nucleus	K01190	lacZ; beta-galactosidase [EC:3.2.1.23]	map00052 Galactose metabolism; map00511 Other glycan degradation; map00600 Sphingolipid metabolism; map01100 Metabolic pathways				PF02837; PF00703; PF02836; PF02929	Glycosyl hydrolases family 2, sugar binding domain; Glycosyl hydrolases family 2; Glycosyl hydrolases family 2, TIM barrel domain; Beta galactosidase small chain	G	KOG2024	Beta-Glucuronidase GUSB (glycosylhydrolase superfamily 2)
TRINITY_DN1392_c0_g1_m.2272	UDP-arabinopyranose mutase 3 OS=Oryza sativa subsp. japonica OX=39947 GN=UAM3 PE=1 SV=1	UAM3	2.872	0.0322475	Up	41.45	67.6	25	19	1.74803	1.72645	0.594926	0.615123	1.57927	1.57235	0.495114	0.468531	1.01503	1.11519	0.61249	0.600736	1.06889	1.0841	0.905666	0.798119	cytoplasm	K13379	RGP, UTM; reversibly glycosylated polypeptide / UDP-arabinopyranose mutase [EC:2.4.1.- 5.4.99.30]	map00520 Amino sugar and nucleotide sugar metabolism; map01100 Metabolic pathways
TRINITY_DN1392_c0_g2_m.2275	UDP-arabinopyranose mutase 1 OS=Arabidopsis thaliana OX=3702 GN=RGP1 PE=1 SV=1	RGP1	3.502	0.00767277	Up	42.075	78.9	27	19	1.90392	1.88291	0.540655	0.540563	1.55748	1.69736	0.375446	0.36194	1.49798	1.50109	0.421296	0.393588	1.08709	1.01946	0.607904	0.611315	cytoplasm	K13379	RGP, UTM; reversibly glycosylated polypeptide / UDP-arabinopyranose mutase [EC:2.4.1.- 5.4.99.30]	map00520 Amino sugar and nucleotide sugar metabolism; map01100 Metabolic pathways
TRINITY_DN1394_c0_g1_m.2282	Glucan endo-1,3-beta-glucosidase 7 OS=Arabidopsis thaliana OX=3702 GN=At4g34480 PE=1 SV=2	At4g34480	0.632	0.0693681	Down	36.353	38.9	8	8	0.684504	0.786685	1.13813	1.18741	0.853562	1.01112	1.10879	1.29928	0.908471	0.561025	1.59306	1.42851	1.12437	1.11941	0.679308	0.516381	nucleus					GO:0005623 cell; GO:0005886 plasma membrane; GO:0016020 membrane; GO:0031224 intrinsic component of membrane; GO:0031225 anchored component of membrane; GO:0031226 intrinsic component of plasma membrane; GO:0046658 anchored component of plasma membrane; GO:0071944 cell periphery;	GO:0003824 catalytic activity; GO:0004553 hydrolase activity, hydrolyzing O-glycosyl compounds; GO:0005488 binding; GO:0016787 hydrolase activity; GO:0016798 hydrolase activity, acting on glycosyl bonds; GO:0030246 carbohydrate binding; GO:0030247 polysaccharide binding;	PF00332; PF07983	Glycosyl hydrolases family 17; X8 domain
TRINITY_DN1397_c0_g1_m.2291	Protein ROOT HAIR DEFECTIVE 3 OS=Arabidopsis thaliana OX=3702 GN=RHD3 PE=1 SV=1	RHD3	3.054	0.0544017	Up	81.184	19	12	11	1.98703	2.19515	0.626472	0.747352	1.79607	1.63115	0.211076	0.222586	1.74816	2.10793	0.162158	0.138607	0.999143	1.01377	0.219583	0.193772	plasma membrane	K22698	SEY1; protein SEY1 [EC:3.6.5.-]		GO:0000902 cell morphogenesis; GO:0006810 transport; GO:0006888 endoplasmic reticulum to Golgi vesicle-mediated transport; GO:0006996 organelle organization; GO:0007010 cytoskeleton organization; GO:0007275 multicellular organism development; GO:0009653 anatomical structure morphogenesis; GO:0009826 unidimensional cell growth; GO:0009832 plant-type cell wall biogenesis; GO:0009888 tissue developm…	GO:0005622 intracellular; GO:0005623 cell; GO:0005737 cytoplasm; GO:0005773 vacuole; GO:0005774 vacuolar membrane; GO:0005783 endoplasmic reticulum; GO:0005886 plasma membrane; GO:0012505 endomembrane system; GO:0016020 membrane; GO:0031090 organelle membrane; GO:0043226 organelle; GO:0043227 membrane-bounded organelle; GO:0043229 intracellular organelle; GO:0043231 intracellular membrane-bounded…	GO:0000166 nucleotide binding; GO:0001882 nucleoside binding; GO:0001883 purine nucleoside binding; GO:0005488 binding; GO:0005525 GTP binding; GO:0017076 purine nucleotide binding; GO:0019001 guanyl nucleotide binding; GO:0032549 ribonucleoside binding; GO:0032550 purine ribonucleoside binding; GO:0032553 ribonucleotide binding; GO:0032555 purine ribonucleotide binding; GO:0032561 guanyl ribonuc…			S	KOG2203	GTP-binding protein
TRINITY_DN14_c0_g1_m.2718	Ubiquinol oxidase 1a, mitochondrial OS=Arabidopsis thaliana OX=3702 GN=AOX1A PE=1 SV=2	AOX1A	0.401	0.0670076	Down	36.286	29.1	7	7	0.635454	0.689548	1.51389	1.80548	0.853246	0.981716	0.760348	0.482302	0.978694	0.671793	0.679449	1.00637	1.43696	1.50475			cytoplasm									G	KOG1066	Glucosidase II catalytic (alpha) subunit and related enzymes, glycosyl hydrolase family 31
TRINITY_DN14_c1_g1_m.2723	Ubiquinol oxidase, mitochondrial OS=Mangifera indica OX=29780 GN=AOMI 1 PE=1 SV=2	AOMI	1.753	0.0112943	Up	37.154	20.6	7	7	1.90735	1.66845	1.07956	0.959509	0.835118	0.808143	0.941043	0.686703	1.32027	0.925118	0.571282	0.502392	1.40271	0.740732	0.651617		chloroplast	K17893	AOX1, AOX2; ubiquinol oxidase [EC:1.10.3.11]		GO:0006091 generation of precursor metabolites and energy; GO:0008152 metabolic process; GO:0009060 aerobic respiration; GO:0009987 cellular process; GO:0010230 alternative respiration; GO:0015980 energy derivation by oxidation of organic compounds; GO:0044237 cellular metabolic process; GO:0045333 cellular respiration; GO:0055114 oxidation-reduction process;	GO:0005622 intracellular; GO:0005623 cell; GO:0005737 cytoplasm; GO:0005739 mitochondrion; GO:0043226 organelle; GO:0043227 membrane-bounded organelle; GO:0043229 intracellular organelle; GO:0043231 intracellular membrane-bounded organelle;	GO:0003824 catalytic activity; GO:0009916 alternative oxidase activity; GO:0016491 oxidoreductase activity; GO:0016679 oxidoreductase activity, acting on diphenols and related substances as donors; GO:0016682 oxidoreductase activity, acting on diphenols and related substances as donors, oxygen as acceptor;
TRINITY_DN14028_c0_g1_m.2328	Basic 7S globulin OS=Glycine max OX=3847 GN=BG PE=1 SV=2	BG	0.505	0.0700106	Down	43.14	63.1	19	19	0.420277	0.428422	0.793533	0.892488	0.337167	0.339196	0.920997	0.917341	0.535506	0.568713	1.97427	2.13818	0.642949	0.53012	2.10942	2.45142	chloroplast									O	KOG1339	Aspartyl protease
TRINITY_DN14130_c0_g1_m.2363	DNA damage-repair/toleration protein DRT100 OS=Arabidopsis thaliana OX=3702 GN=DRT100 PE=2 SV=2	DRT100	0.403	0.0877304	Down	51.518	35.8	10	10	0.432428	0.447451	1.00931	1.18325	0.394821	0.390719	0.616503	0.709528	0.732186	0.876215	1.22278	1.29825	0.931553	0.995596	2.28564	2.47378	nucleus				GO:0009888 tissue development; GO:0010073 meristem maintenance; GO:0032501 multicellular organismal process; GO:0032502 developmental process; GO:0048507 meristem development; GO:0048856 anatomical structure development;	GO:0005622 intracellular; GO:0005623 cell; GO:0005737 cytoplasm; GO:0009507 chloroplast; GO:0009536 plastid; GO:0043226 organelle; GO:0043227 membrane-bounded organelle; GO:0043229 intracellular organelle; GO:0043231 intracellular membrane-bounded organelle;	GO:0000166 nucleotide binding; GO:0005488 binding; GO:0036094 small molecule binding; GO:0097159 organic cyclic compound binding; GO:1901265 nucleoside phosphate binding; GO:1901363 heterocyclic compound binding;			S	KOG0619	FOG: Leucine rich repeat
TRINITY_DN14139_c1_g1_m.2367	Protein AGENET DOMAIN (AGD)-CONTAINING P1 OS=Arabidopsis thaliana OX=3702 GN=AGDP1 PE=1 SV=1	AGDP1	0.421	0.0739019	Down	25	18.5	3	3	0.589931	0.658412	1.47838	1.48673	0.524514	0.622143	1.02513	1.05774	0.82779	1.06628	1.0068	1.03034	1.51185	1.55139	0.798134	0.764462	cytoplasm
TRINITY_DN14188_c0_g1_m.2397	Peptidyl-prolyl cis-trans isomerase FKBP16-3, chloroplastic OS=Arabidopsis thaliana OX=3702 GN=FKBP16-3 PE=1 SV=2	FKBP16-3	0.577	0.0208153	Down	26.03	26.3	8	8	0.822085	0.765547	1.40402	1.34456	0.824079	0.810415	1.25744	1.16042	1.01063	0.953137	1.3925	1.30658	1.00151	0.942486	0.349975	0.654628	chloroplast	K01802	E5.2.1.8; peptidylprolyl isomerase [EC:5.2.1.8]			GO:0005622 intracellular; GO:0005623 cell; GO:0005737 cytoplasm; GO:0009507 chloroplast; GO:0009532 plastid stroma; GO:0009534 chloroplast thylakoid; GO:0009536 plastid; GO:0009543 chloroplast thylakoid lumen; GO:0009570 chloroplast stroma; GO:0009579 thylakoid; GO:0031976 plastid thylakoid; GO:0031977 thylakoid lumen; GO:0031978 plastid thylakoid lumen; GO:0031984 organelle subcompartment; GO:00…		PF00254	FKBP-type peptidyl-prolyl cis-trans isomerase	O	KOG0552	FKBP-type peptidyl-prolyl cis-trans isomerase
TRINITY_DN1422_c0_g1_m.2422	Thioredoxin M-type, chloroplastic OS=Pisum sativum OX=3888 PE=2 SV=1	--	0.615	0.0769718	Down	12.321	61.3	10	10	0.725552	0.759316	1.2458	1.16936	0.968888	0.873646	1.21365	1.23226	1.02918	0.963505	1.25903	1.15826	0.715818	0.729087	1.03672	0.919916	cytoplasm	K03671	trxA; thioredoxin 1					PF00085	Thioredoxin	O	KOG0910	Thioredoxin-like protein
TRINITY_DN14225_c0_g1_m.2415	5-oxoprolinase OS=Arabidopsis thaliana OX=3702 GN=OXP1 PE=1 SV=1	OXP1	1.56	0.0802551	Up	137.64	25.2	24	24	1.46198	1.48966	0.994032	0.903919	1.33011	1.39023	0.747624	0.709634	1.44642	1.23453	0.487029	0.640136	1.1113	1.10668	0.471812	0.474901	cytoplasm	K01469	OPLAH, OXP1, oplAH; 5-oxoprolinase (ATP-hydrolysing) [EC:3.5.2.9]	map00480 Glutathione metabolism; map01100 Metabolic pathways	GO:0006518 peptide metabolic process; GO:0006575 cellular modified amino acid metabolic process; GO:0006749 glutathione metabolic process; GO:0006751 glutathione catabolic process; GO:0006790 sulfur compound metabolic process; GO:0006807 nitrogen compound metabolic process; GO:0008152 metabolic process; GO:0009056 catabolic process; GO:0009987 cellular process; GO:0034641 cellular nitrogen compou…	GO:0005622 intracellular; GO:0005623 cell; GO:0005737 cytoplasm; GO:0005829 cytosol; GO:0005911 cell-cell junction; GO:0009506 plasmodesma; GO:0030054 cell junction; GO:0055044 symplast;	GO:0003824 catalytic activity; GO:0016787 hydrolase activity; GO:0016810 hydrolase activity, acting on carbon-nitrogen (but not peptide) bonds; GO:0016812 hydrolase activity, acting on carbon-nitrogen (but not peptide) bonds, in cyclic amides; GO:0017168 5-oxoprolinase (ATP-hydrolyzing) activity;			E	KOG1939	Oxoprolinase
TRINITY_DN14306_c0_g1_m.2449	uncharacterized protein LOC102614085 [Citrus sinensis]	--	0.599	0.0342053	Down	22.003	21.3	3	3	0.92061	0.915078	1.57241	1.4895	0.823172		1.02379	1.04034		1.11332	0.541935	0.667828	0.970326	0.921698			chloroplast	K14826	FPR3_4; FK506-binding nuclear protein [EC:5.2.1.8]							O	KOG0552	FKBP-type peptidyl-prolyl cis-trans isomerase
TRINITY_DN1433_c0_g1_m.2460	NPC intracellular cholesterol transporter 1 OS=Homo sapiens OX=9606 GN=NPC1 PE=1 SV=2	NPC1	0.289	0.0391478	Down	133.62	16.9	12	12	0.48604	0.509794	1.63748	1.81567	0.665546	0.920689	0.504591	0.541618	0.872938	0.947269	0.334951	0.764265	1.58167	1.69707	1.30175	1.41866	plasma membrane	K12385	NPC1; Niemann-Pick C1 protein		GO:0006082 organic acid metabolic process; GO:0006464 cellular protein modification process; GO:0006486 protein glycosylation; GO:0006629 lipid metabolic process; GO:0006807 nitrogen compound metabolic process; GO:0006810 transport; GO:0006869 lipid transport; GO:0007034 vacuolar transport; GO:0007041 lysosomal transport; GO:0008152 metabolic process; GO:0008202 steroid metabolic process; GO:0008…	GO:0000323 lytic vacuole; GO:0005576 extracellular region; GO:0005622 intracellular; GO:0005623 cell; GO:0005634 nucleus; GO:0005635 nuclear envelope; GO:0005737 cytoplasm; GO:0005764 lysosome; GO:0005773 vacuole; GO:0005783 endoplasmic reticulum; GO:0005886 plasma membrane; GO:0005887 integral component of plasma membrane; GO:0012505 endomembrane system; GO:0016020 membrane; GO:0016021 integral …	GO:0005488 binding; GO:0005496 steroid binding; GO:0008289 lipid binding; GO:0015485 cholesterol binding; GO:0032934 sterol binding; GO:0036094 small molecule binding; GO:0043178 alcohol binding; GO:0097159 organic cyclic compound binding;			I	KOG1933	Cholesterol transport protein (Niemann-Pick C disease protein)
TRINITY_DN1447_c1_g2_m.2517	Tubulin beta-5 chain OS=Oryza sativa subsp. japonica OX=39947 GN=TUBB5 PE=1 SV=1	TUBB5	0.092	0.0153719	Down	53.148	48.6	16	3	0.233974	0.200164	2.5806	2.16121	0.536045	0.475151	0.995916	1.02503	0.592338	0.417727	0.900676	0.711245	1.61981	1.52594	1.02631	0.997872	mitochondria	K07375	TUBB; tubulin beta	map04145 Phagosome				PF00091; PF03953	Tubulin/FtsZ family, GTPase domain; Tubulin C-terminal domain	Z	KOG1375	Beta tubulin
TRINITY_DN146_c0_g1_m.2593	Photosystem I reaction center subunit III, chloroplastic OS=Arabidopsis thaliana OX=3702 GN=PSAF PE=1 SV=1	PSAF	0.428	0.0313536	Down	24.955	43.5	14	14	0.667996	0.757966	1.52629	1.808	0.852068	0.800929	1.10435	1.0597	0.713107	0.693733	1.32638	1.24651	0.687749	0.753432	1.13392	0.867867	mitochondria	K02694	psaF; photosystem I subunit III	map00195 Photosynthesis; map01100 Metabolic pathways		GO:0005622 intracellular; GO:0005623 cell; GO:0005737 cytoplasm; GO:0009507 chloroplast; GO:0009526 plastid envelope; GO:0009532 plastid stroma; GO:0009534 chloroplast thylakoid; GO:0009535 chloroplast thylakoid membrane; GO:0009536 plastid; GO:0009543 chloroplast thylakoid lumen; GO:0009570 chloroplast stroma; GO:0009579 thylakoid; GO:0009941 chloroplast envelope; GO:0010287 plastoglobule; GO:00…	GO:0005488 binding; GO:0005515 protein binding; GO:0019904 protein domain specific binding;
TRINITY_DN1466_c0_g1_m.2582	differentially expressed in FDCP 6 homolog isoform X2 [Citrus clementina]	--	2.862	0.061509	Up	42.156	32.7	10	10	2.37854	1.86682	0.868784	0.625085	1.82452	1.89368	0.224329	0.173475	1.71665	1.55757	0.15901	0.146259	1.16655	1.17416	0.098898	0.125678	cytoplasm							PF00169	PH domain
TRINITY_DN1469_c0_g1_m.2592	Putative clathrin assembly protein At5g35200 OS=Arabidopsis thaliana OX=3702 GN=At5g35200 PE=1 SV=1	At5g35200	1.788	0.00276909	Up	60.242	10.5	5	5	1.37299	1.34731	0.766602	0.755344	1.17267	1.22569	0.356881		1.29141	1.19574	0.303		0.955002	1.25735			cytoplasm	K20043	SNAP91, AP180, CALM; clathrin coat assembly protein AP180			GO:0005623 cell; GO:0005886 plasma membrane; GO:0016020 membrane; GO:0071944 cell periphery;		PF07651	ANTH domain	TU	KOG0251	Clathrin assembly protein AP180 and related proteins, contain ENTH domain
TRINITY_DN1486_c0_g1_m.2671	Probable ubiquitin conjugation factor E4 OS=Arabidopsis thaliana OX=3702 GN=PUB1 PE=2 SV=1	PUB1	2.219	0.0707425	Up	45.671	46.2	11	11	1.71386	1.62785	0.735667	0.772385	1.76155	1.79691	0.547292	0.536654	1.61402	1.50667	0.383776	0.284091	1.13643	0.942968	0.264838	0.375039	chloroplast	K10597	UBE4B, UFD2; ubiquitin conjugation factor E4 B [EC:2.3.2.27]	map04120 Ubiquitin mediated proteolysis; map04141 Protein processing in endoplasmic reticulum	GO:0000209 protein polyubiquitination; GO:0006464 cellular protein modification process; GO:0006508 proteolysis; GO:0006511 ubiquitin-dependent protein catabolic process; GO:0006807 nitrogen compound metabolic process; GO:0006950 response to stress; GO:0008152 metabolic process; GO:0009056 catabolic process; GO:0009057 macromolecule catabolic process; GO:0009987 cellular process; GO:0010033 respo…	GO:0005622 intracellular; GO:0005623 cell; GO:0005634 nucleus; GO:0005737 cytoplasm; GO:0005829 cytosol; GO:0043226 organelle; GO:0043227 membrane-bounded organelle; GO:0043229 intracellular organelle; GO:0043231 intracellular membrane-bounded organelle;	GO:0003824 catalytic activity; GO:0004842 ubiquitin-protein transferase activity; GO:0016740 transferase activity; GO:0019787 ubiquitin-like protein transferase activity; GO:0034450 ubiquitin-ubiquitin ligase activity; GO:0061630 ubiquitin protein ligase activity; GO:0061659 ubiquitin-like protein ligase activity; GO:0140096 catalytic activity, acting on a protein;			O	KOG2042	Ubiquitin fusion degradation protein-2
TRINITY_DN1488_c0_g1_m.2683	Probable FAD synthase OS=Schizosaccharomyces pombe (strain 972 / ATCC 24843) OX=284812 GN=SPCC1235.04c PE=3 SV=1	SPCC1235.04c	1.675	0.00506584	Up	38.487	21.2	5	5	1.29824	1.34041	0.777639	0.797542	1.65796	1.51991	0.386156	0.435463	1.45102	1.02301		0.290153	1.56151	1.14179		0.319202	nucleus				GO:0006139 nucleobase-containing compound metabolic process; GO:0006725 cellular aromatic compound metabolic process; GO:0006732 coenzyme metabolic process; GO:0006747 FAD biosynthetic process; GO:0006753 nucleoside phosphate metabolic process; GO:0006793 phosphorus metabolic process; GO:0006796 phosphate-containing compound metabolic process; GO:0006807 nitrogen compound metabolic process; GO:00…	GO:0005622 intracellular; GO:0005623 cell; GO:0005737 cytoplasm; GO:0005829 cytosol; GO:0005886 plasma membrane; GO:0016020 membrane; GO:0071944 cell periphery;	GO:0003824 catalytic activity; GO:0003919 FMN adenylyltransferase activity; GO:0016740 transferase activity; GO:0016772 transferase activity, transferring phosphorus-containing groups; GO:0016779 nucleotidyltransferase activity; GO:0070566 adenylyltransferase activity;	PF00994	Probable molybdopterin binding domain	EH	KOG2644	3'-phosphoadenosine 5'-phosphosulfate sulfotransferase (PAPS reductase)/FAD synthetase and related enzymes
TRINITY_DN1496_c0_g2_m.2708	Acetyl-CoA carboxylase 1 OS=Arabidopsis thaliana OX=3702 GN=ACC1 PE=1 SV=1	ACC1	2.322	0.069142	Up	253.02	40.5	72	72	1.86612	1.88137	0.845122	0.772734	1.82616	1.93605	0.318208	0.271072	1.70284	1.4052	0.190465	0.19418	1.32089	1.24709	0.141403	0.081091	chloroplast	K11262	ACACA; acetyl-CoA carboxylase / biotin carboxylase 1 [EC:6.4.1.2 6.3.4.14 2.1.3.15]	map00061 Fatty acid biosynthesis; map00620 Pyruvate metabolism; map00640 Propanoate metabolism; map01100 Metabolic pathways; map01110 Biosynthesis of secondary metabolites; map01212 Fatty acid metabolism	GO:0000003 reproduction; GO:0003006 developmental process involved in reproduction; GO:0006082 organic acid metabolic process; GO:0006629 lipid metabolic process; GO:0006631 fatty acid metabolic process; GO:0006633 fatty acid biosynthetic process; GO:0007275 multicellular organism development; GO:0008152 metabolic process; GO:0008610 lipid biosynthetic process; GO:0009058 biosynthetic process; GO…	GO:0005623 cell; GO:0005886 plasma membrane; GO:0016020 membrane; GO:0071944 cell periphery;	GO:0003824 catalytic activity; GO:0003989 acetyl-CoA carboxylase activity; GO:0016421 CoA carboxylase activity; GO:0016874 ligase activity; GO:0016885 ligase activity, forming carbon-carbon bonds;	PF00289; PF02786; PF02785; PF00364	Carbamoyl-phosphate synthase L chain, N-terminal domain; Carbamoyl-phosphate synthase L chain, ATP binding domain; Biotin carboxylase C-terminal domain; Biotin-requiring enzyme	I	KOG0368	Acetyl-CoA carboxylase
TRINITY_DN15_c0_g1_m.3139	Cysteine proteinase 15A OS=Pisum sativum OX=3888 PE=2 SV=1	--	2.717	0.0879654	Up	40.377	52.8	15	14	1.84987	1.82614	0.726046	0.63283	1.4684	1.23636	0.253171	0.261995	2.32947	2.37486	0.229845	0.20811	0.853266	1.00333	0.353063	0.393242	vacuolar membrane	K01373	CTSF; cathepsin F [EC:3.4.22.41]	map04626 Plant-pathogen interaction				PF08246; PF00112	Cathepsin propeptide inhibitor domain (I29); Papain family cysteine protease	O	KOG1542	Cysteine proteinase Cathepsin F
TRINITY_DN15_c0_g2_m.3140	Cysteine protease RD19A OS=Arabidopsis thaliana OX=3702 GN=RD19A PE=1 SV=1	RD19A	3.633	0.040673	Up	41.176	23.5	7	6	1.90375	1.78497	0.539455	0.477501	1.91317	1.87349	0.450514	0.484954	1.52577	1.72341	0.433427	0.412751	0.969012	0.894441	0.380848	0.232541	extracellular	K01373	CTSF; cathepsin F [EC:3.4.22.41]	map04626 Plant-pathogen interaction				PF08246; PF00112	Cathepsin propeptide inhibitor domain (I29); Papain family cysteine protease	O	KOG1542	Cysteine proteinase Cathepsin F
TRINITY_DN15012_c0_g1_m.2735	Aspartyl protease family protein At5g10770 OS=Arabidopsis thaliana OX=3702 GN=At5g10770 PE=2 SV=1	At5g10770	0.527	0.077822	Down	52.425	39.2	16	16	0.641493	0.639357	1.15459	1.28322	0.716921	0.729334	0.788873	0.733827	0.452351	0.429772	0.707164	0.730806	0.901303	1.00673	2.66738	2.41687	plasma membrane									O	KOG1339	Aspartyl protease
TRINITY_DN153_c0_g1_m.2878	Tetrapyrrole-binding protein, chloroplastic OS=Arabidopsis thaliana OX=3702 GN=GUN4 PE=1 SV=1	GUN4	0.498	0.0581572	Down	45.199	24.9	7	7	0.804976	0.699107	1.54993	1.46399	0.696118	0.63623	1.27244	1.17482	0.932307	1.11614	0.523873	0.637461	1.84265	1.57506	0.493896	0.581013	chloroplast				GO:0006725 cellular aromatic compound metabolic process; GO:0006778 porphyrin-containing compound metabolic process; GO:0006779 porphyrin-containing compound biosynthetic process; GO:0006807 nitrogen compound metabolic process; GO:0007154 cell communication; GO:0007165 signal transduction; GO:0008152 metabolic process; GO:0009058 biosynthetic process; GO:0009987 cellular process; GO:0010019 chlor…	GO:0005622 intracellular; GO:0005623 cell; GO:0005737 cytoplasm; GO:0009507 chloroplast; GO:0009536 plastid; GO:0043226 organelle; GO:0043227 membrane-bounded organelle; GO:0043229 intracellular organelle; GO:0043231 intracellular membrane-bounded organelle;	GO:0005488 binding; GO:0005515 protein binding; GO:0019899 enzyme binding; GO:0046906 tetrapyrrole binding; GO:0097159 organic cyclic compound binding; GO:1901363 heterocyclic compound binding;	PF12906; PF05419	RING-variant domain; GUN4-like
TRINITY_DN1536_c0_g1_m.2865	Phosphoglycolate phosphatase 1B, chloroplastic OS=Arabidopsis thaliana OX=3702 GN=PGLP1B PE=1 SV=1	PGLP1B	0.446	0.0460294	Down	28.2	72.8	19	18	0.625025	0.617309	1.4513	1.34167	0.677625	0.723466	1.1121	1.03038	0.852875	0.929575	1.21636	1.38258	0.798921	0.814209	1.24979	1.17682	chloroplast	K19269	PGP, PGLP; phosphoglycolate phosphatase [EC:3.1.3.18 3.1.3.48]	map00630 Glyoxylate and dicarboxylate metabolism; map01100 Metabolic pathways; map01110 Biosynthesis of secondary metabolites; map01200 Carbon metabolism				PF13344; PF13242	Haloacid dehalogenase-like hydrolase; HAD-hyrolase-like	P	KOG2882	p-Nitrophenyl phosphatase
TRINITY_DN1538_c0_g1_m.2868	Serine/arginine-rich splicing factor RSZ23 OS=Oryza sativa subsp. japonica OX=39947 GN=RSZ23 PE=2 SV=1	RSZ23	1.986	0.0694464	Up	22.143	34.7	7	4	1.2911	1.28214	0.683976	0.615656	0.976092	0.984353	0.570635	0.561311	1.67226	1.48446	0.736456	0.765966	1.5133	1.4723	0.755045	0.63494	nucleus	K12896	SFRS7; splicing factor, arginine/serine-rich 7	map03040 Spliceosome	GO:0000375 RNA splicing, via transesterification reactions; GO:0000377 RNA splicing, via transesterification reactions with bulged adenosine as nucleophile; GO:0000398 mRNA splicing, via spliceosome; GO:0006139 nucleobase-containing compound metabolic process; GO:0006396 RNA processing; GO:0006397 mRNA processing; GO:0006403 RNA localization; GO:0006405 RNA export from nucleus; GO:0006406 mRNA ex…	GO:0005622 intracellular; GO:0005623 cell; GO:0005634 nucleus; GO:0005654 nucleoplasm; GO:0005730 nucleolus; GO:0005737 cytoplasm; GO:0005829 cytosol; GO:0016604 nuclear body; GO:0016607 nuclear speck; GO:0031974 membrane-enclosed lumen; GO:0031981 nuclear lumen; GO:0043226 organelle; GO:0043227 membrane-bounded organelle; GO:0043228 non-membrane-bounded organelle; GO:0043229 intracellular organe…	GO:0003676 nucleic acid binding; GO:0003723 RNA binding; GO:0003729 mRNA binding; GO:0005488 binding; GO:0005515 protein binding; GO:0019904 protein domain specific binding; GO:0097159 organic cyclic compound binding; GO:1901363 heterocyclic compound binding;	PF00076; PF00098	RNA recognition motif. (a.k.a. RRM, RBD, or RNP domain); Zinc knuckle	A	KOG0107	Alternative splicing factor SRp20/9G8 (RRM superfamily)
TRINITY_DN154_c1_g1_m.2944	Beta-glucosidase 44 OS=Arabidopsis thaliana OX=3702 GN=BGLU44 PE=2 SV=1	BGLU44	0.288	0.0565685	Down	62.051	43.4	18	17	0.489802	0.507299	1.63596	1.83555	0.550223	0.555486	0.935469	0.954059	0.744297	0.685445	1.16883	1.32437	1.33583	1.32821	0.977347	0.971833	chloroplast	K05350	bglB; beta-glucosidase [EC:3.2.1.21]	map00460 Cyanoamino acid metabolism; map00500 Starch and sucrose metabolism; map00940 Phenylpropanoid biosynthesis; map01100 Metabolic pathways; map01110 Biosynthesis of secondary metabolites	GO:0008152 metabolic process; GO:0071704 organic substance metabolic process; GO:1901135 carbohydrate derivative metabolic process; GO:1901657 glycosyl compound metabolic process;	GO:0005618 cell wall; GO:0005622 intracellular; GO:0005623 cell; GO:0005737 cytoplasm; GO:0005829 cytosol; GO:0005840 ribosome; GO:0009505 plant-type cell wall; GO:0022626 cytosolic ribosome; GO:0030312 external encapsulating structure; GO:0032991 protein-containing complex; GO:0043226 organelle; GO:0043228 non-membrane-bounded organelle; GO:0043229 intracellular organelle; GO:0043232 intracellul…	GO:0003824 catalytic activity; GO:0004553 hydrolase activity, hydrolyzing O-glycosyl compounds; GO:0004565 beta-galactosidase activity; GO:0004567 beta-mannosidase activity; GO:0005488 binding; GO:0005515 protein binding; GO:0008422 beta-glucosidase activity; GO:0015923 mannosidase activity; GO:0015925 galactosidase activity; GO:0015926 glucosidase activity; GO:0016787 hydrolase activity; GO:0016…	PF00232	Glycosyl hydrolase family 1	G	KOG0626	Beta-glucosidase, lactase phlorizinhydrolase, and related proteins
TRINITY_DN15448_c0_g1_m.2903	Aspartic proteinase nepenthesin-1 OS=Nepenthes gracilis OX=150966 GN=nep1 PE=1 SV=1	nep1	0.569	0.0136579	Down	52.474	26.2	10	10	0.673272	0.642429	1.19362	1.11683	0.796979	0.805842	0.874676	0.815024	0.7139	0.593667	1.06973	1.02461	0.973737	1.00796	1.83419	1.86353	extracellular									O	KOG1339	Aspartyl protease
TRINITY_DN155_c0_g3_m.2995	Protein transport protein Sec24-like At4g32640 OS=Arabidopsis thaliana OX=3702 GN=At4g32640 PE=3 SV=3	At4g32640	1.628	0.0721006	Up	122.33	18.9	17	17	1.43136	1.41231	0.926479	0.825478	1.57487	1.58918	0.617147	0.607435	1.39756	1.47626	0.412683	0.501038	1.37017	1.2408	0.313592	0.303626	chloroplast	K14007	SEC24; protein transport protein SEC24	map04141 Protein processing in endoplasmic reticulum				PF04810; PF04811; PF08033; PF04815; PF00626	Sec23/Sec24 zinc finger; Sec23/Sec24 trunk domain; Sec23/Sec24 beta-sandwich domain; Sec23/Sec24 helical domain; Gelsolin repeat	U	KOG1984	Vesicle coat complex COPII, subunit SFB3
TRINITY_DN1558_c0_g1_m.2979	Ubiquitin-activating enzyme E1 1 OS=Arabidopsis thaliana OX=3702 GN=UBA1 PE=1 SV=1	UBA1	1.511	0.0271424	Up	129.42	53	45	32	1.39945	1.43927	0.944488	0.934348	1.46351	1.50505	0.60713	0.662472	1.24876	1.38512	0.66602	0.633178	1.15218	1.11901	0.402015	0.437995	plasma membrane	K03178	UBE1, UBA1; ubiquitin-activating enzyme E1 [EC:6.2.1.45]	map04120 Ubiquitin mediated proteolysis	GO:0006464 cellular protein modification process; GO:0006807 nitrogen compound metabolic process; GO:0006950 response to stress; GO:0006974 cellular response to DNA damage stimulus; GO:0008152 metabolic process; GO:0009605 response to external stimulus; GO:0009607 response to biotic stimulus; GO:0009987 cellular process; GO:0010035 response to inorganic substance; GO:0010038 response to metal ion…	GO:0005622 intracellular; GO:0005623 cell; GO:0005634 nucleus; GO:0005737 cytoplasm; GO:0005829 cytosol; GO:0005886 plasma membrane; GO:0005911 cell-cell junction; GO:0009506 plasmodesma; GO:0016020 membrane; GO:0030054 cell junction; GO:0043226 organelle; GO:0043227 membrane-bounded organelle; GO:0043229 intracellular organelle; GO:0043231 intracellular membrane-bounded organelle; GO:0055044 sym…	GO:0003824 catalytic activity; GO:0004842 ubiquitin-protein transferase activity; GO:0016740 transferase activity; GO:0019787 ubiquitin-like protein transferase activity; GO:0140096 catalytic activity, acting on a protein;	PF00899; PF10585; PF09358	ThiF family; Ubiquitin-activating enzyme active site ; Ubiquitin-activating enzyme e1 C-terminal domain	O	KOG2012	Ubiquitin activating enzyme UBA1
TRINITY_DN1563_c0_g1_m.3008	Rhodanese-like domain-containing protein 4, chloroplastic OS=Arabidopsis thaliana OX=3702 GN=STR4 PE=1 SV=2	STR4	0.497	0.0882105	Down	46.696	37.7	17	17	0.869199	0.888024	1.64582	1.90587	1.03264	1.07606	1.11219	1.0309	0.808873	0.966282	0.856541	0.890563	0.729118	0.891076	0.655444	0.641394	vacuolar membrane	K17525	CHID1; chitinase domain-containing protein 1		GO:0006022 aminoglycan metabolic process; GO:0006026 aminoglycan catabolic process; GO:0006030 chitin metabolic process; GO:0006032 chitin catabolic process; GO:0006040 amino sugar metabolic process; GO:0006091 generation of precursor metabolites and energy; GO:0006807 nitrogen compound metabolic process; GO:0006950 response to stress; GO:0006952 defense response; GO:0008152 metabolic process; GO…	GO:0005576 extracellular region; GO:0005622 intracellular; GO:0005623 cell; GO:0005737 cytoplasm; GO:0009507 chloroplast; GO:0009526 plastid envelope; GO:0009534 chloroplast thylakoid; GO:0009535 chloroplast thylakoid membrane; GO:0009536 plastid; GO:0009579 thylakoid; GO:0009941 chloroplast envelope; GO:0016020 membrane; GO:0031967 organelle envelope; GO:0031975 envelope; GO:0031976 plastid thyl…	GO:0003824 catalytic activity; GO:0004553 hydrolase activity, hydrolyzing O-glycosyl compounds; GO:0004568 chitinase activity; GO:0005488 binding; GO:0008061 chitin binding; GO:0008144 drug binding; GO:0016787 hydrolase activity; GO:0016798 hydrolase activity, acting on glycosyl bonds; GO:0097367 carbohydrate derivative binding;
TRINITY_DN1574_c0_g1_m.3048	hypothetical protein CUMW_208810 [Citrus unshiu]	--	0.472	0.0854827	Down	32.247	39.7	9	9	0.920829	0.770581	1.84042	1.73761	0.882889	0.949614	1.07072	1.04372	0.710064	0.688381	0.697279	0.579142	0.847538	0.863941	1.0826	1.31467	chloroplast							PF08241	Methyltransferase domain	I	KOG1269	SAM-dependent methyltransferases
TRINITY_DN1576_c0_g1_m.3055	Ubiquitin-like domain-containing protein CIP73 OS=Lotus japonicus OX=34305 GN=CIP73 PE=1 SV=1	CIP73	1.769	0.0823426	Up	43.808	10.3	3	3	1.50072	1.58493	0.901042	0.846444	1.03019	0.566498	0.641393		0.979354	0.835333			1.28311	0.830987			chloroplast				GO:0000003 reproduction; GO:0000280 nuclear division; GO:0001655 urogenital system development; GO:0001822 kidney development; GO:0006464 cellular protein modification process; GO:0006473 protein acetylation; GO:0006475 internal protein amino acid acetylation; GO:0006508 proteolysis; GO:0006511 ubiquitin-dependent protein catabolic process; GO:0006515 protein quality control for misfolded or inco…	GO:0005622 intracellular; GO:0005623 cell; GO:0005634 nucleus; GO:0005737 cytoplasm; GO:0005829 cytosol; GO:0032991 protein-containing complex; GO:0043226 organelle; GO:0043227 membrane-bounded organelle; GO:0043229 intracellular organelle; GO:0043231 intracellular membrane-bounded organelle; GO:0071818 BAT3 complex; GO:0072379 ER membrane insertion complex;	GO:0005488 binding; GO:0005515 protein binding; GO:0031593 polyubiquitin modification-dependent protein binding; GO:0043021 ribonucleoprotein complex binding; GO:0043022 ribosome binding; GO:0044877 protein-containing complex binding; GO:0070628 proteasome binding; GO:0140030 modification-dependent protein binding;			O	KOG4248	Ubiquitin-like protein, regulator of apoptosis
TRINITY_DN160_c0_g1_m.3177	hypothetical protein CUMW_147590 [Citrus unshiu]	--	0.612	0.0508377	Down	12.722	33.3	4	3	0.85771	0.772832	1.45296	1.2195	0.890897	0.428558	0.41122	0.518839	0.53806	0.650329	0.503548	0.601465	2.53337	4.23802	0.19118	0.191506	extracellular					GO:0005618 cell wall; GO:0005623 cell; GO:0030312 external encapsulating structure; GO:0071944 cell periphery;
TRINITY_DN1611_c0_g1_m.3180	Photosystem II stability/assembly factor HCF136, chloroplastic OS=Arabidopsis thaliana OX=3702 GN=HCF136 PE=1 SV=1	HCF136	0.449	0.00944909	Down	35.348	46.6	10	10	0.571052	0.612678	1.26406	1.37468	0.589816	0.621533	1.22987	1.3042	0.786919	0.828373	1.34338	1.46115	0.826356	0.70383	1.20216	1.27995	chloroplast				GO:0006996 organelle organization; GO:0009657 plastid organization; GO:0009719 response to endogenous stimulus; GO:0009725 response to hormone; GO:0009735 response to cytokinin; GO:0009987 cellular process; GO:0010033 response to organic substance; GO:0010035 response to inorganic substance; GO:0010038 response to metal ion; GO:0016043 cellular component organization; GO:0042221 response to chemi…	GO:0005622 intracellular; GO:0005623 cell; GO:0005737 cytoplasm; GO:0009507 chloroplast; GO:0009526 plastid envelope; GO:0009532 plastid stroma; GO:0009533 chloroplast stromal thylakoid; GO:0009534 chloroplast thylakoid; GO:0009535 chloroplast thylakoid membrane; GO:0009536 plastid; GO:0009570 chloroplast stroma; GO:0009579 thylakoid; GO:0009941 chloroplast envelope; GO:0016020 membrane; GO:00319…				U	KOG3511	Sortilin and related receptors
TRINITY_DN16252_c0_g1_m.3245	Riboflavin synthase OS=Schizosaccharomyces pombe (strain 972 / ATCC 24843) OX=284812 GN=rib5 PE=1 SV=1	rib5	0.611	0.0358468	Down	35.117	6.7	2	2	0.964385	1.15964	1.61736	1.8496	0.988205	0.620029	1.09233	0.577777	1.19851	0.611416	0.818641	0.72044		1.31262	0.469038		chloroplast	K00793	ribE, RIB5; riboflavin synthase [EC:2.5.1.9]	map00740 Riboflavin metabolism; map01100 Metabolic pathways; map01110 Biosynthesis of secondary metabolites	GO:0006766 vitamin metabolic process; GO:0006767 water-soluble vitamin metabolic process; GO:0006771 riboflavin metabolic process; GO:0006807 nitrogen compound metabolic process; GO:0008152 metabolic process; GO:0009058 biosynthetic process; GO:0009110 vitamin biosynthetic process; GO:0009231 riboflavin biosynthetic process; GO:0009987 cellular process; GO:0017144 drug metabolic process; GO:00181…		GO:0003824 catalytic activity; GO:0004746 riboflavin synthase activity; GO:0016740 transferase activity; GO:0016765 transferase activity, transferring alkyl or aryl (other than methyl) groups;	PF00677	Lumazine binding domain	H	KOG3310	Riboflavin synthase alpha chain
TRINITY_DN1641_c2_g1_m.3306	Calcium-transporting ATPase 1 OS=Arabidopsis thaliana OX=3702 GN=ACA1 PE=1 SV=3	ACA1	1.516	0.0335829	Up	110.95	18.1	15	13	1.46445	1.49851	0.989482	0.965255	1.34795	1.59465	0.473197	0.406998	1.4013	1.42743	0.346511	0.311451	1.16713	1.45864	0.147032		plasma membrane	K01537	ATP2C; P-type Ca2+ transporter type 2C [EC:7.2.2.10]		GO:0006810 transport; GO:0006811 ion transport; GO:0006812 cation transport; GO:0006816 calcium ion transport; GO:0030001 metal ion transport; GO:0034220 ion transmembrane transport; GO:0051179 localization; GO:0051234 establishment of localization; GO:0055085 transmembrane transport; GO:0070588 calcium ion transmembrane transport; GO:0070838 divalent metal ion transport; GO:0072511 divalent inor…	GO:0005622 intracellular; GO:0005623 cell; GO:0005737 cytoplasm; GO:0005783 endoplasmic reticulum; GO:0005886 plasma membrane; GO:0005887 integral component of plasma membrane; GO:0009507 chloroplast; GO:0009526 plastid envelope; GO:0009528 plastid inner membrane; GO:0009536 plastid; GO:0009706 chloroplast inner membrane; GO:0009941 chloroplast envelope; GO:0012505 endomembrane system; GO:0016020…	GO:0003824 catalytic activity; GO:0005215 transporter activity; GO:0005216 ion channel activity; GO:0005261 cation channel activity; GO:0005262 calcium channel activity; GO:0005388 calcium transmembrane transporter activity, phosphorylative mechanism; GO:0008324 cation transmembrane transporter activity; GO:0015075 ion transmembrane transporter activity; GO:0015085 calcium ion transmembrane trans…	PF00690; PF08282	Cation transporter/ATPase, N-terminus; haloacid dehalogenase-like hydrolase	P	KOG0204	Calcium transporting ATPase
TRINITY_DN1642_c0_g1_m.3311	Rhodanese-like domain-containing protein 14, chloroplastic OS=Arabidopsis thaliana OX=3702 GN=At4g27700 PE=2 SV=1	At4g27700	0.403	0.0192768	Down	19.081	51.5	8	8	0.641478	0.600718	1.61009	1.46874	0.465739	0.529651	1.57736	1.58274	0.596872	0.567577	1.50705	1.52978	0.858117	0.821697	0.82714	0.815251	cytoplasm,nucleus					GO:0005622 intracellular; GO:0005623 cell; GO:0005737 cytoplasm; GO:0009507 chloroplast; GO:0009526 plastid envelope; GO:0009534 chloroplast thylakoid; GO:0009535 chloroplast thylakoid membrane; GO:0009536 plastid; GO:0009579 thylakoid; GO:0009941 chloroplast envelope; GO:0016020 membrane; GO:0031967 organelle envelope; GO:0031975 envelope; GO:0031976 plastid thylakoid; GO:0031984 organelle subco…		PF00581	Rhodanese-like domain	L	KOG0017	FOG: Transposon-encoded proteins with TYA, reverse transcriptase, integrase domains in various combinations
TRINITY_DN165_c0_g2_m.3373	Phosphoenolpyruvate carboxylase 2 OS=Flaveria trinervia OX=4227 GN=PPCC PE=1 SV=1	PPCC	1.506	0.016428	Up	111.01	62.4	57	35	1.44914	1.45414	0.973199	0.954278	1.35734	1.41628	0.703905	0.719207	1.22098	1.2199	0.651391	0.606433	1.1567	1.11832	0.512988	0.485806	cytoplasm	K01595	ppc; phosphoenolpyruvate carboxylase [EC:4.1.1.31]	map00620 Pyruvate metabolism; map00710 Carbon fixation in photosynthetic organisms; map01100 Metabolic pathways; map01200 Carbon metabolism	GO:0006950 response to stress; GO:0007154 cell communication; GO:0007275 multicellular organism development; GO:0009267 cellular response to starvation; GO:0009605 response to external stimulus; GO:0009987 cellular process; GO:0009991 response to extracellular stimulus; GO:0016036 cellular response to phosphate starvation; GO:0016043 cellular component organization; GO:0022607 cellular component …	GO:0005576 extracellular region; GO:0005622 intracellular; GO:0005623 cell; GO:0005737 cytoplasm; GO:0005829 cytosol; GO:0009507 chloroplast; GO:0009536 plastid; GO:0043226 organelle; GO:0043227 membrane-bounded organelle; GO:0043229 intracellular organelle; GO:0043231 intracellular membrane-bounded organelle; GO:0048046 apoplast;	GO:0003824 catalytic activity; GO:0004611 phosphoenolpyruvate carboxykinase activity; GO:0008964 phosphoenolpyruvate carboxylase activity; GO:0016829 lyase activity; GO:0016830 carbon-carbon lyase activity; GO:0016831 carboxy-lyase activity;
TRINITY_DN1660_c0_g1_m.3378	Thylakoid lumenal 29 kDa protein, chloroplastic OS=Solanum lycopersicum OX=4081 GN=CLEB3J9 PE=3 SV=1	CLEB3J9	0.605	0.0128459	Down	42.361	57.8	21	21	0.745137	0.80875	1.21872	1.34795	0.67571	0.671692	1.04263	1.11428	0.8447	0.673437	1.04911	1.10773	0.7829	0.675049	1.55442	1.68777	chloroplast	K00434	E1.11.1.11; L-ascorbate peroxidase [EC:1.11.1.11]	map00053 Ascorbate and aldarate metabolism; map00480 Glutathione metabolism; map01100 Metabolic pathways	GO:0000302 response to reactive oxygen species; GO:0006950 response to stress; GO:0006979 response to oxidative stress; GO:0008152 metabolic process; GO:0009056 catabolic process; GO:0009636 response to toxic substance; GO:0009987 cellular process; GO:0016999 antibiotic metabolic process; GO:0017001 antibiotic catabolic process; GO:0017144 drug metabolic process; GO:0033554 cellular response to s…	GO:0005622 intracellular; GO:0005623 cell; GO:0005634 nucleus; GO:0005737 cytoplasm; GO:0009507 chloroplast; GO:0009534 chloroplast thylakoid; GO:0009535 chloroplast thylakoid membrane; GO:0009536 plastid; GO:0009543 chloroplast thylakoid lumen; GO:0009579 thylakoid; GO:0016020 membrane; GO:0031976 plastid thylakoid; GO:0031977 thylakoid lumen; GO:0031978 plastid thylakoid lumen; GO:0031984 organ…	GO:0003824 catalytic activity; GO:0004130 cytochrome-c peroxidase activity; GO:0004601 peroxidase activity; GO:0016209 antioxidant activity; GO:0016491 oxidoreductase activity; GO:0016684 oxidoreductase activity, acting on peroxide as acceptor;	PF00141	Peroxidase
TRINITY_DN16640_c0_g1_m.3387	Chlorophyllase-1, chloroplastic OS=Citrus unshiu OX=55188 PE=2 SV=1	--	0.6	0.0129528	Down	35.132	29.5	9	9	0.925826	0.940437	1.52707	1.57977	0.611808	0.695514	1.18488	1.22026	0.478769	0.564595	0.806887	0.73621	1.26455	1.13074	1.30823	1.02443	chloroplast	K08099	E3.1.1.14; chlorophyllase [EC:3.1.1.14]	map00860 Porphyrin and chlorophyll metabolism; map01100 Metabolic pathways; map01110 Biosynthesis of secondary metabolites	GO:0006725 cellular aromatic compound metabolic process; GO:0006778 porphyrin-containing compound metabolic process; GO:0006787 porphyrin-containing compound catabolic process; GO:0006807 nitrogen compound metabolic process; GO:0006950 response to stress; GO:0006952 defense response; GO:0008152 metabolic process; GO:0009056 catabolic process; GO:0009605 response to external stimulus; GO:0009607 r…	GO:0005622 intracellular; GO:0005623 cell; GO:0005737 cytoplasm; GO:0005773 vacuole; GO:0043226 organelle; GO:0043227 membrane-bounded organelle; GO:0043229 intracellular organelle; GO:0043231 intracellular membrane-bounded organelle;	GO:0003824 catalytic activity; GO:0016787 hydrolase activity; GO:0016788 hydrolase activity, acting on ester bonds; GO:0047746 chlorophyllase activity; GO:0052689 carboxylic ester hydrolase activity;
TRINITY_DN1668_c0_g1_m.3403	uncharacterized protein LOC18036551 [Citrus clementina]	--	1.578	0.0604748	Up	23.26	17.7	3	3	1.15242	1.33033	0.700035	0.880572	1.28768	1.32552	0.422559	0.535033	1.37106				0.852696	1.1421			peroxisome
TRINITY_DN1670_c0_g1_m.3413	Zinc finger BED domain-containing protein DAYSLEEPER OS=Arabidopsis thaliana OX=3702 GN=HAT PE=1 SV=1	HAT	0.32	0.0286814	Down	121.78	26.4	20	20	0.744834	0.69345	2.27864	2.20869	0.622179	0.693003	0.64699	0.517221	1.07595	1.16851	0.287817	0.419348	2.22493	2.10924	0.236841	0.072367	nucleus				GO:0006355 regulation of transcription, DNA-templated; GO:0006357 regulation of transcription by RNA polymerase II; GO:0007275 multicellular organism development; GO:0009791 post-embryonic development; GO:0009889 regulation of biosynthetic process; GO:0010468 regulation of gene expression; GO:0010556 regulation of macromolecule biosynthetic process; GO:0019219 regulation of nucleobase-containing …	GO:0005622 intracellular; GO:0005623 cell; GO:0005634 nucleus; GO:0005737 cytoplasm; GO:0005829 cytosol; GO:0043226 organelle; GO:0043227 membrane-bounded organelle; GO:0043229 intracellular organelle; GO:0043231 intracellular membrane-bounded organelle;	GO:0000976 transcription regulatory region sequence-specific DNA binding; GO:0000977 RNA polymerase II transcription regulatory region sequence-specific DNA binding; GO:0001067 regulatory region nucleic acid binding; GO:0003676 nucleic acid binding; GO:0003677 DNA binding; GO:0003690 double-stranded DNA binding; GO:0003700 DNA-binding transcription factor activity; GO:0005488 binding; GO:0043565 …	PF05699	hAT family dimerisation domain	L	KOG3549	Syntrophins (type gamma)
TRINITY_DN1679_c0_g1_m.3459	Flowering time control protein FPA OS=Arabidopsis thaliana OX=3702 GN=FPA PE=1 SV=2	FPA	1.746	0.0506378	Up	104.84	15.5	10	10	1.627	1.41558	0.899987	0.840925	1.797	1.10794	0.517219	0.412607	1.41845	0.929131	0.314187	0.429772	1.15326	1.13694			nucleus				GO:0000003 reproduction; GO:0000375 RNA splicing, via transesterification reactions; GO:0000377 RNA splicing, via transesterification reactions with bulged adenosine as nucleophile; GO:0000398 mRNA splicing, via spliceosome; GO:0003006 developmental process involved in reproduction; GO:0006139 nucleobase-containing compound metabolic process; GO:0006325 chromatin organization; GO:0006342 chromati…	GO:0000785 chromatin; GO:0005622 intracellular; GO:0005623 cell; GO:0005634 nucleus; GO:0005694 chromosome; GO:0043226 organelle; GO:0043227 membrane-bounded organelle; GO:0043228 non-membrane-bounded organelle; GO:0043229 intracellular organelle; GO:0043231 intracellular membrane-bounded organelle; GO:0043232 intracellular non-membrane-bounded organelle;	GO:0003676 nucleic acid binding; GO:0003723 RNA binding; GO:0005488 binding; GO:0097159 organic cyclic compound binding; GO:1901363 heterocyclic compound binding;	PF00076; PF07744	RNA recognition motif. (a.k.a. RRM, RBD, or RNP domain); SPOC domain	A	KOG0118	FOG: RRM domain
TRINITY_DN1681_c0_g1_m.3467	Elongation factor Tu, mitochondrial OS=Arabidopsis thaliana OX=3702 GN=TUFA PE=1 SV=1	TUFA	1.754	0.0504068	Up	17.261	38.2	5	4	1.75596	1.30413	1.03867	0.718313	1.36558	1.32035	0.422205	0.590086	1.88811	0.938383	0.292902	0.212393	0.985477	1.16745			mitochondria	K02358	tuf, TUFM; elongation factor Tu	map04626 Plant-pathogen interaction	GO:0010035 response to inorganic substance; GO:0010038 response to metal ion; GO:0042221 response to chemical; GO:0046686 response to cadmium ion; GO:0050896 response to stimulus;	GO:0005618 cell wall; GO:0005622 intracellular; GO:0005623 cell; GO:0005737 cytoplasm; GO:0005739 mitochondrion; GO:0030312 external encapsulating structure; GO:0043226 organelle; GO:0043227 membrane-bounded organelle; GO:0043229 intracellular organelle; GO:0043231 intracellular membrane-bounded organelle; GO:0071944 cell periphery;	GO:0000166 nucleotide binding; GO:0005488 binding; GO:0005524 ATP binding; GO:0008144 drug binding; GO:0008270 zinc ion binding; GO:0017076 purine nucleotide binding; GO:0030554 adenyl nucleotide binding; GO:0032553 ribonucleotide binding; GO:0032555 purine ribonucleotide binding; GO:0032559 adenyl ribonucleotide binding; GO:0035639 purine ribonucleoside triphosphate binding; GO:0036094 small mol…	PF00009	Elongation factor Tu GTP binding domain	J	KOG0460	Mitochondrial translation elongation factor Tu
TRINITY_DN1690_c0_g1_m.3484	Protein tas OS=Shigella flexneri OX=623 GN=tas PE=3 SV=1	tas	0.62	0.067235	Down	39.902	60.3	17	17	0.881059	0.938373	1.35456	1.58658	0.860153	0.839836	1.00254	1.1106	1.16543	1.10207	1.09601	1.20884	0.985751	0.896151	0.487291	0.484745	nucleus							PF00248	Aldo/keto reductase family	C	KOG1575	Voltage-gated shaker-like K+ channel, subunit beta/KCNAB
TRINITY_DN1705_c0_g2_m.3548	Plant cysteine oxidase 5 OS=Arabidopsis thaliana OX=3702 GN=PCO5 PE=1 SV=1	PCO5	0.45	0.0204503	Down	13.637	39.3	4	4	0.617045	0.670237	1.3942	1.46975	0.644794	0.653859	0.800563	1.14168	1.11028	1.11745	0.877623	1.18095	1.15888	1.17776	1.29956	0.685358	cytoplasm	K02874	RP-L14, MRPL14, rplN; large subunit ribosomal protein L14	map03010 Ribosome	GO:0009719 response to endogenous stimulus; GO:0009725 response to hormone; GO:0009735 response to cytokinin; GO:0010033 response to organic substance; GO:0042221 response to chemical; GO:0050896 response to stimulus;	GO:0000313 organellar ribosome; GO:0000315 organellar large ribosomal subunit; GO:0005622 intracellular; GO:0005623 cell; GO:0005737 cytoplasm; GO:0005739 mitochondrion; GO:0005759 mitochondrial matrix; GO:0005761 mitochondrial ribosome; GO:0005762 mitochondrial large ribosomal subunit; GO:0005829 cytosol; GO:0005840 ribosome; GO:0009507 chloroplast; GO:0009532 plastid stroma; GO:0009534 chloropl…	GO:0003676 nucleic acid binding; GO:0003723 RNA binding; GO:0003735 structural constituent of ribosome; GO:0005198 structural molecule activity; GO:0005488 binding; GO:0019843 rRNA binding; GO:0070180 large ribosomal subunit rRNA binding; GO:0097159 organic cyclic compound binding; GO:1901363 heterocyclic compound binding;	PF00238	Ribosomal protein L14p/L23e	J	KOG0901	60S ribosomal protein L14/L17/L23
TRINITY_DN1708_c0_g1_m.3558	uncharacterized protein LOC18039426 [Citrus clementina]	--	0.166	0.0552095	Down	13.948	18	3	3	0.519808	0.498652	3.2549	2.88133	0.485068	0.44168	1.24672	1.23257	0.405971		0.510548	0.432217	1.2556	0.952305	0.369827	0.512808	chloroplast
TRINITY_DN1730_c0_g1_m.3643	Peptidyl-prolyl cis-trans isomerase CYP38, chloroplastic OS=Arabidopsis thaliana OX=3702 GN=CYP38 PE=1 SV=1	CYP38	0.66	0.0728534	Down	24.395	71.9	11	11	0.923796	0.843324	1.33171	1.34755	0.801967	0.857909	0.950286	0.958745	1.00938	0.989493	1.12992	1.15223	0.844934	0.881059	0.983756	0.993941	cytoplasm				GO:0006950 response to stress; GO:0006952 defense response; GO:0009605 response to external stimulus; GO:0009607 response to biotic stimulus; GO:0009617 response to bacterium; GO:0042742 defense response to bacterium; GO:0043207 response to external biotic stimulus; GO:0050896 response to stimulus; GO:0051704 multi-organism process; GO:0051707 response to other organism; GO:0098542 defense respon…	GO:0005622 intracellular; GO:0005623 cell; GO:0005737 cytoplasm; GO:0009507 chloroplast; GO:0009532 plastid stroma; GO:0009534 chloroplast thylakoid; GO:0009535 chloroplast thylakoid membrane; GO:0009536 plastid; GO:0009570 chloroplast stroma; GO:0009579 thylakoid; GO:0016020 membrane; GO:0031976 plastid thylakoid; GO:0031977 thylakoid lumen; GO:0031984 organelle subcompartment; GO:0034357 photos…		PF00160	Cyclophilin type peptidyl-prolyl cis-trans isomerase/CLD
TRINITY_DN1738_c0_g1_m.3665	D-xylose-proton symporter-like 2 OS=Arabidopsis thaliana OX=3702 GN=At5g17010 PE=1 SV=1	At5g17010	2.353	0.00480821	Up	53.885	7.1	4	4	1.45791	1.58131	0.617517	0.674475	1.68776	1.54031	0.634219	0.671408	1.25024	1.6742	0.356681	0.430431	1.14983	1.10481		0.168898	plasma membrane				GO:0006810 transport; GO:0006811 ion transport; GO:0006812 cation transport; GO:0007275 multicellular organism development; GO:0008643 carbohydrate transport; GO:0008645 hexose transmembrane transport; GO:0009605 response to external stimulus; GO:0009607 response to biotic stimulus; GO:0009624 response to nematode; GO:0009791 post-embryonic development; GO:0009845 seed germination; GO:0009909 reg…	GO:0000325 plant-type vacuole; GO:0005622 intracellular; GO:0005623 cell; GO:0005737 cytoplasm; GO:0005773 vacuole; GO:0005774 vacuolar membrane; GO:0009705 plant-type vacuole membrane; GO:0016020 membrane; GO:0031090 organelle membrane; GO:0043226 organelle; GO:0043227 membrane-bounded organelle; GO:0043229 intracellular organelle; GO:0043231 intracellular membrane-bounded organelle; GO:0098588 …	GO:0005215 transporter activity; GO:0005351 carbohydrate:proton symporter activity; GO:0005353 fructose transmembrane transporter activity; GO:0005355 glucose transmembrane transporter activity; GO:0005402 carbohydrate:cation symporter activity; GO:0008324 cation transmembrane transporter activity; GO:0015075 ion transmembrane transporter activity; GO:0015077 monovalent inorganic cation transmemb…			K	KOG0254	Predicted transporter (major facilitator superfamily)
TRINITY_DN175_c1_g1_m.3728	Eukaryotic translation initiation factor isoform 4G-1 OS=Arabidopsis thaliana OX=3702 GN=EIF(ISO)4G1 PE=1 SV=1	EIF(ISO)4G1	2.021	0.0500452	Up	88.08	54.5	34	31	1.93553	1.72906	0.9929	0.826701	1.96156	1.55753	0.372823	0.465734	1.46623	1.35833	0.253068	0.258371	1.15455	1.18963	0.258217	0.219758	cytoplasm	K03260	EIF4G; translation initiation factor 4G	map03013 RNA transport		GO:0005622 intracellular; GO:0005623 cell; GO:0005634 nucleus; GO:0005737 cytoplasm; GO:0005829 cytosol; GO:0043226 organelle; GO:0043227 membrane-bounded organelle; GO:0043229 intracellular organelle; GO:0043231 intracellular membrane-bounded organelle;	GO:0003676 nucleic acid binding; GO:0003723 RNA binding; GO:0003729 mRNA binding; GO:0005488 binding; GO:0097159 organic cyclic compound binding; GO:1901363 heterocyclic compound binding;			J	KOG0401	Translation initiation factor 4F, ribosome/mRNA-bridging subunit (eIF-4G)
TRINITY_DN1754_c0_g3_m.3712	Succinate--CoA ligase [ADP-forming] subunit alpha-1, mitochondrial OS=Solanum lycopersicum OX=4081 GN=SCOA PE=1 SV=1	SCOA	1.628	0.0256182	Up	35.971	36.6	10	5	1.60081	1.38941	0.965558	0.868767	1.54433	1.44199	0.644158	0.695243	1.41158	1.43764	0.552932	0.618949	1.0757	1.0944	0.323495	0.335028	mitochondria	K01899	LSC1; succinyl-CoA synthetase alpha subunit [EC:6.2.1.4 6.2.1.5]	map00020 Citrate cycle (TCA cycle); map00640 Propanoate metabolism; map01100 Metabolic pathways; map01110 Biosynthesis of secondary metabolites; map01200 Carbon metabolism	GO:0006082 organic acid metabolic process; GO:0006091 generation of precursor metabolites and energy; GO:0006099 tricarboxylic acid cycle; GO:0006101 citrate metabolic process; GO:0006104 succinyl-CoA metabolic process; GO:0006105 succinate metabolic process; GO:0006139 nucleobase-containing compound metabolic process; GO:0006163 purine nucleotide metabolic process; GO:0006637 acyl-CoA metabolic …	GO:0005618 cell wall; GO:0005622 intracellular; GO:0005623 cell; GO:0005737 cytoplasm; GO:0005739 mitochondrion; GO:0005759 mitochondrial matrix; GO:0030312 external encapsulating structure; GO:0031974 membrane-enclosed lumen; GO:0043226 organelle; GO:0043227 membrane-bounded organelle; GO:0043229 intracellular organelle; GO:0043231 intracellular membrane-bounded organelle; GO:0043233 organelle l…	GO:0003824 catalytic activity; GO:0004774 succinate-CoA ligase activity; GO:0004775 succinate-CoA ligase (ADP-forming) activity; GO:0004776 succinate-CoA ligase (GDP-forming) activity; GO:0005488 binding; GO:0005507 copper ion binding; GO:0016874 ligase activity; GO:0016877 ligase activity, forming carbon-sulfur bonds; GO:0016878 acid-thiol ligase activity; GO:0043167 ion binding; GO:0043169 cati…	PF02629; PF00549	CoA binding domain; CoA-ligase	C	KOG1255	Succinyl-CoA synthetase, alpha subunit
TRINITY_DN18_c0_g2_m.4201	dehydrin [Citrus unshiu]	--	1.858	0.0689025	Up	19.21	65.9	9	9	1.47924	1.37726	0.759545	0.779337	1.49281	0.781939	0.101664	0.197761	0.94703	0.637841	0.322923	0.152169	3.14681	1.82367			nucleus				GO:0009889 regulation of biosynthetic process; GO:0009890 negative regulation of biosynthetic process; GO:0009892 negative regulation of metabolic process; GO:0010310 regulation of hydrogen peroxide metabolic process; GO:0010727 negative regulation of hydrogen peroxide metabolic process; GO:0010728 regulation of hydrogen peroxide biosynthetic process; GO:0010730 negative regulation of hydrogen pe…	GO:0005622 intracellular; GO:0005623 cell; GO:0005634 nucleus; GO:0005737 cytoplasm; GO:0005829 cytosol; GO:0009507 chloroplast; GO:0009536 plastid; GO:0043226 organelle; GO:0043227 membrane-bounded organelle; GO:0043229 intracellular organelle; GO:0043231 intracellular membrane-bounded organelle;	GO:0005488 binding; GO:0005507 copper ion binding; GO:0008270 zinc ion binding; GO:0016151 nickel cation binding; GO:0043167 ion binding; GO:0043169 cation binding; GO:0046872 metal ion binding; GO:0046914 transition metal ion binding; GO:0050897 cobalt ion binding;
TRINITY_DN1802_c0_g1_m.3862	Epoxide hydrolase A OS=Mycobacterium tuberculosis (strain ATCC 25618 / H37Rv) OX=83332 GN=ephA PE=1 SV=1	ephA	0.654	0.0367609	Down	38.515	33.5	10	5	0.785126	0.858128	1.23237	1.27799	0.764158	0.748623	0.924494	1.24765	0.828287	0.820802	1.4016	1.00688	0.999672	0.99134	1.14611	0.966764	chloroplast				GO:0001676 long-chain fatty acid metabolic process; GO:0002532 production of molecular mediator involved in inflammatory response; GO:0002538 arachidonic acid metabolite production involved in inflammatory response; GO:0002539 prostaglandin production involved in inflammatory response; GO:0003008 system process; GO:0003013 circulatory system process; GO:0006082 organic acid metabolic process; GO:…	GO:0005622 intracellular; GO:0005623 cell; GO:0005737 cytoplasm; GO:0005777 peroxisome; GO:0005829 cytosol; GO:0042579 microbody; GO:0043226 organelle; GO:0043227 membrane-bounded organelle; GO:0043229 intracellular organelle; GO:0043231 intracellular membrane-bounded organelle;	GO:0000287 magnesium ion binding; GO:0003824 catalytic activity; GO:0004301 epoxide hydrolase activity; GO:0005488 binding; GO:0016787 hydrolase activity; GO:0016788 hydrolase activity, acting on ester bonds; GO:0016791 phosphatase activity; GO:0016801 hydrolase activity, acting on ether bonds; GO:0016803 ether hydrolase activity; GO:0042577 lipid phosphatase activity; GO:0042578 phosphoric ester…	PF00561	alpha/beta hydrolase fold	I	KOG4178	Soluble epoxide hydrolase
TRINITY_DN181_c0_g1_m.3909	Plastid lipid-associated protein 3, chloroplastic OS=Brassica campestris OX=3711 GN=PAP3 PE=2 SV=1	PAP3	0.054	0.0648722	Down	40.389	24.1	8	8	0.103058	0.084993	1.99597	1.49868	0.131309	0.11184	0.717409	0.564242	0.131191	0.155566	1.00682	0.822846	0.965946	0.699051	3.76534	3.24574	chloroplast					GO:0005622 intracellular; GO:0005623 cell; GO:0005737 cytoplasm; GO:0009507 chloroplast; GO:0009532 plastid stroma; GO:0009534 chloroplast thylakoid; GO:0009535 chloroplast thylakoid membrane; GO:0009536 plastid; GO:0009570 chloroplast stroma; GO:0009579 thylakoid; GO:0010287 plastoglobule; GO:0016020 membrane; GO:0031976 plastid thylakoid; GO:0031984 organelle subcompartment; GO:0034357 photosyn…
TRINITY_DN1832_c0_g1_m.3953	Cytosolic purine 5'-nucleotidase OS=Dictyostelium discoideum OX=44689 GN=nt5c2 PE=3 SV=1	nt5c2	0.503	0.050608	Down	70.997	40.1	17	17	0.767396	0.763444	1.47178	1.57546	0.799151	0.94462	1.00521	0.980004	1.08468	1.23815	0.699718	0.736415	1.198	1.31091	0.686553	0.738489	chloroplast									F	KOG2469	IMP-GMP specific 5'-nucleotidase
TRINITY_DN186_c1_g3_m.4067	Cell division cycle protein 48 homolog OS=Glycine max OX=3847 GN=CDC48 PE=2 SV=1	CDC48	1.506	0.0643038	Up	95.007	60.2	42	12	1.66685	1.69141	1.05862	1.17607	0.984607	1.06164	0.378512	0.39005	1.67776	1.68646	0.222761	0.233232	1.57801	1.65984	0.238706	0.29547	chloroplast	K13525	VCP, CDC48; transitional endoplasmic reticulum ATPase	map04141 Protein processing in endoplasmic reticulum	GO:0009893 positive regulation of metabolic process; GO:0009894 regulation of catabolic process; GO:0009896 positive regulation of catabolic process; GO:0010035 response to inorganic substance; GO:0010038 response to metal ion; GO:0010604 positive regulation of macromolecule metabolic process; GO:0019222 regulation of metabolic process; GO:0042176 regulation of protein catabolic process; GO:00422…	GO:0005622 intracellular; GO:0005623 cell; GO:0005634 nucleus; GO:0005654 nucleoplasm; GO:0005730 nucleolus; GO:0005737 cytoplasm; GO:0005794 Golgi apparatus; GO:0005829 cytosol; GO:0005886 plasma membrane; GO:0012505 endomembrane system; GO:0016020 membrane; GO:0031974 membrane-enclosed lumen; GO:0031981 nuclear lumen; GO:0043226 organelle; GO:0043227 membrane-bounded organelle; GO:0043228 non-m…		PF02359; PF02933; PF00004	Cell division protein 48 (CDC48), N-terminal domain; Cell division protein 48 (CDC48), domain 2; ATPase family associated with various cellular activities (AAA)	O	KOG0730	AAA+-type ATPase
TRINITY_DN186_c5_g2_m.4084	mRNA-decapping enzyme-like protein OS=Arabidopsis thaliana OX=3702 GN=At1g08370 PE=1 SV=2	At1g08370	1.504	0.0681492	Up	47.441	21.4	7	7	1.37658	1.15269	0.961575	0.731089	1.19821	1.24408	0.665542	0.810933	0.995071	1.64308	0.525518	0.428571	1.17179	1.09527			chloroplast	K12611	DCP1B; mRNA-decapping enzyme 1B [EC:3.-.-.-]	map03018 RNA degradation						AK	KOG2868	Decapping enzyme complex component DCP1
TRINITY_DN1861_c0_g1_m.4044	Calcium sensing receptor, chloroplastic OS=Arabidopsis thaliana OX=3702 GN=CAS PE=1 SV=1	CAS	0.595	0.0106868	Down	24.022	37.6	7	7	0.982683	0.960125	1.63693	1.62332	1.41755	1.41476	0.959641	1.11642	0.963593	0.826472	0.738976	0.694362	0.817256	1.11372	0.371766	0.36243	chloroplast				GO:0007275 multicellular organism development; GO:0009314 response to radiation; GO:0009416 response to light stimulus; GO:0009628 response to abiotic stimulus; GO:0009639 response to red or far red light; GO:0009640 photomorphogenesis; GO:0009704 de-etiolation; GO:0009791 post-embryonic development; GO:0009987 cellular process; GO:0010035 response to inorganic substance; GO:0010038 response to m…	GO:0005622 intracellular; GO:0005623 cell; GO:0005737 cytoplasm; GO:0005739 mitochondrion; GO:0009507 chloroplast; GO:0009534 chloroplast thylakoid; GO:0009535 chloroplast thylakoid membrane; GO:0009536 plastid; GO:0009579 thylakoid; GO:0016020 membrane; GO:0031976 plastid thylakoid; GO:0031984 organelle subcompartment; GO:0034357 photosynthetic membrane; GO:0042651 thylakoid membrane; GO:0043226…
TRINITY_DN18619_c0_g1_m.4042	Zinc finger CCCH domain-containing protein ZFN-like OS=Pisum sativum OX=3888 PE=2 SV=1	--	0.594	0.0738058	Down	28.958	28.3	4	4	0.846723	0.792416	1.35501	1.40746	0.608961	0.920206			0.825878	0.985427			0.975796	1.28212			chloroplast				GO:0006139 nucleobase-containing compound metabolic process; GO:0006417 regulation of translation; GO:0006725 cellular aromatic compound metabolic process; GO:0006807 nitrogen compound metabolic process; GO:0008152 metabolic process; GO:0009889 regulation of biosynthetic process; GO:0009890 negative regulation of biosynthetic process; GO:0009892 negative regulation of metabolic process; GO:000998…	GO:0005622 intracellular; GO:0005623 cell; GO:0005737 cytoplasm; GO:0005829 cytosol;	GO:0003676 nucleic acid binding; GO:0003677 DNA binding; GO:0003723 RNA binding; GO:0003729 mRNA binding; GO:0003824 catalytic activity; GO:0004518 nuclease activity; GO:0005488 binding; GO:0005515 protein binding; GO:0010313 phytochrome binding; GO:0016787 hydrolase activity; GO:0016788 hydrolase activity, acting on ester bonds; GO:0048027 mRNA 5'-UTR binding; GO:0097159 organic cyclic compound …			S	KOG1677	CCCH-type Zn-finger protein
TRINITY_DN1870_c0_g1_m.4086	MLO-like protein 1 OS=Arabidopsis thaliana OX=3702 GN=MLO1 PE=1 SV=1	MLO1	1.8	0.0514474	Up	45.586	7.8	3	3	1.53434	1.2143	0.822428	0.699744	1.39634	0.817855	0.456886	0.59262		1.01125			1.1978	1.25644			endoplasmic reticulum	K08472	MLO; mlo protein		GO:0006950 response to stress; GO:0006952 defense response; GO:0050896 response to stimulus;	GO:0005623 cell; GO:0005886 plasma membrane; GO:0016020 membrane; GO:0071944 cell periphery;				G	KOG0017	FOG: Transposon-encoded proteins with TYA, reverse transcriptase, integrase domains in various combinations
TRINITY_DN18728_c0_g1_m.4094	Protease Do-like 5, chloroplastic OS=Arabidopsis thaliana OX=3702 GN=DEGP5 PE=1 SV=3	DEGP5	0.542	0.0482266	Down	17.018	37.2	4	4	0.904062	0.862647	1.72664	1.5368	1.18454	1.03615	1.26739	1.13529	0.95103	1.03074	0.798541	0.939319	0.852935	0.810005	0.500027	0.463881	chloroplast				GO:0006091 generation of precursor metabolites and energy; GO:0006807 nitrogen compound metabolic process; GO:0008152 metabolic process; GO:0009765 photosynthesis, light harvesting; GO:0009987 cellular process; GO:0010206 photosystem II repair; GO:0015979 photosynthesis; GO:0019538 protein metabolic process; GO:0019684 photosynthesis, light reaction; GO:0030091 protein repair; GO:0043170 macromol…	GO:0005622 intracellular; GO:0005623 cell; GO:0005737 cytoplasm; GO:0009507 chloroplast; GO:0009534 chloroplast thylakoid; GO:0009536 plastid; GO:0009543 chloroplast thylakoid lumen; GO:0009579 thylakoid; GO:0031976 plastid thylakoid; GO:0031977 thylakoid lumen; GO:0031978 plastid thylakoid lumen; GO:0031984 organelle subcompartment; GO:0043226 organelle; GO:0043227 membrane-bounded organelle; GO…				O	KOG1320	Serine protease
TRINITY_DN1893_c0_g1_m.4176	Glutamate receptor 3.2 OS=Arabidopsis thaliana OX=3702 GN=GLR3.2 PE=1 SV=2	GLR3.2	0.507	0.0836813	Down	20.034	58.9	10	10	0.515158	0.537753	1.0798	1.00207	0.622277	0.641111	0.892856	0.912627	0.829443	0.760701	1.07859	1.1647	0.675476	0.683169	2.33824	2.26604	chloroplast	K09022	ridA, tdcF, RIDA; 2-iminobutanoate/2-iminopropanoate deaminase [EC:3.5.99.10]		GO:0006082 organic acid metabolic process; GO:0006520 cellular amino acid metabolic process; GO:0006807 nitrogen compound metabolic process; GO:0008152 metabolic process; GO:0008652 cellular amino acid biosynthetic process; GO:0009058 biosynthetic process; GO:0009081 branched-chain amino acid metabolic process; GO:0009082 branched-chain amino acid biosynthetic process; GO:0009987 cellular process…	GO:0005622 intracellular; GO:0005623 cell; GO:0005737 cytoplasm; GO:0005739 mitochondrion; GO:0005773 vacuole; GO:0009507 chloroplast; GO:0009526 plastid envelope; GO:0009532 plastid stroma; GO:0009536 plastid; GO:0009570 chloroplast stroma; GO:0009579 thylakoid; GO:0009941 chloroplast envelope; GO:0031967 organelle envelope; GO:0031975 envelope; GO:0043226 organelle; GO:0043227 membrane-bounded …	GO:0003824 catalytic activity; GO:0016787 hydrolase activity; GO:0019239 deaminase activity;	PF01042	Endoribonuclease L-PSP	J	KOG2317	Putative translation initiation inhibitor UK114/IBM1
TRINITY_DN1900_c0_g1_m.4204	Probable glutathione S-transferase OS=Glycine max OX=3847 GN=HSP26-A PE=2 SV=1	HSP26-A	1.856	0.0792447	Up	27.556	44.4	11	11	1.79968	1.6529	1.02706	0.843235	1.39162	1.25141	0.593563	0.529426	0.779354	0.661405	0.535023	0.588807	1.19822	1.30351	0.844787		cytoplasm	K00799	GST, gst; glutathione S-transferase [EC:2.5.1.18]	map00480 Glutathione metabolism; map01100 Metabolic pathways				PF02798	Glutathione S-transferase, N-terminal domain	O	KOG0406	Glutathione S-transferase
TRINITY_DN19164_c0_g1_m.4268	Sugar transport protein 13 OS=Arabidopsis thaliana OX=3702 GN=STP13 PE=1 SV=2	STP13	4.902	0.094204	Up	57.667	9.2	4	4	1.6054	1.85782	0.350918	0.355346	2.0182	1.95985	0.305545	0.345451	0.882456	1.35238	0.56747	0.474425	0.893706	1.00746	1.08196	0.941603	plasma membrane				GO:0001101 response to acid chemical; GO:0006810 transport; GO:0006811 ion transport; GO:0006812 cation transport; GO:0006950 response to stress; GO:0006970 response to osmotic stress; GO:0008643 carbohydrate transport; GO:0008645 hexose transmembrane transport; GO:0009414 response to water deprivation; GO:0009415 response to water; GO:0009628 response to abiotic stimulus; GO:0009651 response to …	GO:0005623 cell; GO:0005886 plasma membrane; GO:0005911 cell-cell junction; GO:0009506 plasmodesma; GO:0016020 membrane; GO:0030054 cell junction; GO:0055044 symplast; GO:0071944 cell periphery;	GO:0005215 transporter activity; GO:0005351 carbohydrate:proton symporter activity; GO:0005355 glucose transmembrane transporter activity; GO:0005356 glucose:proton symporter activity; GO:0005358 high-affinity glucose:proton symporter activity; GO:0005402 carbohydrate:cation symporter activity; GO:0008324 cation transmembrane transporter activity; GO:0009679 hexose:proton symporter activity; GO:0…			U	KOG0254	Predicted transporter (major facilitator superfamily)
TRINITY_DN19210_c0_g1_m.4283	ATP synthase subunit delta, chloroplastic OS=Arabidopsis thaliana OX=3702 GN=ATPD PE=1 SV=1	ATPD	0.661	0.0246229	Down	25.586	46.8	10	10	0.870976	0.7775	1.29626	1.19784	0.608099	0.598147	1.04263	1.05063	1.07102	0.90145	1.39248	1.09112	0.683393	0.671694	1.41591	1.33085	chloroplast	K02113	ATPF1D, atpH; F-type H+-transporting ATPase subunit delta	map00190 Oxidative phosphorylation; map00195 Photosynthesis; map01100 Metabolic pathways		GO:0005622 intracellular; GO:0005623 cell; GO:0005737 cytoplasm; GO:0009507 chloroplast; GO:0009534 chloroplast thylakoid; GO:0009535 chloroplast thylakoid membrane; GO:0009536 plastid; GO:0009579 thylakoid; GO:0016020 membrane; GO:0031976 plastid thylakoid; GO:0031984 organelle subcompartment; GO:0034357 photosynthetic membrane; GO:0042651 thylakoid membrane; GO:0043226 organelle; GO:0043227 mem…				C	KOG1662	Mitochondrial F1F0-ATP synthase, subunit OSCP/ATP5
TRINITY_DN1940_c0_g2_m.4360	Eukaryotic translation initiation factor 6-2 OS=Arabidopsis thaliana OX=3702 GN=EIF6-2 PE=2 SV=1	EIF6-2	1.544	0.0444088	Up	26.481	39.2	6	3	1.26013	1.36598	0.842363	0.857752	1.01277	1.1008	0.606861	0.654053	1.30823	1.32462		0.361267	1.0595	1.24567			cytoplasm	K03264	EIF6; translation initiation factor 6	map03008 Ribosome biogenesis in eukaryotes						J	KOG3185	Translation initiation factor 6 (eIF-6)
TRINITY_DN1950_c0_g1_m.4383	EEF1A lysine methyltransferase 2 OS=Homo sapiens OX=9606 GN=EEF1AKMT2 PE=1 SV=2	EEF1AKMT2	0.634	0.052461	Down	12.189	57.8	5	5	0.869645	1.00184	1.42456	1.52461	0.599224	0.610778	0.621516	0.690051			1.07204	0.812406	1.55788	1.21545			cytoplasm	K22856	EEF1AKMT2, EFM4, METTL10; EEF1A lysine methyltransferase 2 [EC:2.1.1.-]							J	KOG1271	Methyltransferases
TRINITY_DN196_c0_g1_m.4430	Vesicle-associated protein 1-1 OS=Arabidopsis thaliana OX=3702 GN=PVA11 PE=1 SV=1	PVA11	1.604	0.0793511	Up	26.946	42.8	10	7	1.52973	1.49231	0.903238	0.985705	1.68449	1.43806	0.61797	0.566271	1.54259	1.56764	0.464088	0.397883	1.12197	1.07525	0.323135	0.28967	cytoplasm				GO:0006605 protein targeting; GO:0006810 transport; GO:0006886 intracellular protein transport; GO:0008104 protein localization; GO:0015031 protein transport; GO:0015833 peptide transport; GO:0033036 macromolecule localization; GO:0034613 cellular protein localization; GO:0042886 amide transport; GO:0045184 establishment of protein localization; GO:0046907 intracellular transport; GO:0051179 loca…	GO:0000322 storage vacuole; GO:0000325 plant-type vacuole; GO:0000326 protein storage vacuole; GO:0005622 intracellular; GO:0005623 cell; GO:0005634 nucleus; GO:0005737 cytoplasm; GO:0005773 vacuole; GO:0005783 endoplasmic reticulum; GO:0005789 endoplasmic reticulum membrane; GO:0005829 cytosol; GO:0005886 plasma membrane; GO:0012505 endomembrane system; GO:0016020 membrane; GO:0016021 integral c…		PF00635	MSP (Major sperm protein) domain	U	KOG0439	VAMP-associated protein involved in inositol metabolism
TRINITY_DN1972_c0_g1_m.4436	uncharacterized protein LOC18043075 isoform X1 [Citrus clementina]	--	0.5	0.0537401	Down	29.71	55.8	11	11	0.774505	0.840754	1.60885	1.62003	0.812759	0.90493	1.17247	1.37617	1.17064	1.25325	0.857044	0.952882	0.952276	0.999501	0.363439	0.34049	chloroplast							PF08534	Redoxin
TRINITY_DN1973_c0_g1_m.4437	Phosphomethylpyrimidine synthase, chloroplastic OS=Arabidopsis thaliana OX=3702 GN=THIC PE=1 SV=1	THIC	1.534	0.0829721	Up	71.736	40.4	15	15	1.13073	1.16978	0.782969	0.720413	1.16047	1.21314	0.393442	0.410145	1.88538	1.86265	0.195725	0.198754	1.44697	1.42943			chloroplast	K03147	thiC; phosphomethylpyrimidine synthase [EC:4.1.99.17]	map00730 Thiamine metabolism; map01100 Metabolic pathways				PF13667; PF01964	ThiC-associated domain ; ThiC family	O	KOG0731	AAA+-type ATPase containing the peptidase M41 domain
TRINITY_DN1974_c1_g2_m.4445	Calcium-dependent protein kinase 9 OS=Arabidopsis thaliana OX=3702 GN=CPK9 PE=1 SV=1	CPK9	0.657	0.0140021	Down	59.298	18.3	6	4	0.955751	1.03116	1.44087	1.58738	0.891146	1.01494	0.867996	0.920546			0.790387		0.972411	0.862161	0.787883	0.87737	cytoplasm	K13412	CPK; calcium-dependent protein kinase [EC:2.7.11.1]	map04626 Plant-pathogen interaction				PF00069; PF13499	Protein kinase domain; EF-hand domain pair	T	KOG0032	Ca2+/calmodulin-dependent protein kinase, EF-Hand protein superfamily
TRINITY_DN1978_c0_g1_m.4469	Serine hydroxymethyltransferase 2, mitochondrial OS=Flaveria pringlei OX=4226 PE=2 SV=1	--	0.543	0.00781333	Down	42.46	81.5	24	16	0.844787	0.893388	1.54734	1.65365	0.925618	1.07171	1.22869	1.26156	1.11614	1.22136	0.882095	0.897547	0.841251	0.944523	0.342949	0.327377	chloroplast	K00600	glyA, SHMT; glycine hydroxymethyltransferase [EC:2.1.2.1]	map00260 Glycine, serine and threonine metabolism; map00460 Cyanoamino acid metabolism; map00630 Glyoxylate and dicarboxylate metabolism; map00670 One carbon pool by folate; map01100 Metabolic pathways; map01110 Biosynthesis of secondary metabolites; map01200 Carbon metabolism; map01230 Biosynthesis of amino acids	GO:0001505 regulation of neurotransmitter levels; GO:0002376 immune system process; GO:0006082 organic acid metabolic process; GO:0006520 cellular amino acid metabolic process; GO:0006544 glycine metabolic process; GO:0006563 L-serine metabolic process; GO:0006807 nitrogen compound metabolic process; GO:0006950 response to stress; GO:0006952 defense response; GO:0006955 immune response; GO:000762…	GO:0005576 extracellular region; GO:0005622 intracellular; GO:0005623 cell; GO:0005634 nucleus; GO:0005737 cytoplasm; GO:0005739 mitochondrion; GO:0005759 mitochondrial matrix; GO:0005829 cytosol; GO:0005840 ribosome; GO:0005886 plasma membrane; GO:0009507 chloroplast; GO:0009526 plastid envelope; GO:0009532 plastid stroma; GO:0009534 chloroplast thylakoid; GO:0009536 plastid; GO:0009570 chloropl…	GO:0003676 nucleic acid binding; GO:0003723 RNA binding; GO:0003727 single-stranded RNA binding; GO:0003824 catalytic activity; GO:0004372 glycine hydroxymethyltransferase activity; GO:0005488 binding; GO:0008187 poly-pyrimidine tract binding; GO:0008266 poly(U) RNA binding; GO:0016740 transferase activity; GO:0016741 transferase activity, transferring one-carbon groups; GO:0016742 hydroxymethyl-…	PF00464	Serine hydroxymethyltransferase	E	KOG2467	Glycine/serine hydroxymethyltransferase
TRINITY_DN1981_c1_g1_m.4490	Luminal-binding protein 5 OS=Nicotiana tabacum OX=4097 GN=BIP5 PE=2 SV=1	BIP5	0.171	0.0744323	Down	73.537	43.6	24	17	0.261782	0.276979	1.45119	1.7058	0.457845	0.481124	0.589404	0.610883	0.372984	0.402584	1.01328	1.03229	1.25187	1.27205	2.50759	2.31235	endoplasmic reticulum	K09490	HSPA5, BIP; heat shock 70kDa protein 5	map03060 Protein export; map04141 Protein processing in endoplasmic reticulum	GO:0006508 proteolysis; GO:0006511 ubiquitin-dependent protein catabolic process; GO:0006807 nitrogen compound metabolic process; GO:0006950 response to stress; GO:0008152 metabolic process; GO:0009056 catabolic process; GO:0009057 macromolecule catabolic process; GO:0009719 response to endogenous stimulus; GO:0009725 response to hormone; GO:0009735 response to cytokinin; GO:0009987 cellular proc…	GO:0005618 cell wall; GO:0005622 intracellular; GO:0005623 cell; GO:0005634 nucleus; GO:0005654 nucleoplasm; GO:0005730 nucleolus; GO:0005737 cytoplasm; GO:0005773 vacuole; GO:0005774 vacuolar membrane; GO:0005783 endoplasmic reticulum; GO:0005788 endoplasmic reticulum lumen; GO:0005794 Golgi apparatus; GO:0005829 cytosol; GO:0005886 plasma membrane; GO:0005911 cell-cell junction; GO:0009506 plas…				O	KOG0100	Molecular chaperones GRP78/BiP/KAR2, HSP70 superfamily
TRINITY_DN2017_c0_g1_m.4571	Mitochondrial import inner membrane translocase subunit TIM50 OS=Arabidopsis thaliana OX=3702 GN=TIM50 PE=1 SV=1	TIM50	2.625	0.0668048	Up	42.319	31.1	7	7	1.74611	1.54552	0.635086	0.617922	1.67176	1.56042	0.569219	0.54821	1.85655	1.41596	0.462641	0.40378	1.0777	0.927596	0.440142	0.521396	chloroplast	K17496	TIM50; mitochondrial import inner membrane translocase subunit TIM50		GO:0006464 cellular protein modification process; GO:0006470 protein dephosphorylation; GO:0006605 protein targeting; GO:0006626 protein targeting to mitochondrion; GO:0006793 phosphorus metabolic process; GO:0006796 phosphate-containing compound metabolic process; GO:0006807 nitrogen compound metabolic process; GO:0006810 transport; GO:0006839 mitochondrial transport; GO:0006886 intracellular pr…	GO:0005622 intracellular; GO:0005623 cell; GO:0005737 cytoplasm; GO:0005739 mitochondrion; GO:0005740 mitochondrial envelope; GO:0005743 mitochondrial inner membrane; GO:0005744 TIM23 mitochondrial import inner membrane translocase complex; GO:0016020 membrane; GO:0019866 organelle inner membrane; GO:0031090 organelle membrane; GO:0031966 mitochondrial membrane; GO:0031967 organelle envelope; GO:…	GO:0003824 catalytic activity; GO:0004721 phosphoprotein phosphatase activity; GO:0016787 hydrolase activity; GO:0016788 hydrolase activity, acting on ester bonds; GO:0016791 phosphatase activity; GO:0042578 phosphoric ester hydrolase activity; GO:0140096 catalytic activity, acting on a protein;			K	KOG2832	TFIIF-interacting CTD phosphatase, including NLI-interacting factor (involved in RNA polymerase II regulation)
TRINITY_DN2022_c0_g1_m.4591	Uncharacterized protein At2g17340 OS=Arabidopsis thaliana OX=3702 GN=At2g17340 PE=1 SV=1	At2g17340	1.924	0.0360169	Up	33.787	20.6	8	8	1.35255	1.46411	0.721252	0.742123	0.902222	1.36945	0.626648	0.691937	1.30482	1.20722	0.591564	0.315534	0.969084	1.27352	1.34593	1.12203	cytoplasm									H	KOG4584	Uncharacterized conserved protein
TRINITY_DN2038_c0_g1_m.4636	Fructose-bisphosphate aldolase 2, chloroplastic OS=Arabidopsis thaliana OX=3702 GN=FBA2 PE=1 SV=2	FBA2	0.584	0.0387456	Down	42.772	78.1	30	28	0.846054	0.847701	1.41056	1.49188	0.885291	0.864897	1.16349	1.00161	1.13046	1.00518	1.04178	0.929839	0.971933	0.838787	0.780771	0.789771	chloroplast	K01623	ALDO; fructose-bisphosphate aldolase, class I [EC:4.1.2.13]	map00010 Glycolysis / Gluconeogenesis; map00030 Pentose phosphate pathway; map00051 Fructose and mannose metabolism; map00710 Carbon fixation in photosynthetic organisms; map01100 Metabolic pathways; map01110 Biosynthesis of secondary metabolites; map01200 Carbon metabolism; map01230 Biosynthesis of amino acids				PF00274	Fructose-bisphosphate aldolase class-I	G	KOG1557	Fructose-biphosphate aldolase
TRINITY_DN2048_c0_g1_m.4662	Clathrin interactor EPSIN 1 OS=Arabidopsis thaliana OX=3702 GN=EPSIN1 PE=1 SV=1	EPSIN1	2.068	0.0126483	Up	60.317	23.4	10	10	1.27821	1.40744	0.612473	0.686642	1.467	1.86271	0.312628	0.303811	1.41565	1.5027			0.960487	0.996476		0.193775	nucleus	K12471	EPN; epsin	map04144 Endocytosis	GO:0006605 protein targeting; GO:0006623 protein targeting to vacuole; GO:0006810 transport; GO:0006886 intracellular protein transport; GO:0007034 vacuolar transport; GO:0008104 protein localization; GO:0015031 protein transport; GO:0015833 peptide transport; GO:0033036 macromolecule localization; GO:0033365 protein localization to organelle; GO:0034613 cellular protein localization; GO:0042886 …	GO:0005622 intracellular; GO:0005623 cell; GO:0005737 cytoplasm; GO:0005794 Golgi apparatus; GO:0005856 cytoskeleton; GO:0005884 actin filament; GO:0009579 thylakoid; GO:0012505 endomembrane system; GO:0015629 actin cytoskeleton; GO:0043226 organelle; GO:0043227 membrane-bounded organelle; GO:0043228 non-membrane-bounded organelle; GO:0043229 intracellular organelle; GO:0043231 intracellular memb…	GO:0002020 protease binding; GO:0005488 binding; GO:0005515 protein binding; GO:0019899 enzyme binding; GO:0030276 clathrin binding;	PF01417	ENTH domain	F	KOG2056	Equilibrative nucleoside transporter protein
TRINITY_DN2052_c1_g1_m.4677	Pre-mRNA-processing factor 19 homolog 2 OS=Arabidopsis thaliana OX=3702 GN=PRP19B PE=1 SV=3	PRP19B	1.714	0.0185701	Up	56.928	62.4	23	23	1.51497	1.64122	0.895746	0.945614	1.61181	1.76348	0.388817	0.428559	1.51312	1.71358	0.370304	0.379274	1.09315	1.40778	0.156305	0.176286	nucleus	K10599	PRPF19, PRP19; pre-mRNA-processing factor 19 [EC:2.3.2.27]	map03040 Spliceosome; map04120 Ubiquitin mediated proteolysis	GO:0000209 protein polyubiquitination; GO:0000349 generation of catalytic spliceosome for first transesterification step; GO:0000375 RNA splicing, via transesterification reactions; GO:0000377 RNA splicing, via transesterification reactions with bulged adenosine as nucleophile; GO:0000393 spliceosomal conformational changes to generate catalytic conformation; GO:0000398 mRNA splicing, via spliceo…	GO:0000151 ubiquitin ligase complex; GO:0000974 Prp19 complex; GO:0005618 cell wall; GO:0005622 intracellular; GO:0005623 cell; GO:0005634 nucleus; GO:0005681 spliceosomal complex; GO:0005684 U2-type spliceosomal complex; GO:0005730 nucleolus; GO:0005737 cytoplasm; GO:0009507 chloroplast; GO:0009536 plastid; GO:0030312 external encapsulating structure; GO:0031461 cullin-RING ubiquitin ligase comp…	GO:0003824 catalytic activity; GO:0004842 ubiquitin-protein transferase activity; GO:0016740 transferase activity; GO:0019787 ubiquitin-like protein transferase activity; GO:0061630 ubiquitin protein ligase activity; GO:0061659 ubiquitin-like protein ligase activity; GO:0140096 catalytic activity, acting on a protein;	PF08606	Prp19/Pso4-like	L	KOG0289	mRNA splicing factor
TRINITY_DN2063_c0_g1_m.4714	Probable membrane-associated 30 kDa protein, chloroplastic OS=Oryza sativa subsp. japonica OX=39947 GN=Os01g0895100 PE=1 SV=1	Os01g0895100	0.261	0.0650213	Down	11.571	50	4	4	0.523131	0.611026	2.09908	2.24	0.548989		1.04841	1.24932	0.514847	0.563915	0.662743	0.678451	1.76293	1.62217	0.440491	0.434501	chloroplast	K03969	pspA; phage shock protein A		GO:0006996 organelle organization; GO:0009657 plastid organization; GO:0009668 plastid membrane organization; GO:0009987 cellular process; GO:0010027 thylakoid membrane organization; GO:0016043 cellular component organization; GO:0016050 vesicle organization; GO:0061024 membrane organization; GO:0071840 cellular component organization or biogenesis;	GO:0000229 cytoplasmic chromosome; GO:0005622 intracellular; GO:0005623 cell; GO:0005694 chromosome; GO:0005737 cytoplasm; GO:0009295 nucleoid; GO:0009507 chloroplast; GO:0009508 plastid chromosome; GO:0009526 plastid envelope; GO:0009528 plastid inner membrane; GO:0009532 plastid stroma; GO:0009534 chloroplast thylakoid; GO:0009535 chloroplast thylakoid membrane; GO:0009536 plastid; GO:0009570 c…
TRINITY_DN2068_c0_g1_m.4726	Dynamin-related protein 1E OS=Arabidopsis thaliana OX=3702 GN=DRP1E PE=1 SV=1	DRP1E	2.76	0.0658548	Up	66.749	36.1	16	10	1.73656	1.81158	0.660113	0.627217	1.74002	2.0497	0.473657	0.548928	1.54503	1.48098	0.35865	0.378437	1.08195	1.0344	0.252217	0.220562	cytoplasm				GO:0000266 mitochondrial fission; GO:0006810 transport; GO:0006950 response to stress; GO:0006952 defense response; GO:0006996 organelle organization; GO:0007005 mitochondrion organization; GO:0009605 response to external stimulus; GO:0009607 response to biotic stimulus; GO:0009620 response to fungus; GO:0009987 cellular process; GO:0010035 response to inorganic substance; GO:0010038 response to …	GO:0005622 intracellular; GO:0005623 cell; GO:0005737 cytoplasm; GO:0005739 mitochondrion; GO:0005773 vacuole; GO:0005774 vacuolar membrane; GO:0005856 cytoskeleton; GO:0005886 plasma membrane; GO:0005911 cell-cell junction; GO:0009506 plasmodesma; GO:0009524 phragmoplast; GO:0016020 membrane; GO:0030054 cell junction; GO:0031090 organelle membrane; GO:0043226 organelle; GO:0043227 membrane-bound…	GO:0003824 catalytic activity; GO:0003924 GTPase activity; GO:0005488 binding; GO:0005515 protein binding; GO:0008017 microtubule binding; GO:0008092 cytoskeletal protein binding; GO:0015631 tubulin binding; GO:0016462 pyrophosphatase activity; GO:0016787 hydrolase activity; GO:0016817 hydrolase activity, acting on acid anhydrides; GO:0016818 hydrolase activity, acting on acid anhydrides, in phos…	PF00350	Dynamin family	U	KOG0446	Vacuolar sorting protein VPS1, dynamin, and related proteins
TRINITY_DN2068_c1_g1_m.4727	Protein disulfide isomerase pTAC5, chloroplastic OS=Arabidopsis thaliana OX=3702 GN=PTAC5 PE=1 SV=1	PTAC5	0.448	0.0679455	Down	43.062	22.4	7	7	0.915054	0.79217	1.94947	1.85835	0.721196	0.810458	0.59992	0.871096	1.16235	1.88898	0.423036	0.340936	1.44774	0.942763	0.935366	0.341118	chloroplast	K22519	PTAC5; protein disulfide-isomerase [EC:5.3.4.1]		GO:0006139 nucleobase-containing compound metabolic process; GO:0006351 transcription, DNA-templated; GO:0006355 regulation of transcription, DNA-templated; GO:0006725 cellular aromatic compound metabolic process; GO:0006807 nitrogen compound metabolic process; GO:0006950 response to stress; GO:0006996 organelle organization; GO:0008152 metabolic process; GO:0009058 biosynthetic process; GO:00090…	GO:0000229 cytoplasmic chromosome; GO:0005622 intracellular; GO:0005623 cell; GO:0005694 chromosome; GO:0005737 cytoplasm; GO:0009295 nucleoid; GO:0009507 chloroplast; GO:0009508 plastid chromosome; GO:0009526 plastid envelope; GO:0009532 plastid stroma; GO:0009534 chloroplast thylakoid; GO:0009535 chloroplast thylakoid membrane; GO:0009536 plastid; GO:0009570 chloroplast stroma; GO:0009579 thyla…	GO:0003756 protein disulfide isomerase activity; GO:0003824 catalytic activity; GO:0016853 isomerase activity; GO:0016860 intramolecular oxidoreductase activity; GO:0016864 intramolecular oxidoreductase activity, transposing S-S bonds; GO:0140096 catalytic activity, acting on a protein;	PF01471	Putative peptidoglycan binding domain
TRINITY_DN2072_c1_g1_m.4745	Bifunctional monothiol glutaredoxin-S16, chloroplastic OS=Arabidopsis thaliana OX=3702 GN=GRXS16 PE=1 SV=2	GRXS16	0.6	0.0188562	Down	34.448	41.5	12	12	0.979233	1.03183	1.6103	1.74251	1.05258	1.20804	0.932426	0.968406	1.22725	1.21032	0.638716	0.611752	1.07424	1.29765	0.180138	0.234615	chloroplast				GO:0006810 transport; GO:0006811 ion transport; GO:0006812 cation transport; GO:0051179 localization; GO:0051234 establishment of localization;	GO:0005622 intracellular; GO:0005623 cell; GO:0005737 cytoplasm; GO:0009507 chloroplast; GO:0009532 plastid stroma; GO:0009536 plastid; GO:0009570 chloroplast stroma; GO:0043226 organelle; GO:0043227 membrane-bounded organelle; GO:0043229 intracellular organelle; GO:0043231 intracellular membrane-bounded organelle;		PF00462	Glutaredoxin	O	KOG0911	Glutaredoxin-related protein
TRINITY_DN208_c0_g1_m.4795	Probable mannitol dehydrogenase OS=Fragaria ananassa OX=3747 GN=CAD PE=2 SV=1	CAD	7.051	0.0966744	Up	38.673	68.4	19	17	2.20252	2.23235	0.335308	0.296331	2.33584	2.33819	0.257179	0.281781	0.755671	0.792851	0.511288	0.527188	1.03479	0.952466	0.635305	0.510944	cytoplasm	K23232	10HGO; 8-hydroxygeraniol dehydrogenase [EC:1.1.1.324]	map00902 Monoterpenoid biosynthesis; map01100 Metabolic pathways; map01110 Biosynthesis of secondary metabolites	GO:0006725 cellular aromatic compound metabolic process; GO:0008152 metabolic process; GO:0009058 biosynthetic process; GO:0009605 response to external stimulus; GO:0009607 response to biotic stimulus; GO:0009617 response to bacterium; GO:0009698 phenylpropanoid metabolic process; GO:0009699 phenylpropanoid biosynthetic process; GO:0009808 lignin metabolic process; GO:0009809 lignin biosynthetic …		GO:0003824 catalytic activity; GO:0016491 oxidoreductase activity; GO:0016614 oxidoreductase activity, acting on CH-OH group of donors; GO:0016616 oxidoreductase activity, acting on the CH-OH group of donors, NAD or NADP as acceptor; GO:0045551 cinnamyl-alcohol dehydrogenase activity; GO:0047681 aryl-alcohol dehydrogenase (NADP+) activity;	PF08240	Alcohol dehydrogenase GroES-like domain	Q	KOG0023	Alcohol dehydrogenase, class V
TRINITY_DN2092_c0_g1_m.4801	Protochlorophyllide reductase, chloroplastic OS=Cucumis sativus OX=3659 GN=PORA PE=2 SV=1	PORA	0.332	0.0937129	Down	43.22	68.9	26	26	0.585162	0.58124	1.89014	1.64182	0.674471	0.657689	0.817161	0.821724	1.02681	1.02082	0.414581	0.402187	2.49309	2.62941	0.185096	0.158591	chloroplast	K00218	por; protochlorophyllide reductase [EC:1.3.1.33]	map00860 Porphyrin and chlorophyll metabolism; map01100 Metabolic pathways; map01110 Biosynthesis of secondary metabolites	GO:0007275 multicellular organism development; GO:0008152 metabolic process; GO:0009314 response to radiation; GO:0009416 response to light stimulus; GO:0009628 response to abiotic stimulus; GO:0009639 response to red or far red light; GO:0009640 photomorphogenesis; GO:0009642 response to light intensity; GO:0009646 response to absence of light; GO:0009647 skotomorphogenesis; GO:0009719 response …	GO:0005622 intracellular; GO:0005623 cell; GO:0005737 cytoplasm; GO:0009507 chloroplast; GO:0009526 plastid envelope; GO:0009527 plastid outer membrane; GO:0009534 chloroplast thylakoid; GO:0009535 chloroplast thylakoid membrane; GO:0009536 plastid; GO:0009579 thylakoid; GO:0009707 chloroplast outer membrane; GO:0009941 chloroplast envelope; GO:0016020 membrane; GO:0019867 outer membrane; GO:0031…	GO:0003824 catalytic activity; GO:0005488 binding; GO:0005515 protein binding; GO:0016491 oxidoreductase activity; GO:0016627 oxidoreductase activity, acting on the CH-CH group of donors; GO:0016628 oxidoreductase activity, acting on the CH-CH group of donors, NAD or NADP as acceptor; GO:0016630 protochlorophyllide reductase activity; GO:0019904 protein domain specific binding;	PF00106	short chain dehydrogenase	Q	KOG1208	Dehydrogenases with different specificities (related to short-chain alcohol dehydrogenases)
TRINITY_DN2111_c0_g1_m.4861	Leucine aminopeptidase 2, chloroplastic OS=Arabidopsis thaliana OX=3702 GN=LAP2 PE=2 SV=2	LAP2	0.647	0.0349728	Down	60.819	57	29	29	0.867583	0.909123	1.37548	1.37104	0.951662	0.95622	1.02384	1.04765	1.03464	0.983688	1.0306	1.00334	0.89801	0.89801	0.795974	0.853143	chloroplast	K01255	CARP, pepA; leucyl aminopeptidase [EC:3.4.11.1]	map00480 Glutathione metabolism; map01100 Metabolic pathways	GO:0006508 proteolysis; GO:0006807 nitrogen compound metabolic process; GO:0007275 multicellular organism development; GO:0007568 aging; GO:0008152 metabolic process; GO:0009987 cellular process; GO:0010035 response to inorganic substance; GO:0010038 response to metal ion; GO:0010150 leaf senescence; GO:0016043 cellular component organization; GO:0019538 protein metabolic process; GO:0022607 cell…	GO:0005622 intracellular; GO:0005623 cell; GO:0005737 cytoplasm; GO:0005773 vacuole; GO:0005829 cytosol; GO:0009507 chloroplast; GO:0009532 plastid stroma; GO:0009536 plastid; GO:0009570 chloroplast stroma; GO:0043226 organelle; GO:0043227 membrane-bounded organelle; GO:0043229 intracellular organelle; GO:0043231 intracellular membrane-bounded organelle;	GO:0000287 magnesium ion binding; GO:0003824 catalytic activity; GO:0004177 aminopeptidase activity; GO:0005488 binding; GO:0008233 peptidase activity; GO:0008238 exopeptidase activity; GO:0016787 hydrolase activity; GO:0016805 dipeptidase activity; GO:0030145 manganese ion binding; GO:0043167 ion binding; GO:0043169 cation binding; GO:0046872 metal ion binding; GO:0046914 transition metal ion bi…	PF02789; PF00883	Cytosol aminopeptidase family, N-terminal domain; Cytosol aminopeptidase family, catalytic domain	K	KOG2597	Predicted aminopeptidase of the M17 family
TRINITY_DN21212_c0_g1_m.4897	Divinyl chlorophyllide a 8-vinyl-reductase, chloroplastic OS=Cucumis sativus OX=3659 GN=DVR PE=1 SV=1	DVR	0.536	0.0580461	Down	46.09	45.6	13	13	0.903288	0.999975	1.75613	1.79346	1.03812	1.15448	0.895257	0.811858	1.34977	1.45437	0.541724	0.533176	1.04737	1.02404	0.34614	0.350838	chloroplast	K19073	DVR; divinyl chlorophyllide a 8-vinyl-reductase [EC:1.3.1.75]	map00860 Porphyrin and chlorophyll metabolism; map01100 Metabolic pathways; map01110 Biosynthesis of secondary metabolites	GO:0006725 cellular aromatic compound metabolic process; GO:0006778 porphyrin-containing compound metabolic process; GO:0006779 porphyrin-containing compound biosynthetic process; GO:0006807 nitrogen compound metabolic process; GO:0008152 metabolic process; GO:0009058 biosynthetic process; GO:0009987 cellular process; GO:0015994 chlorophyll metabolic process; GO:0015995 chlorophyll biosynthetic p…	GO:0005622 intracellular; GO:0005623 cell; GO:0005737 cytoplasm; GO:0009507 chloroplast; GO:0009526 plastid envelope; GO:0009534 chloroplast thylakoid; GO:0009536 plastid; GO:0009579 thylakoid; GO:0009941 chloroplast envelope; GO:0016020 membrane; GO:0031967 organelle envelope; GO:0031975 envelope; GO:0031976 plastid thylakoid; GO:0031984 organelle subcompartment; GO:0043226 organelle; GO:0043227…	GO:0003824 catalytic activity; GO:0016491 oxidoreductase activity; GO:0051744 3,8-divinyl protochlorophyllide a 8-vinyl reductase activity;	PF13460	NADH(P)-binding	G	KOG1203	Predicted dehydrogenase
TRINITY_DN2123_c0_g2_m.4902	Glyoxylate/succinic semialdehyde reductase 2, chloroplastic OS=Arabidopsis thaliana OX=3702 GN=GLYR2 PE=1 SV=1	GLYR2	0.56	0.013902	Down	38.093	50.4	11	11	0.905446	0.99042	1.63376	1.75289	1.11556	0.949401	1.20083	1.21016	1.14412	1.05399	0.827157	0.817423	0.879771	0.91496	0.271474	0.332644	chloroplast	K18121	GLYR; glyoxylate/succinic semialdehyde reductase [EC:1.1.1.79 1.1.1.-]	map00630 Glyoxylate and dicarboxylate metabolism; map00650 Butanoate metabolism; map01100 Metabolic pathways; map01200 Carbon metabolism	GO:0008152 metabolic process; GO:0055114 oxidation-reduction process;	GO:0005622 intracellular; GO:0005623 cell; GO:0005737 cytoplasm; GO:0009507 chloroplast; GO:0009532 plastid stroma; GO:0009536 plastid; GO:0009570 chloroplast stroma; GO:0043226 organelle; GO:0043227 membrane-bounded organelle; GO:0043229 intracellular organelle; GO:0043231 intracellular membrane-bounded organelle;	GO:0003824 catalytic activity; GO:0016491 oxidoreductase activity; GO:0016614 oxidoreductase activity, acting on CH-OH group of donors; GO:0016616 oxidoreductase activity, acting on the CH-OH group of donors, NAD or NADP as acceptor; GO:0030267 glyoxylate reductase (NADP) activity;	PF03446	NAD binding domain of 6-phosphogluconate dehydrogenase	O	KOG0409	Predicted dehydrogenase
TRINITY_DN2126_c1_g1_m.4913	Copper transporter 5 OS=Arabidopsis thaliana OX=3702 GN=COPT5 PE=1 SV=1	COPT5	0.518	0.0259113	Down	20.778	15.8	3	3	0.768768	0.773216	1.45504	1.51879	0.874881	0.765849	0.979231	1.03428	0.971256	1.05493	0.720761	0.84503	0.936327	1.06276	1.17327	1.06561	chloroplast	K14686	SLC31A1, CTR1; solute carrier family 31 (copper transporter), member 1							P	KOG3386	Copper transporter
TRINITY_DN2140_c0_g1_m.4958	CYP enzymes assisting alcohol dehydrogenase OS=Catharanthus roseus OX=4058 GN=CYPADH PE=1 SV=1	CYPADH	0.609	0.056847	Down	17.584	42	5	5	1.14579	1.21309	1.95711	1.914	1.30717	1.27507	0.761168	0.681882	1.14682	1.10491	0.402737	0.471211	1.20451	1.26379	0.064455	0.086266	cytoplasm	K00121	frmA, ADH5, adhC; S-(hydroxymethyl)glutathione dehydrogenase / alcohol dehydrogenase [EC:1.1.1.284 1.1.1.1]	map00010 Glycolysis / Gluconeogenesis; map00071 Fatty acid degradation; map00350 Tyrosine metabolism; map01100 Metabolic pathways; map01110 Biosynthesis of secondary metabolites; map01200 Carbon metabolism						Q	KOG0022	Alcohol dehydrogenase, class III
TRINITY_DN2172_c2_g1_m.5041	UDP-glycosyltransferase 73C2 OS=Arabidopsis thaliana OX=3702 GN=UGT73C2 PE=3 SV=1	UGT73C2	2.593	0.0242655	Up	55.155	18.7	7	7	1.90763	1.74929	0.723221	0.686285	1.60301	1.43497				0.938555			0.966588	0.724545	0.138251	0.12765	cytoplasm	K13496	UGT73C; UDP-glucosyltransferase 73C [EC:2.4.1.-]	map00908 Zeatin biosynthesis; map01110 Biosynthesis of secondary metabolites						CG	KOG1192	UDP-glucuronosyl and UDP-glucosyl transferase
TRINITY_DN2197_c0_g1_m.5111	Fruit protein pKIWI502 OS=Actinidia deliciosa OX=3627 GN=pKIWI502 PE=2 SV=1	pKIWI502	0.483	0.00292798	Down	32.22	48.2	10	10	0.867658	0.889336	1.8011	1.83874	0.86635	1.02461	1.22014	1.23209	1.09066	1.20898	0.550675	0.629254	1.09754	1.27571	0.144954	0.262211	chloroplast							PF00175	Oxidoreductase NAD-binding domain
TRINITY_DN22198_c0_g1_m.5179	2-hydroxyacyl-CoA lyase OS=Arabidopsis thaliana OX=3702 GN=HACL PE=1 SV=1	HACL	1.698	0.00083287	Up	61.36	52.4	27	27	1.59163	1.6012	0.937635	0.942292	1.63739	1.88236	0.553734	0.615881	1.32607	1.24724	0.406267	0.460428	1.14453	1.22676	0.132647	0.293931	cytoplasm	K12261	HACL1; 2-hydroxyacyl-CoA lyase 1 [EC:4.1.-.-]	map04146 Peroxisome		GO:0005622 intracellular; GO:0005623 cell; GO:0005737 cytoplasm; GO:0005829 cytosol;		PF02776; PF00205; PF02775	Thiamine pyrophosphate enzyme, N-terminal TPP binding domain; Thiamine pyrophosphate enzyme, central domain; Thiamine pyrophosphate enzyme, C-terminal TPP binding domain	EH	KOG1185	Thiamine pyrophosphate-requiring enzyme
TRINITY_DN22251_c0_g1_m.5209	Acetolactate synthase 3, chloroplastic OS=Brassica napus OX=3708 PE=3 SV=1	--	1.613	0.0955668	Up	73.287	36.9	23	23	1.49335	1.50211	0.992964	0.872065	1.2299	1.39264	0.534721	0.528579	1.6829	1.67536	0.320728	0.313828	1.52048	1.57914	0.167511	0.193724	chloroplast	K01652	E2.2.1.6L, ilvB, ilvG, ilvI; acetolactate synthase I/II/III large subunit [EC:2.2.1.6]	map00290 Valine, leucine and isoleucine biosynthesis; map00650 Butanoate metabolism; map00660 C5-Branched dibasic acid metabolism; map00770 Pantothenate and CoA biosynthesis; map01100 Metabolic pathways; map01110 Biosynthesis of secondary metabolites; map01210 2-Oxocarboxylic acid metabolism; map01230 Biosynthesis of amino acids	GO:0006082 organic acid metabolic process; GO:0006520 cellular amino acid metabolic process; GO:0006573 valine metabolic process; GO:0006807 nitrogen compound metabolic process; GO:0008152 metabolic process; GO:0008652 cellular amino acid biosynthetic process; GO:0009058 biosynthetic process; GO:0009081 branched-chain amino acid metabolic process; GO:0009082 branched-chain amino acid biosynthetic…	GO:0005622 intracellular; GO:0005623 cell; GO:0005737 cytoplasm; GO:0009507 chloroplast; GO:0009532 plastid stroma; GO:0009536 plastid; GO:0009570 chloroplast stroma; GO:0043226 organelle; GO:0043227 membrane-bounded organelle; GO:0043229 intracellular organelle; GO:0043231 intracellular membrane-bounded organelle;	GO:0003824 catalytic activity; GO:0003984 acetolactate synthase activity; GO:0016740 transferase activity; GO:0016744 transferase activity, transferring aldehyde or ketonic groups;	PF02776; PF00205; PF02775	Thiamine pyrophosphate enzyme, N-terminal TPP binding domain; Thiamine pyrophosphate enzyme, central domain; Thiamine pyrophosphate enzyme, C-terminal TPP binding domain	EH	KOG4166	Thiamine pyrophosphate-requiring enzyme
TRINITY_DN2230_c0_g1_m.5235	Apoptotic chromatin condensation inducer in the nucleus OS=Mus musculus OX=10090 GN=Acin1 PE=1 SV=3	Acin1	0.217	0.0847225	Down	79.393	28.6	16	16	0.412698	0.436055	1.7923	2.1351	0.461333	0.364974	0.583284	0.65067	0.801985	0.791979	1.13448	1.24969	2.11515	2.33499	0.514172	0.221128	nucleus	K12875	ACIN1, ACINUS; apoptotic chromatin condensation inducer in the nucleus	map03013 RNA transport; map03015 mRNA surveillance pathway; map03040 Spliceosome	GO:0002262 myeloid cell homeostasis; GO:0002376 immune system process; GO:0002520 immune system development; GO:0002682 regulation of immune system process; GO:0002684 positive regulation of immune system process; GO:0002761 regulation of myeloid leukocyte differentiation; GO:0002763 positive regulation of myeloid leukocyte differentiation; GO:0006323 DNA packaging; GO:0006915 apoptotic process; …	GO:0005622 intracellular; GO:0005623 cell; GO:0005634 nucleus; GO:0005654 nucleoplasm; GO:0005730 nucleolus; GO:0005737 cytoplasm; GO:0005829 cytosol; GO:0005886 plasma membrane; GO:0016020 membrane; GO:0016604 nuclear body; GO:0016607 nuclear speck; GO:0031974 membrane-enclosed lumen; GO:0031981 nuclear lumen; GO:0032991 protein-containing complex; GO:0043226 organelle; GO:0043227 membrane-bound…				B	KOG2416	Acinus (induces apoptotic chromatin condensation)
TRINITY_DN2231_c0_g1_m.5240	Histone deacetylase 14 OS=Arabidopsis thaliana OX=3702 GN=HDA14 PE=1 SV=1	HDA14	0.252	0.0392837	Down	19.874	40	6	6	0.662908	0.495052	2.7057	1.91108	0.491933	0.496414	1.39374	1.0067	1.12863	0.636018	0.60024	0.629755	1.07138	0.770449			chloroplast				GO:0006464 cellular protein modification process; GO:0006476 protein deacetylation; GO:0006807 nitrogen compound metabolic process; GO:0008152 metabolic process; GO:0009987 cellular process; GO:0019538 protein metabolic process; GO:0035601 protein deacylation; GO:0036211 protein modification process; GO:0043170 macromolecule metabolic process; GO:0043412 macromolecule modification; GO:0044237 cel…	GO:0005622 intracellular; GO:0005623 cell; GO:0005634 nucleus; GO:0005737 cytoplasm; GO:0005829 cytosol; GO:0009507 chloroplast; GO:0009536 plastid; GO:0043226 organelle; GO:0043227 membrane-bounded organelle; GO:0043229 intracellular organelle; GO:0043231 intracellular membrane-bounded organelle;	GO:0003824 catalytic activity; GO:0005488 binding; GO:0005515 protein binding; GO:0008092 cytoskeletal protein binding; GO:0015631 tubulin binding; GO:0016787 hydrolase activity; GO:0016810 hydrolase activity, acting on carbon-nitrogen (but not peptide) bonds; GO:0016811 hydrolase activity, acting on carbon-nitrogen (but not peptide) bonds, in linear amides; GO:0019213 deacetylase activity; GO:00…			B	KOG1343	Histone deacetylase complex, catalytic component HDA1
TRINITY_DN22621_c0_g1_m.5361	ATP synthase gamma chain, chloroplastic OS=Nicotiana tabacum OX=4097 GN=ATPC PE=1 SV=1	ATPC	0.52	0.0830289	Down	40.593	58.4	24	24	0.658714	0.674014	1.34754	1.22481	0.565948	0.500246	1.0317	1.01948	0.916913	0.851938	1.19618	1.15422	0.756913	0.678281	1.57672	1.84638	chloroplast	K02115	ATPF1G, atpG; F-type H+-transporting ATPase subunit gamma	map00190 Oxidative phosphorylation; map00195 Photosynthesis; map01100 Metabolic pathways				PF00231	ATP synthase	C	KOG1531	F0F1-type ATP synthase, gamma subunit
TRINITY_DN2278_c2_g1_m.5417	NADPH--cytochrome P450 reductase OS=Catharanthus roseus OX=4058 GN=CPR PE=2 SV=1	CPR	3.091	0.00549031	Up	79.212	29.1	16	15	2.0834	1.96026	0.676734	0.631709	1.77495	1.9156	0.416056	0.474692	1.57172	1.10115	0.51631	0.489706	0.947602	0.87151	0.171961	0.396648	chloroplast	K00327	POR; NADPH-ferrihemoprotein reductase [EC:1.6.2.4]		GO:0006725 cellular aromatic compound metabolic process; GO:0008152 metabolic process; GO:0009698 phenylpropanoid metabolic process; GO:0009987 cellular process; GO:0019748 secondary metabolic process; GO:0044237 cellular metabolic process; GO:0055114 oxidation-reduction process; GO:0071704 organic substance metabolic process; GO:1901360 organic cyclic compound metabolic process;	GO:0005622 intracellular; GO:0005623 cell; GO:0005737 cytoplasm; GO:0005783 endoplasmic reticulum; GO:0009507 chloroplast; GO:0009536 plastid; GO:0012505 endomembrane system; GO:0043226 organelle; GO:0043227 membrane-bounded organelle; GO:0043229 intracellular organelle; GO:0043231 intracellular membrane-bounded organelle;	GO:0003824 catalytic activity; GO:0003958 NADPH-hemoprotein reductase activity; GO:0016491 oxidoreductase activity; GO:0016651 oxidoreductase activity, acting on NAD(P)H; GO:0016653 oxidoreductase activity, acting on NAD(P)H, heme protein as acceptor;	PF00258; PF00667; PF00175	Flavodoxin; FAD binding domain; Oxidoreductase NAD-binding domain	C	KOG1158	NADP/FAD dependent oxidoreductase
TRINITY_DN22795_c0_g1_m.5423	Stem-specific protein TSJT1 OS=Nicotiana tabacum OX=4097 GN=TSJT1 PE=2 SV=1	TSJT1	3.352	0.0468311	Up	26.936	42.2	10	10	1.83492	2.02094	0.52981	0.62365	1.71279	1.56997	0.542665	0.480867	1.34218	1.25303	0.474195	0.375108	1.19942	1.19115	0.416699	0.432608	chloroplast							PF12481	Aluminium induced protein
TRINITY_DN2283_c0_g1_m.5440	La-related protein 6A OS=Arabidopsis thaliana OX=3702 GN=LARP6A PE=2 SV=1	LARP6A	0.648	0.0338538	Down	42.668	17.1	4	4	0.59287	0.586713	0.938194	0.88485					0.551518				2.2683	1.17756			cytoskeleton	K15191	LARP7; La-related protein 7					PF05383; PF00076	La domain; RNA recognition motif. (a.k.a. RRM, RBD, or RNP domain)	A	KOG1855	Predicted RNA-binding protein
TRINITY_DN229_c0_g2_m.5484	Putative disease resistance RPP13-like protein 1 OS=Arabidopsis thaliana OX=3702 GN=RPPL1 PE=3 SV=1	RPPL1	0.635	0.0378608	Down	94.488	10.6	7	7	0.669036	0.93851	1.08291	1.4385	0.737845	1.20033		0.390605	1.03624	0.930185			1.21057	1.36527			nucleus							PF00931	NB-ARC domain	T	KOG4658	Apoptotic ATPase
TRINITY_DN2297_c0_g1_m.5477	Formamidase OS=Methylophilus methylotrophus OX=17 GN=fmdA PE=1 SV=1	fmdA	0.464	0.0579096	Down	23.858	58.5	12	12	0.792418	0.780237	1.63999	1.75141	0.783923	0.962335	1.25853	1.26967	0.625206	0.65406	0.957322	1.08197	0.770021	0.772848	0.932606	0.967466	cytoplasm	K01455	E3.5.1.49; formamidase [EC:3.5.1.49]	map00460 Cyanoamino acid metabolism; map00630 Glyoxylate and dicarboxylate metabolism; map00910 Nitrogen metabolism; map01100 Metabolic pathways; map01200 Carbon metabolism
TRINITY_DN2306_c0_g1_m.5502	hypothetical protein CISIN_1g019273mg [Citrus sinensis]	--	0.182	0.0891148	Down	28.462	47.4	11	11	0.513649	0.548918	3.00684	2.82982	0.542664	0.563808	1.03649	1.02299	0.649241	0.831008	0.767659	0.553184	1.3228	0.84423	0.649734	0.316978	nucleus	K03354	APC7; anaphase-promoting complex subunit 7	map04120 Ubiquitin mediated proteolysis				PF13417	Glutathione S-transferase, N-terminal domain
TRINITY_DN2308_c0_g1_m.5505	Soluble starch synthase 3, chloroplastic/amyloplastic OS=Solanum tuberosum OX=4113 GN=SS3 PE=1 SV=1	SS3	0.548	0.0425424	Down	132.05	30.5	30	30	0.99484	0.979888	1.75983	1.84213	1.16391	1.19583	0.638709	0.589184	1.27389	1.23553	0.380335	0.374689	1.64191	1.52418	0.192347	0.212813	chloroplast	K00703	glgA; starch synthase [EC:2.4.1.21]	map00500 Starch and sucrose metabolism; map01100 Metabolic pathways; map01110 Biosynthesis of secondary metabolites	GO:0008152 metabolic process; GO:0009058 biosynthetic process; GO:0009059 macromolecule biosynthetic process; GO:0010021 amylopectin biosynthetic process; GO:0043170 macromolecule metabolic process; GO:0071704 organic substance metabolic process; GO:1901135 carbohydrate derivative metabolic process; GO:1901137 carbohydrate derivative biosynthetic process; GO:1901576 organic substance biosynthetic…		GO:0005488 binding; GO:0005515 protein binding; GO:0042802 identical protein binding;	PF08323	Starch synthase catalytic domain
TRINITY_DN2315_c0_g1_m.5527	2-oxoisovalerate dehydrogenase subunit alpha 2, mitochondrial OS=Arabidopsis thaliana OX=3702 GN=At5g09300 PE=1 SV=1	At5g09300	0.642	0.0628294	Down	41.95	27.7	9	9	0.847665	1.02601	1.26451	1.67449	1.23662	1.29246	1.1528	1.27872	0.85291	0.923939	0.770335	0.910147	1.02531	1.1098	0.316945	0.317341	endoplasmic reticulum,plasma membrane	K15422	SAL; 3'(2'), 5'-bisphosphate nucleotidase / inositol polyphosphate 1-phosphatase [EC:3.1.3.7 3.1.3.57]	map00562 Inositol phosphate metabolism; map00920 Sulfur metabolism; map01100 Metabolic pathways; map04070 Phosphatidylinositol signaling system	GO:0006793 phosphorus metabolic process; GO:0006796 phosphate-containing compound metabolic process; GO:0008152 metabolic process; GO:0009987 cellular process; GO:0016311 dephosphorylation; GO:0044237 cellular metabolic process;		GO:0003824 catalytic activity; GO:0008252 nucleotidase activity; GO:0008441 3'(2'),5'-bisphosphate nucleotidase activity; GO:0016312 inositol bisphosphate phosphatase activity; GO:0016787 hydrolase activity; GO:0016788 hydrolase activity, acting on ester bonds; GO:0016791 phosphatase activity; GO:0042578 phosphoric ester hydrolase activity; GO:0052745 inositol phosphate phosphatase activity;			FP	KOG1528	Salt-sensitive 3'-phosphoadenosine-5'-phosphatase HAL2/SAL1
TRINITY_DN232_c1_g2_m.5554	30S ribosomal protein S9, chloroplastic OS=Arabidopsis thaliana OX=3702 GN=RPS9 PE=2 SV=1	RPS9	0.567	0.0673435	Down	23.003	27	4	4	0.767428	0.710886	1.421	1.19725	0.878461	0.70867	0.931679	0.956116	1.49201	1.02313	0.884828	0.874447	1.40423	1.07143	0.853636	0.824797	chloroplast	K02996	RP-S9, MRPS9, rpsI; small subunit ribosomal protein S9	map03010 Ribosome	GO:0000462 maturation of SSU-rRNA from tricistronic rRNA transcript (SSU-rRNA, 5.8S rRNA, LSU-rRNA); GO:0006139 nucleobase-containing compound metabolic process; GO:0006364 rRNA processing; GO:0006396 RNA processing; GO:0006412 translation; GO:0006518 peptide metabolic process; GO:0006725 cellular aromatic compound metabolic process; GO:0006807 nitrogen compound metabolic process; GO:0008152 meta…	GO:0000312 plastid small ribosomal subunit; GO:0000313 organellar ribosome; GO:0000314 organellar small ribosomal subunit; GO:0005622 intracellular; GO:0005623 cell; GO:0005737 cytoplasm; GO:0005840 ribosome; GO:0009507 chloroplast; GO:0009526 plastid envelope; GO:0009532 plastid stroma; GO:0009536 plastid; GO:0009547 plastid ribosome; GO:0009570 chloroplast stroma; GO:0009941 chloroplast envelop…	GO:0003676 nucleic acid binding; GO:0003723 RNA binding; GO:0003735 structural constituent of ribosome; GO:0005198 structural molecule activity; GO:0005488 binding; GO:0097159 organic cyclic compound binding; GO:1901363 heterocyclic compound binding;			J	KOG1697	Mitochondrial/chloroplast ribosomal protein S9
TRINITY_DN233_c0_g1_m.5579	Transmembrane 9 superfamily member 2 OS=Arabidopsis thaliana OX=3702 GN=TMN2 PE=2 SV=1	TMN2	1.68	0.0214594	Up	62.589	13.2	7	7	1.44557	1.55084	0.847396	0.936797	0.857544	1.22426	0.892636	0.742075	1.24197	1.21365	0.628334	0.502837	1.06749	1.22956	0.896489	0.722542	plasma membrane	K17085	TM9SF1; transmembrane 9 superfamily member 1		GO:0002790 peptide secretion; GO:0006518 peptide metabolic process; GO:0006807 nitrogen compound metabolic process; GO:0006810 transport; GO:0006897 endocytosis; GO:0006909 phagocytosis; GO:0006950 response to stress; GO:0007154 cell communication; GO:0007155 cell adhesion; GO:0007165 signal transduction; GO:0008104 protein localization; GO:0008152 metabolic process; GO:0008283 cell population pr…	GO:0005618 cell wall; GO:0005622 intracellular; GO:0005623 cell; GO:0005737 cytoplasm; GO:0005768 endosome; GO:0005794 Golgi apparatus; GO:0005802 trans-Golgi network; GO:0005886 plasma membrane; GO:0005887 integral component of plasma membrane; GO:0009505 plant-type cell wall; GO:0012505 endomembrane system; GO:0016020 membrane; GO:0016021 integral component of membrane; GO:0030312 external enca…	GO:0003824 catalytic activity; GO:0004888 transmembrane signaling receptor activity; GO:0016491 oxidoreductase activity; GO:0016614 oxidoreductase activity, acting on CH-OH group of donors; GO:0016616 oxidoreductase activity, acting on the CH-OH group of donors, NAD or NADP as acceptor; GO:0033707 3''-deamino-3''-oxonicotianamine reductase activity; GO:0038023 signaling receptor activity; GO:0060…			U	KOG1278	Endosomal membrane proteins, EMP70
TRINITY_DN2343_c0_g1_m.5586	Probable phosphoribosylformylglycinamidine synthase, chloroplastic/mitochondrial OS=Arabidopsis thaliana OX=3702 GN=At1g74260 PE=2 SV=3	At1g74260	0.666	0.0924392	Down	154.31	44.3	49	49	0.856803	0.959205	1.37771	1.35293	1.05641	1.09938	0.902859	0.926376	1.17821	1.28417	0.801917	0.877595	1.12748	1.18737	0.513248	0.498342	chloroplast	K01952	PFAS, purL; phosphoribosylformylglycinamidine synthase [EC:6.3.5.3]	map00230 Purine metabolism; map01100 Metabolic pathways; map01110 Biosynthesis of secondary metabolites	GO:0007275 multicellular organism development; GO:0009555 pollen development; GO:0032501 multicellular organismal process; GO:0032502 developmental process; GO:0048229 gametophyte development; GO:0048856 anatomical structure development; GO:0055046 microgametogenesis;	GO:0005622 intracellular; GO:0005623 cell; GO:0005737 cytoplasm; GO:0005739 mitochondrion; GO:0009507 chloroplast; GO:0009532 plastid stroma; GO:0009536 plastid; GO:0009570 chloroplast stroma; GO:0043226 organelle; GO:0043227 membrane-bounded organelle; GO:0043229 intracellular organelle; GO:0043231 intracellular membrane-bounded organelle;	GO:0000166 nucleotide binding; GO:0003824 catalytic activity; GO:0004642 phosphoribosylformylglycinamidine synthase activity; GO:0005488 binding; GO:0005524 ATP binding; GO:0008144 drug binding; GO:0016874 ligase activity; GO:0016879 ligase activity, forming carbon-nitrogen bonds; GO:0016884 carbon-nitrogen ligase activity, with glutamine as amido-N-donor; GO:0017076 purine nucleotide binding; GO…	PF02769; PF13507	AIR synthase related protein, C-terminal domain; CobB/CobQ-like glutamine amidotransferase domain	F	KOG1907	Phosphoribosylformylglycinamidine synthase
TRINITY_DN2355_c0_g2_m.5605	Probable 2-carboxy-D-arabinitol-1-phosphatase OS=Arabidopsis thaliana OX=3702 GN=At5g22620 PE=1 SV=1	At5g22620	0.495	0.042855	Down	58.109	46	17	17	0.884988	0.840698	1.73626	1.7513	0.794605	1.00882	0.996	1.15108	1.31358	1.15631	0.600575	0.619693	1.2168	1.03863	0.444138	0.446524	chloroplast	K22200	E3.1.3.63; 2-carboxy-D-arabinitol-1-phosphatase [EC:3.1.3.63]		GO:0006793 phosphorus metabolic process; GO:0006796 phosphate-containing compound metabolic process; GO:0008152 metabolic process; GO:0009987 cellular process; GO:0016311 dephosphorylation; GO:0044237 cellular metabolic process;	GO:0005622 intracellular; GO:0005623 cell; GO:0005737 cytoplasm; GO:0009507 chloroplast; GO:0009532 plastid stroma; GO:0009536 plastid; GO:0009570 chloroplast stroma; GO:0043226 organelle; GO:0043227 membrane-bounded organelle; GO:0043229 intracellular organelle; GO:0043231 intracellular membrane-bounded organelle;	GO:0003824 catalytic activity; GO:0016787 hydrolase activity; GO:0016788 hydrolase activity, acting on ester bonds; GO:0016791 phosphatase activity; GO:0042578 phosphoric ester hydrolase activity; GO:0047538 2-carboxy-D-arabinitol-1-phosphatase activity;	PF00300	Histidine phosphatase superfamily (branch 1)	G	KOG0235	Phosphoglycerate mutase
TRINITY_DN2356_c0_g1_m.5607	Enoyl-CoA hydratase 2, peroxisomal OS=Arabidopsis thaliana OX=3702 GN=ECH2 PE=1 SV=1	ECH2	1.715	0.0519507	Up	24.732	51.8	10	10	1.29647	1.30526	0.784781	0.733952	1.322	1.3054	0.542738	0.587027	1.32225	1.38873	0.475937	0.543309	1.58946	1.57343	0.591442	0.637812	nucleus,plasma membrane	K19658	ECH2; peroxisomal enoyl-CoA hydratase 2 [EC:4.2.1.119]		GO:0006082 organic acid metabolic process; GO:0006629 lipid metabolic process; GO:0006631 fatty acid metabolic process; GO:0006635 fatty acid beta-oxidation; GO:0008152 metabolic process; GO:0009056 catabolic process; GO:0009062 fatty acid catabolic process; GO:0009987 cellular process; GO:0016042 lipid catabolic process; GO:0016054 organic acid catabolic process; GO:0019395 fatty acid oxidation;…	GO:0005622 intracellular; GO:0005623 cell; GO:0005737 cytoplasm; GO:0005777 peroxisome; GO:0042579 microbody; GO:0043226 organelle; GO:0043227 membrane-bounded organelle; GO:0043229 intracellular organelle; GO:0043231 intracellular membrane-bounded organelle;	GO:0003824 catalytic activity; GO:0016829 lyase activity; GO:0016835 carbon-oxygen lyase activity; GO:0016836 hydro-lyase activity; GO:0080023 3R-hydroxyacyl-CoA dehydratase activity;			I	KOG1206	Peroxisomal multifunctional beta-oxidation protein and related enzymes
TRINITY_DN2363_c0_g2_m.5625	Patellin-3 OS=Arabidopsis thaliana OX=3702 GN=PATL3 PE=1 SV=2	PATL3	0.145	0.0780256	Down	64.557	59.7	28	28	0.294562	0.371816	2.14804	2.42605	0.420097	0.42928	0.404446	0.357794	0.33077	0.31111	0.828808	0.715072	1.93655	1.86426	1.37025	1.79109	cytoplasm							PF03765; PF00650	CRAL/TRIO, N-terminal domain; CRAL/TRIO domain	I	KOG1471	Phosphatidylinositol transfer protein SEC14 and related proteins
TRINITY_DN2375_c0_g1_m.5661	Non-specific phospholipase C3 OS=Arabidopsis thaliana OX=3702 GN=NPC3 PE=2 SV=1	NPC3	1.628	0.00651311	Up	58.243	65.5	24	24	1.5043	1.47796	0.928243	0.903456	1.45928	1.44887	0.762877	0.737322	0.975797	0.982754	0.80623	0.834109	1.2668	1.2401	0.330636	0.341266	nucleus	K01114	plc; phospholipase C [EC:3.1.4.3]	map00562 Inositol phosphate metabolism; map00564 Glycerophospholipid metabolism; map00565 Ether lipid metabolism; map01100 Metabolic pathways; map01110 Biosynthesis of secondary metabolites	GO:0006629 lipid metabolic process; GO:0006644 phospholipid metabolic process; GO:0006793 phosphorus metabolic process; GO:0006796 phosphate-containing compound metabolic process; GO:0006950 response to stress; GO:0007154 cell communication; GO:0008152 metabolic process; GO:0009056 catabolic process; GO:0009267 cellular response to starvation; GO:0009395 phospholipid catabolic process; GO:0009405…	GO:0005622 intracellular; GO:0005623 cell; GO:0005737 cytoplasm; GO:0005773 vacuole; GO:0005911 cell-cell junction; GO:0009506 plasmodesma; GO:0016020 membrane; GO:0030054 cell junction; GO:0043226 organelle; GO:0043227 membrane-bounded organelle; GO:0043229 intracellular organelle; GO:0043231 intracellular membrane-bounded organelle; GO:0055044 symplast;	GO:0003824 catalytic activity; GO:0003993 acid phosphatase activity; GO:0004620 phospholipase activity; GO:0004629 phospholipase C activity; GO:0008081 phosphoric diester hydrolase activity; GO:0016298 lipase activity; GO:0016787 hydrolase activity; GO:0016788 hydrolase activity, acting on ester bonds; GO:0016791 phosphatase activity; GO:0034480 phosphatidylcholine phospholipase C activity; GO:00…
TRINITY_DN2385_c0_g2_m.5689	AFG1-like ATPase OS=Homo sapiens OX=9606 GN=AFG1L PE=1 SV=2	AFG1L	0.654	0.00432481	Down	55.811	22.3	8	8	1.04535	0.959855	1.60354	1.46226	1.06437	1.24439	0.816224	0.893084	0.988869	1.02984	0.576068	0.51241	1.00153	0.802218			chloroplast	K18798	AFG1, LACE1; peroxisome-assembly ATPase [EC:3.6.4.7]							S	KOG2383	Predicted ATPase
TRINITY_DN23879_c0_g1_m.5702	Probable fructokinase-4 OS=Arabidopsis thaliana OX=3702 GN=At3g59480 PE=2 SV=1	At3g59480	1.663	0.0799375	Up	36.837	70.1	19	18	1.48686	1.39917	0.846412	0.891559	1.48948	1.52618	0.701298	0.640454	1.1336	1.22523	0.830288	0.765857	1.10426	0.95072	0.420464	0.58819	chloroplast	K00847	E2.7.1.4, scrK; fructokinase [EC:2.7.1.4]	map00051 Fructose and mannose metabolism; map00500 Starch and sucrose metabolism; map00520 Amino sugar and nucleotide sugar metabolism; map01100 Metabolic pathways	GO:0005975 carbohydrate metabolic process; GO:0005996 monosaccharide metabolic process; GO:0006000 fructose metabolic process; GO:0006793 phosphorus metabolic process; GO:0006796 phosphate-containing compound metabolic process; GO:0008152 metabolic process; GO:0009987 cellular process; GO:0016310 phosphorylation; GO:0019318 hexose metabolic process; GO:0044237 cellular metabolic process; GO:00442…	GO:0005622 intracellular; GO:0005623 cell; GO:0005737 cytoplasm; GO:0005829 cytosol; GO:0005886 plasma membrane; GO:0005911 cell-cell junction; GO:0009506 plasmodesma; GO:0016020 membrane; GO:0030054 cell junction; GO:0055044 symplast; GO:0071944 cell periphery;	GO:0003824 catalytic activity; GO:0004396 hexokinase activity; GO:0008865 fructokinase activity; GO:0016301 kinase activity; GO:0016740 transferase activity; GO:0016772 transferase activity, transferring phosphorus-containing groups; GO:0016773 phosphotransferase activity, alcohol group as acceptor; GO:0019200 carbohydrate kinase activity;			G	KOG2855	Ribokinase
TRINITY_DN23883_c0_g1_m.5709	3-hydroxyacyl-[acyl-carrier-protein] dehydratase FabZ OS=Synechocystis sp. (strain PCC 6803 / Kazusa) OX=1111708 GN=fabZ PE=3 SV=2	fabZ	0.66	0.0621397	Down	25.272	37.4	8	8	0.811881	0.817211	1.28674	1.18693	0.851212	0.99015	1.08137	0.986853	1.18709	1.27538	0.957747	1.00356	1.13077	1.06136	0.794229	0.577504	chloroplast	K02372	fabZ; 3-hydroxyacyl-[acyl-carrier-protein] dehydratase [EC:4.2.1.59]	map00061 Fatty acid biosynthesis; map00780 Biotin metabolism; map01100 Metabolic pathways; map01212 Fatty acid metabolism				PF07977	FabA-like domain
TRINITY_DN2404_c0_g1_m.5793	Probable inorganic phosphate transporter 1-7 OS=Arabidopsis thaliana OX=3702 GN=PHT1-7 PE=2 SV=2	PHT1-7	2.168	0.000326232	Up	58.513	20.9	11	11	1.88747	1.86026	0.870494	0.858583	1.69054	1.76047	0.67507	0.653551	0.747688	1.14911	0.502281	0.557176	1.14262	1.14887	0.254802	0.24103	plasma membrane	K08176	PHO84; MFS transporter, PHS family, inorganic phosphate transporter		GO:0006810 transport; GO:0006811 ion transport; GO:0006817 phosphate ion transport; GO:0006820 anion transport; GO:0015698 inorganic anion transport; GO:0034220 ion transmembrane transport; GO:0051179 localization; GO:0051234 establishment of localization; GO:0055085 transmembrane transport; GO:0098656 anion transmembrane transport; GO:1901684 arsenate ion transmembrane transport;	GO:0005623 cell; GO:0005886 plasma membrane; GO:0005887 integral component of plasma membrane; GO:0016020 membrane; GO:0016021 integral component of membrane; GO:0031224 intrinsic component of membrane; GO:0031226 intrinsic component of plasma membrane; GO:0071944 cell periphery;	GO:0005215 transporter activity; GO:0005315 inorganic phosphate transmembrane transporter activity; GO:0008509 anion transmembrane transporter activity; GO:0015075 ion transmembrane transporter activity; GO:0015291 secondary active transmembrane transporter activity; GO:0015318 inorganic molecular entity transmembrane transporter activity; GO:0022804 active transmembrane transporter activity; GO:…			P	KOG0252	Inorganic phosphate transporter
TRINITY_DN24060_c0_g1_m.5802	Uncharacterized protein At5g39570 OS=Arabidopsis thaliana OX=3702 GN=At5g39570 PE=1 SV=1	At5g39570	0.102	0.00696657	Down	46.728	63.5	17	17	0.312557	0.308996	3.05115	3.06255	0.262483	0.350871	0.516789	0.532944	0.482269	0.504994	0.544216	0.525969	2.05835	2.47015	0.543875	0.471835	nucleus
TRINITY_DN24169_c0_g1_m.5833	Triphosphate tunnel metalloenzyme 3 OS=Arabidopsis thaliana OX=3702 GN=TTM3 PE=1 SV=1	TTM3	0.469	0.0542769	Down	25.647	54.4	8	8	0.861047	0.922996	1.76682	2.04624	1.09777	1.12737	1.044	1.06991	0.790436	0.954618	0.681853	0.574087	0.875935	0.863528		0.323391	nucleus							PF01928	CYTH domain
TRINITY_DN24257_c0_g1_m.5852	Spermidine synthase OS=Coffea arabica OX=13443 PE=2 SV=1	--	1.708	0.0215278	Up	37.811	56.8	13	13	1.41278	1.34502	0.814554	0.799826	1.41907	1.5564	0.539925	0.648624	1.52858	1.46676	0.374496	0.49128	1.23721	1.32275	0.482148	0.560589	cytoplasm	K00797	speE, SRM; spermidine synthase [EC:2.5.1.16]	map00270 Cysteine and methionine metabolism; map00330 Arginine and proline metabolism; map00480 Glutathione metabolism; map01100 Metabolic pathways	GO:0006576 cellular biogenic amine metabolic process; GO:0006595 polyamine metabolic process; GO:0006596 polyamine biosynthetic process; GO:0006807 nitrogen compound metabolic process; GO:0008152 metabolic process; GO:0009058 biosynthetic process; GO:0009308 amine metabolic process; GO:0009309 amine biosynthetic process; GO:0009987 cellular process; GO:0034641 cellular nitrogen compound metabolic…		GO:0003824 catalytic activity; GO:0004766 spermidine synthase activity; GO:0016740 transferase activity; GO:0016765 transferase activity, transferring alkyl or aryl (other than methyl) groups;	PF01564	Spermine/spermidine synthase	H	KOG1562	Spermidine synthase
TRINITY_DN2430_c0_g1_m.5871	Thiamine pyrophosphokinase 1 OS=Arabidopsis thaliana OX=3702 GN=TPK1 PE=2 SV=1	TPK1	1.536	0.00276214	Up	29.205	64.6	11	11	1.35451	1.3745	0.879889	0.896535	1.2749	1.48575	0.72537	0.674376	1.33711	1.42429	0.603982	0.608643	1.09327	1.15356	0.113323		chloroplast	K00949	thiN, TPK1, THI80; thiamine pyrophosphokinase [EC:2.7.6.2]	map00730 Thiamine metabolism; map01100 Metabolic pathways	GO:0006725 cellular aromatic compound metabolic process; GO:0006732 coenzyme metabolic process; GO:0006766 vitamin metabolic process; GO:0006767 water-soluble vitamin metabolic process; GO:0006772 thiamine metabolic process; GO:0006790 sulfur compound metabolic process; GO:0006793 phosphorus metabolic process; GO:0006796 phosphate-containing compound metabolic process; GO:0006807 nitrogen compoun…	GO:0005622 intracellular; GO:0005623 cell; GO:0005737 cytoplasm; GO:0005829 cytosol;	GO:0003824 catalytic activity; GO:0004788 thiamine diphosphokinase activity; GO:0016740 transferase activity; GO:0016772 transferase activity, transferring phosphorus-containing groups; GO:0016778 diphosphotransferase activity;	PF04263; PF04265	Thiamin pyrophosphokinase, catalytic domain; Thiamin pyrophosphokinase, vitamin B1 binding domain	H	KOG3153	Thiamine pyrophosphokinase
TRINITY_DN2438_c0_g1_m.5895	NAD(P)H-dependent 6'-deoxychalcone synthase OS=Glycine max OX=3847 PE=1 SV=1	--	2.648	0.0809267	Up	25.145	65.2	10	9	1.27784	1.58413	0.456596	0.634577	1.38609	1.77811	0.364061	0.266179	1.59621	1.99287	0.503663	0.617306	1.27784	1.49021	0.449886	0.324432	cytoskeleton	K22374	DMAS1; 3''-deamino-3''-oxonicotianamine reductase [EC:1.1.1.285]					PF00248	Aldo/keto reductase family	S	KOG1577	Aldo/keto reductase family proteins
TRINITY_DN2458_c0_g3_m.5957	Protein PLASTID TRANSCRIPTIONALLY ACTIVE 16, chloroplastic OS=Arabidopsis thaliana OX=3702 GN=PTAC16 PE=1 SV=1	PTAC16	0.522	0.0094732	Down	59.471	49.4	24	24	0.970847	0.993853	1.87092	1.8877	1.10304	1.10902	1.10875	1.08103	0.739188	0.700058	0.779959	0.773096	0.928067	0.913849	0.539897	0.500727	mitochondria				GO:0007623 circadian rhythm; GO:0048511 rhythmic process;	GO:0000229 cytoplasmic chromosome; GO:0005622 intracellular; GO:0005623 cell; GO:0005694 chromosome; GO:0005737 cytoplasm; GO:0009295 nucleoid; GO:0009507 chloroplast; GO:0009508 plastid chromosome; GO:0009526 plastid envelope; GO:0009532 plastid stroma; GO:0009534 chloroplast thylakoid; GO:0009535 chloroplast thylakoid membrane; GO:0009536 plastid; GO:0009570 chloroplast stroma; GO:0009579 thyla…		PF13460	NADH(P)-binding	G	KOG1203	Predicted dehydrogenase
TRINITY_DN247_c0_g1_m.5995	UBP1-associated protein 2C OS=Arabidopsis thaliana OX=3702 GN=UBA2C PE=2 SV=1	UBA2C	1.97	0.045944	Up	43.07	43.8	14	14	1.58734	1.64858	0.780558	0.8651	1.98907	1.77428	0.464181	0.450021	1.48115	1.11708	0.418414	0.431711	1.10803	1.15403	0.361701	0.368747	nucleus	K12741	HNRNPA1_3; heterogeneous nuclear ribonucleoprotein A1/A3	map03040 Spliceosome	GO:0002237 response to molecule of bacterial origin; GO:0006139 nucleobase-containing compound metabolic process; GO:0006378 mRNA polyadenylation; GO:0006379 mRNA cleavage; GO:0006396 RNA processing; GO:0006397 mRNA processing; GO:0006725 cellular aromatic compound metabolic process; GO:0006807 nitrogen compound metabolic process; GO:0006950 response to stress; GO:0006952 defense response; GO:000…	GO:0005622 intracellular; GO:0005623 cell; GO:0005634 nucleus; GO:0005654 nucleoplasm; GO:0005730 nucleolus; GO:0005737 cytoplasm; GO:0005849 mRNA cleavage factor complex; GO:0031974 membrane-enclosed lumen; GO:0031981 nuclear lumen; GO:0032991 protein-containing complex; GO:0043226 organelle; GO:0043227 membrane-bounded organelle; GO:0043228 non-membrane-bounded organelle; GO:0043229 intracellul…	GO:0003676 nucleic acid binding; GO:0003723 RNA binding; GO:0003729 mRNA binding; GO:0003730 mRNA 3'-UTR binding; GO:0005488 binding; GO:0005515 protein binding; GO:0017091 AU-rich element binding; GO:0019899 enzyme binding; GO:0019900 kinase binding; GO:0019901 protein kinase binding; GO:0097159 organic cyclic compound binding; GO:1901363 heterocyclic compound binding;	PF00076	RNA recognition motif. (a.k.a. RRM, RBD, or RNP domain)	A	KOG0118	FOG: RRM domain
TRINITY_DN2506_c0_g1_m.6066	Protein HOMOLOG OF MAMMALIAN LYST-INTERACTING PROTEIN 5 OS=Arabidopsis thaliana OX=3702 GN=LIP5 PE=1 SV=1	LIP5	2.242	0.0646696	Up	47.028	36	10	10	1.60914	1.55992	0.752192	0.665486	1.56178	1.24214	0.550675	0.526869	1.24146	1.40668	0.426739	0.414511	1.05876	0.983641			nucleus	K12199	VTA1, LIP5; vacuolar protein sorting-associated protein VTA1	map04144 Endocytosis	GO:0000003 reproduction; GO:0002376 immune system process; GO:0002831 regulation of response to biotic stimulus; GO:0002833 positive regulation of response to biotic stimulus; GO:0003006 developmental process involved in reproduction; GO:0006810 transport; GO:0006950 response to stress; GO:0006952 defense response; GO:0006955 immune response; GO:0007275 multicellular organism development; GO:0009…	GO:0005622 intracellular; GO:0005623 cell; GO:0005634 nucleus; GO:0005737 cytoplasm; GO:0005768 endosome; GO:0005770 late endosome; GO:0005771 multivesicular body; GO:0012505 endomembrane system; GO:0031410 cytoplasmic vesicle; GO:0031982 vesicle; GO:0043226 organelle; GO:0043227 membrane-bounded organelle; GO:0043229 intracellular organelle; GO:0043231 intracellular membrane-bounded organelle; G…	GO:0005488 binding; GO:0005515 protein binding; GO:0042802 identical protein binding; GO:0042803 protein homodimerization activity; GO:0046983 protein dimerization activity;			S	KOG0917	Uncharacterized conserved protein
TRINITY_DN251_c0_g2_m.6097	Protease Do-like 2, chloroplastic OS=Arabidopsis thaliana OX=3702 GN=DEGP2 PE=1 SV=2	DEGP2	0.622	0.0897372	Down	19.699	19.8	4	4	0.874428	0.882244	1.32012	1.51329	0.87071	0.839163	0.926225	0.925381	1.47493	1.24643	0.499145	0.399419	1.2142	1.30495	0.887044	0.822328	chloroplast									O	KOG1320	Serine protease
TRINITY_DN2527_c0_g2_m.6122	Elongation factor 1-alpha OS=Manihot esculenta OX=3983 GN=EF1 PE=3 SV=1	EF1	0.614	0.0253361	Down	49.267	58.4	20	9	1.01778	1.18094	1.62903	1.95943	1.23585	1.48753	0.690733	0.603701	1.10008	1.15534	0.356097	0.322376	1.11466	1.37406	0.392131	0.380252	cytoplasm	K03231	EEF1A; elongation factor 1-alpha	map03013 RNA transport				PF00009; PF03144; PF03143	Elongation factor Tu GTP binding domain; Elongation factor Tu domain 2; Elongation factor Tu C-terminal domain	J	KOG0052	Translation elongation factor EF-1 alpha/Tu
TRINITY_DN25273_c0_g1_m.6118	21 kDa seed protein OS=Theobroma cacao OX=3641 GN=ASP PE=2 SV=1	ASP	1.534	0.0569591	Up	24.149	75.8	16	16	0.38856	0.433218	0.308375	0.313677	1.22441	1.22192	1.27901	1.43258	1.20653	1.26624	0.596715	0.779312	0.681213	0.949138	2.10704	2.02307	extracellular							PF00197	Trypsin and protease inhibitor
TRINITY_DN2537_c0_g1_m.6136	Chlorophyll a-b binding protein CP29.3, chloroplastic OS=Arabidopsis thaliana OX=3702 GN=LHCB4.3 PE=2 SV=1	LHCB4.3	0.298	0.0641744	Down	30.037	59.5	13	11	0.474795	0.478502	1.52434	1.685	0.453335	0.490802	1.17027	1.17243	0.595931	0.636476	1.3237	1.23822	0.564507	0.569682	1.85305	1.76897	chloroplast	K08915	LHCB4; light-harvesting complex II chlorophyll a/b binding protein 4	map00196 Photosynthesis - antenna proteins; map01100 Metabolic pathways	GO:0006091 generation of precursor metabolites and energy; GO:0008152 metabolic process; GO:0009314 response to radiation; GO:0009416 response to light stimulus; GO:0009628 response to abiotic stimulus; GO:0009637 response to blue light; GO:0009639 response to red or far red light; GO:0009765 photosynthesis, light harvesting; GO:0009768 photosynthesis, light harvesting in photosystem I; GO:000998…	GO:0005622 intracellular; GO:0005623 cell; GO:0005737 cytoplasm; GO:0009503 thylakoid light-harvesting complex; GO:0009507 chloroplast; GO:0009526 plastid envelope; GO:0009532 plastid stroma; GO:0009534 chloroplast thylakoid; GO:0009535 chloroplast thylakoid membrane; GO:0009536 plastid; GO:0009570 chloroplast stroma; GO:0009579 thylakoid; GO:0009941 chloroplast envelope; GO:0010287 plastoglobule…	GO:0005488 binding; GO:0016168 chlorophyll binding; GO:0031409 pigment binding; GO:0043167 ion binding; GO:0043168 anion binding; GO:0046906 tetrapyrrole binding; GO:0048037 cofactor binding; GO:0097159 organic cyclic compound binding; GO:1901363 heterocyclic compound binding;
TRINITY_DN2542_c0_g1_m.6159	Photosynthetic NDH subunit of lumenal location 5, chloroplastic OS=Arabidopsis thaliana OX=3702 GN=PNSL5 PE=1 SV=1	PNSL5	0.602	0.0328887	Down	28.056	53.8	14	14	0.880615	0.893302	1.42915	1.51911	1.01867	1.03963	1.0032	0.976846	1.1068	1.20735	1.03384	1.12164	0.810567	1.02356	0.456554	0.479176	chloroplast	K03768	PPIB, ppiB; peptidyl-prolyl cis-trans isomerase B (cyclophilin B) [EC:5.2.1.8]		GO:0000413 protein peptidyl-prolyl isomerization; GO:0006464 cellular protein modification process; GO:0006807 nitrogen compound metabolic process; GO:0008152 metabolic process; GO:0009987 cellular process; GO:0010275 NAD(P)H dehydrogenase complex assembly; GO:0016043 cellular component organization; GO:0018193 peptidyl-amino acid modification; GO:0018208 peptidyl-proline modification; GO:0019538…	GO:0005622 intracellular; GO:0005623 cell; GO:0005737 cytoplasm; GO:0009507 chloroplast; GO:0009532 plastid stroma; GO:0009533 chloroplast stromal thylakoid; GO:0009534 chloroplast thylakoid; GO:0009535 chloroplast thylakoid membrane; GO:0009536 plastid; GO:0009570 chloroplast stroma; GO:0009579 thylakoid; GO:0016020 membrane; GO:0031976 plastid thylakoid; GO:0031977 thylakoid lumen; GO:0031984 o…	GO:0003755 peptidyl-prolyl cis-trans isomerase activity; GO:0003824 catalytic activity; GO:0005488 binding; GO:0005515 protein binding; GO:0016853 isomerase activity; GO:0016859 cis-trans isomerase activity; GO:0019899 enzyme binding; GO:0019900 kinase binding; GO:0019901 protein kinase binding; GO:0043424 protein histidine kinase binding; GO:0140096 catalytic activity, acting on a protein;	PF00160	Cyclophilin type peptidyl-prolyl cis-trans isomerase/CLD	O	KOG0880	Peptidyl-prolyl cis-trans isomerase
TRINITY_DN2544_c0_g1_m.6164	Chlorophyll a-b binding protein 3C, chloroplastic OS=Solanum lycopersicum OX=4081 GN=CAB3C PE=3 SV=1	CAB3C	0.53	0.0907231	Down	30.13	69.3	16	12	0.72869	0.838917	1.29265	1.69218	0.713	0.855635	0.920748	1.00775	0.579412	0.673704	0.960253	1.12157	0.718381	0.746682	1.60049	1.54994	chloroplast	K08912	LHCB1; light-harvesting complex II chlorophyll a/b binding protein 1	map00196 Photosynthesis - antenna proteins; map01100 Metabolic pathways
TRINITY_DN2569_c0_g1_m.6224	SH3 domain-containing protein 2 OS=Arabidopsis thaliana OX=3702 GN=SH3P2 PE=1 SV=1	SH3P2	2.074	0.0405815	Up	25.652	27.3	5	5	1.67192	1.6237	0.783715	0.806271	1.48791	1.10185	0.73472	0.567021	1.65332	0.827587	0.546929	0.442592	1.25342	0.499038			cytoplasm				GO:0000278 mitotic cell cycle; GO:0000280 nuclear division; GO:0000281 mitotic cytokinesis; GO:0000910 cytokinesis; GO:0000911 cytokinesis by cell plate formation; GO:0000919 cell plate assembly; GO:0006810 transport; GO:0006897 endocytosis; GO:0006898 receptor-mediated endocytosis; GO:0006996 organelle organization; GO:0007049 cell cycle; GO:0009832 plant-type cell wall biogenesis; GO:0009920 ce…	GO:0005622 intracellular; GO:0005623 cell; GO:0005634 nucleus; GO:0005737 cytoplasm; GO:0005768 endosome; GO:0005829 cytosol; GO:0005886 plasma membrane; GO:0009504 cell plate; GO:0012505 endomembrane system; GO:0016020 membrane; GO:0031410 cytoplasmic vesicle; GO:0031982 vesicle; GO:0043226 organelle; GO:0043227 membrane-bounded organelle; GO:0043229 intracellular organelle; GO:0043231 intracell…
TRINITY_DN2595_c0_g1_m.6285	ATP-dependent Clp protease proteolytic subunit 2, mitochondrial OS=Arabidopsis thaliana OX=3702 GN=CLPP2 PE=1 SV=1	CLPP2	1.664	0.0310302	Up	29.592	35.2	10	10	1.82221	1.69781	1.11974	0.998976	1.06631	1.05347	1.05418	0.785925	1.1616	1.22744	0.718633	0.658873	1.14382	0.868763	0.397542	0.224708	nucleus	K01358	clpP, CLPP; ATP-dependent Clp protease, protease subunit [EC:3.4.21.92]			GO:0005622 intracellular; GO:0005623 cell; GO:0005737 cytoplasm; GO:0005739 mitochondrion; GO:0009368 endopeptidase Clp complex; GO:0009507 chloroplast; GO:0009532 plastid stroma; GO:0009534 chloroplast thylakoid; GO:0009535 chloroplast thylakoid membrane; GO:0009536 plastid; GO:0009570 chloroplast stroma; GO:0009579 thylakoid; GO:0009840 chloroplastic endopeptidase Clp complex; GO:0016020 membra…	GO:0005488 binding; GO:0008270 zinc ion binding; GO:0043167 ion binding; GO:0043169 cation binding; GO:0046872 metal ion binding; GO:0046914 transition metal ion binding; GO:0050897 cobalt ion binding;	PF00574	Clp protease	O	KOG0840	ATP-dependent Clp protease, proteolytic subunit
TRINITY_DN260_c1_g1_m.6309	UDP-glycosyltransferase 83A1 OS=Arabidopsis thaliana OX=3702 GN=UGT83A1 PE=2 SV=1	UGT83A1	0.629	0.0461279	Down	52.915	34.8	15	14	1.21872	1.10643	1.87877	1.8193	1.21433	1.21099	0.877879	0.723463	1.51464	0.802182	0.281575	0.25794	1.59154	1.46188	0.02328	0.017071	chloroplast					GO:0005622 intracellular; GO:0005623 cell; GO:0043226 organelle; GO:0043227 membrane-bounded organelle; GO:0043229 intracellular organelle; GO:0043231 intracellular membrane-bounded organelle;	GO:0003824 catalytic activity; GO:0008194 UDP-glycosyltransferase activity; GO:0016740 transferase activity; GO:0016757 transferase activity, transferring glycosyl groups; GO:0016758 transferase activity, transferring hexosyl groups; GO:0035251 UDP-glucosyltransferase activity; GO:0046527 glucosyltransferase activity; GO:0080043 quercetin 3-O-glucosyltransferase activity; GO:0080044 quercetin 7-O…			CG	KOG1192	UDP-glucuronosyl and UDP-glucosyl transferase
TRINITY_DN260_c3_g1_m.6315	Phosphoribulokinase, chloroplastic OS=Triticum aestivum OX=4565 PE=2 SV=1	--	0.403	0.0912396	Down	21.377	83.2	16	16	0.550677	0.637659	1.46058	1.48767	0.744232	0.69601	0.98231	1.04972	0.991491	0.810743	1.23363	1.21392	0.863803	0.812087	1.17776	1.2877	cytoplasm	K00855	PRK, prkB; phosphoribulokinase [EC:2.7.1.19]	map00710 Carbon fixation in photosynthetic organisms; map01100 Metabolic pathways; map01200 Carbon metabolism	GO:0006139 nucleobase-containing compound metabolic process; GO:0006206 pyrimidine nucleobase metabolic process; GO:0006213 pyrimidine nucleoside metabolic process; GO:0006220 pyrimidine nucleotide metabolic process; GO:0006221 pyrimidine nucleotide biosynthetic process; GO:0006222 UMP biosynthetic process; GO:0006725 cellular aromatic compound metabolic process; GO:0006753 nucleoside phosphate m…	GO:0005576 extracellular region; GO:0005622 intracellular; GO:0005623 cell; GO:0005737 cytoplasm; GO:0005829 cytosol; GO:0009507 chloroplast; GO:0009526 plastid envelope; GO:0009532 plastid stroma; GO:0009534 chloroplast thylakoid; GO:0009535 chloroplast thylakoid membrane; GO:0009536 plastid; GO:0009570 chloroplast stroma; GO:0009579 thylakoid; GO:0009941 chloroplast envelope; GO:0010319 stromul…	GO:0003824 catalytic activity; GO:0004849 uridine kinase activity; GO:0005488 binding; GO:0005515 protein binding; GO:0008974 phosphoribulokinase activity; GO:0016301 kinase activity; GO:0016740 transferase activity; GO:0016772 transferase activity, transferring phosphorus-containing groups; GO:0016773 phosphotransferase activity, alcohol group as acceptor; GO:0019205 nucleobase-containing compou…	PF00485	Phosphoribulokinase / Uridine kinase family	TZ	KOG4203	Armadillo/beta-Catenin/plakoglobin
TRINITY_DN2602_c0_g1_m.6293	Uncharacterized oxidoreductase At1g06690, chloroplastic OS=Arabidopsis thaliana OX=3702 GN=At1g06690 PE=1 SV=1	At1g06690	0.578	0.0685086	Down	43.777	51.1	17	17	0.724938	0.734857	1.31753	1.21177	0.764576	0.769355	0.958748	0.874212	1.30931	1.25262	0.971108	0.927745	0.863186	0.903922	1.15352	1.26261	chloroplast					GO:0005622 intracellular; GO:0005623 cell; GO:0005737 cytoplasm; GO:0009507 chloroplast; GO:0009526 plastid envelope; GO:0009532 plastid stroma; GO:0009534 chloroplast thylakoid; GO:0009535 chloroplast thylakoid membrane; GO:0009536 plastid; GO:0009570 chloroplast stroma; GO:0009579 thylakoid; GO:0009941 chloroplast envelope; GO:0010287 plastoglobule; GO:0016020 membrane; GO:0031967 organelle env…		PF00248	Aldo/keto reductase family	C	KOG1575	Voltage-gated shaker-like K+ channel, subunit beta/KCNAB
TRINITY_DN2624_c0_g1_m.6350	PGR5-like protein 1A, chloroplastic OS=Arabidopsis thaliana OX=3702 GN=PGRL1A PE=1 SV=1	PGRL1A	0.474	0.0895072	Down	36.184	36.4	15	15	0.808214	0.823386	1.81891	1.63301	0.899596	0.861285	1.15899	1.05728	0.947777	0.943333	0.87607	0.848106	1.01644	0.963609	0.588431	0.755562	chloroplast				GO:0006091 generation of precursor metabolites and energy; GO:0008152 metabolic process; GO:0009767 photosynthetic electron transport chain; GO:0009773 photosynthetic electron transport in photosystem I; GO:0009987 cellular process; GO:0015979 photosynthesis; GO:0019684 photosynthesis, light reaction; GO:0022900 electron transport chain; GO:0044237 cellular metabolic process; GO:0055114 oxidation…	GO:0005622 intracellular; GO:0005623 cell; GO:0005737 cytoplasm; GO:0009507 chloroplast; GO:0009534 chloroplast thylakoid; GO:0009535 chloroplast thylakoid membrane; GO:0009536 plastid; GO:0009579 thylakoid; GO:0016020 membrane; GO:0031976 plastid thylakoid; GO:0031984 organelle subcompartment; GO:0034357 photosynthetic membrane; GO:0042651 thylakoid membrane; GO:0043226 organelle; GO:0043227 mem…	GO:0003824 catalytic activity; GO:0005488 binding; GO:0005515 protein binding; GO:0016491 oxidoreductase activity; GO:0016730 oxidoreductase activity, acting on iron-sulfur proteins as donors; GO:0019904 protein domain specific binding; GO:0042802 identical protein binding;
TRINITY_DN2625_c0_g1_m.6352	(S)-2-hydroxy-acid oxidase GLO1 OS=Arabidopsis thaliana OX=3702 GN=GLO1 PE=1 SV=1	GLO1	0.411	0.0275273	Down	40.754	79.2	26	25	0.601367	0.66258	1.49061	1.58216	0.665282	0.779947	1.06547	1.24524	0.926705	0.886102	1.07948	1.18939	0.929889	1.03058	0.865948	0.999249	cytoplasm	K11517	HAO; (S)-2-hydroxy-acid oxidase [EC:1.1.3.15]	map00630 Glyoxylate and dicarboxylate metabolism; map01100 Metabolic pathways; map01110 Biosynthesis of secondary metabolites; map01200 Carbon metabolism; map04146 Peroxisome	GO:0006950 response to stress; GO:0006952 defense response; GO:0008152 metabolic process; GO:0009058 biosynthetic process; GO:0009605 response to external stimulus; GO:0009607 response to biotic stimulus; GO:0009617 response to bacterium; GO:0009719 response to endogenous stimulus; GO:0009725 response to hormone; GO:0009735 response to cytokinin; GO:0009987 cellular process; GO:0010033 response t…	GO:0005576 extracellular region; GO:0005622 intracellular; GO:0005623 cell; GO:0005634 nucleus; GO:0005737 cytoplasm; GO:0005777 peroxisome; GO:0005829 cytosol; GO:0005840 ribosome; GO:0005911 cell-cell junction; GO:0009506 plasmodesma; GO:0009507 chloroplast; GO:0009532 plastid stroma; GO:0009536 plastid; GO:0009570 chloroplast stroma; GO:0016020 membrane; GO:0022626 cytosolic ribosome; GO:00300…	GO:0003824 catalytic activity; GO:0003973 (S)-2-hydroxy-acid oxidase activity; GO:0008891 glycolate oxidase activity; GO:0016491 oxidoreductase activity; GO:0016614 oxidoreductase activity, acting on CH-OH group of donors; GO:0016899 oxidoreductase activity, acting on the CH-OH group of donors, oxygen as acceptor;	PF01070	FMN-dependent dehydrogenase	C	KOG0538	Glycolate oxidase
TRINITY_DN2626_c0_g1_m.6354	Probable alpha-mannosidase At5g13980 OS=Arabidopsis thaliana OX=3702 GN=At5g13980 PE=2 SV=1	At5g13980	0.395	0.0107409	Down	53.269	32.3	11	10	0.778227	0.717101	1.95399	1.82881	0.459812	0.435236	0.528718	0.569243	1.0662	0.976223	0.572099	0.508699	1.61096	1.66856	1.17486	1.15126	chloroplast	K01191	MAN2C1; alpha-mannosidase [EC:3.2.1.24]	map00511 Other glycan degradation	GO:0005975 carbohydrate metabolic process; GO:0005996 monosaccharide metabolic process; GO:0006013 mannose metabolic process; GO:0006464 cellular protein modification process; GO:0006517 protein deglycosylation; GO:0006807 nitrogen compound metabolic process; GO:0008152 metabolic process; GO:0009100 glycoprotein metabolic process; GO:0009987 cellular process; GO:0019318 hexose metabolic process; …	GO:0000323 lytic vacuole; GO:0005576 extracellular region; GO:0005618 cell wall; GO:0005622 intracellular; GO:0005623 cell; GO:0005737 cytoplasm; GO:0005764 lysosome; GO:0005773 vacuole; GO:0005774 vacuolar membrane; GO:0009505 plant-type cell wall; GO:0016020 membrane; GO:0030312 external encapsulating structure; GO:0031090 organelle membrane; GO:0043226 organelle; GO:0043227 membrane-bounded or…	GO:0003824 catalytic activity; GO:0004553 hydrolase activity, hydrolyzing O-glycosyl compounds; GO:0004559 alpha-mannosidase activity; GO:0015923 mannosidase activity; GO:0016787 hydrolase activity; GO:0016798 hydrolase activity, acting on glycosyl bonds;	PF07748	Glycosyl hydrolases family 38 C-terminal domain	G	KOG1959	Glycosyl hydrolase, family 38 - alpha-mannosidase
TRINITY_DN2637_c0_g1_m.6396	BTB/POZ domain-containing protein SR1IP1 OS=Arabidopsis thaliana OX=3702 GN=SR1IP1 PE=1 SV=2	SR1IP1	0.582	0.0850472	Down	69.345	20.7	9	9	0.688202	0.683255	1.25886	1.10651	0.670484	0.799705			1.13235	0.93087			1.35161	1.37816			nucleus				GO:0006950 response to stress; GO:0006952 defense response; GO:0009605 response to external stimulus; GO:0009607 response to biotic stimulus; GO:0009617 response to bacterium; GO:0042742 defense response to bacterium; GO:0043207 response to external biotic stimulus; GO:0050896 response to stimulus; GO:0051704 multi-organism process; GO:0051707 response to other organism; GO:0098542 defense respon…			PF00651	BTB/POZ domain
TRINITY_DN26382_c0_g1_m.6397	Limonoid UDP-glucosyltransferase OS=Citrus unshiu OX=55188 PE=2 SV=1	--	1.851	0.0160446	Up	56.381	42.9	17	17	1.67621	1.71375	0.895483	0.936492	1.7804	1.71069	0.48603	0.538197	1.02987	1.13115	0.400219	0.365401	1.29314	1.42183	0.348288	0.272857	chloroplast	K23279	UGT84A13; gallate 1-beta-glucosyltransferase [EC:2.4.1.136]		GO:0006725 cellular aromatic compound metabolic process; GO:0008152 metabolic process; GO:0009058 biosynthetic process; GO:0009314 response to radiation; GO:0009411 response to UV; GO:0009416 response to light stimulus; GO:0009628 response to abiotic stimulus; GO:0009698 phenylpropanoid metabolic process; GO:0009718 anthocyanin-containing compound biosynthetic process; GO:0009801 cinnamic acid es…	GO:0005622 intracellular; GO:0005623 cell; GO:0005737 cytoplasm; GO:0043226 organelle; GO:0043227 membrane-bounded organelle; GO:0043229 intracellular organelle; GO:0043231 intracellular membrane-bounded organelle;	GO:0003824 catalytic activity; GO:0008194 UDP-glycosyltransferase activity; GO:0016740 transferase activity; GO:0016757 transferase activity, transferring glycosyl groups; GO:0016758 transferase activity, transferring hexosyl groups; GO:0035251 UDP-glucosyltransferase activity; GO:0046527 glucosyltransferase activity; GO:0050284 sinapate 1-glucosyltransferase activity; GO:0080043 quercetin 3-O-gl…			CG	KOG1192	UDP-glucuronosyl and UDP-glucosyl transferase
TRINITY_DN26406_c0_g1_m.6414	ATP synthase subunit b', chloroplastic OS=Spinacia oleracea OX=3562 GN=ATPG PE=1 SV=2	ATPG	0.422	0.0587159	Down	24.041	31.5	9	9	0.557121	0.61827	1.26916	1.52975	0.422507	0.474416	1.00603	1.005	0.793517	0.907272	1.38578	1.28186	0.482457	0.43812	1.86613	1.96262	chloroplast	K02109	ATPF0B, atpF; F-type H+-transporting ATPase subunit b	map00190 Oxidative phosphorylation; map00195 Photosynthesis; map01100 Metabolic pathways		GO:0005622 intracellular; GO:0005623 cell; GO:0005737 cytoplasm; GO:0009507 chloroplast; GO:0009534 chloroplast thylakoid; GO:0009535 chloroplast thylakoid membrane; GO:0009536 plastid; GO:0009579 thylakoid; GO:0016020 membrane; GO:0031976 plastid thylakoid; GO:0031984 organelle subcompartment; GO:0034357 photosynthetic membrane; GO:0042651 thylakoid membrane; GO:0043226 organelle; GO:0043227 mem…
TRINITY_DN2654_c0_g1_m.6458	Endo-1,3;1,4-beta-D-glucanase OS=Zea mays OX=4577 PE=1 SV=1	--	0.437	0.00647237	Down	28.505	52.1	9	9	0.805389	0.912395	1.83551	2.09635	0.940549	0.840427	1.03055	1.19157	0.9841	0.75102	0.864091	1.08018	0.99817	1.01513	0.313643	0.34094	chloroplast	K01061	E3.1.1.45; carboxymethylenebutenolidase [EC:3.1.1.45]	map01100 Metabolic pathways		GO:0005576 extracellular region;		PF01738	Dienelactone hydrolase family	Q	KOG3043	Predicted hydrolase related to dienelactone hydrolase
TRINITY_DN26555_c0_g1_m.6461	Transmembrane emp24 domain-containing protein p24delta3 OS=Arabidopsis thaliana OX=3702 GN=At1g09580 PE=1 SV=1	At1g09580	2.335	0.0363395	Up	25.696	17.5	5	5	1.44019	1.6642	0.633085	0.694783	1.57931	1.55719	0.466831	0.512627	1.43953	1.24394	0.387966	0.43194	0.856701	1.09171			chloroplast	K20352	TMED10, ERV25; p24 family protein delta-1		GO:0006810 transport; GO:0006886 intracellular protein transport; GO:0008104 protein localization; GO:0015031 protein transport; GO:0015833 peptide transport; GO:0033036 macromolecule localization; GO:0034613 cellular protein localization; GO:0042886 amide transport; GO:0045184 establishment of protein localization; GO:0046907 intracellular transport; GO:0051179 localization; GO:0051234 establish…	GO:0000139 Golgi membrane; GO:0005622 intracellular; GO:0005623 cell; GO:0005737 cytoplasm; GO:0005783 endoplasmic reticulum; GO:0005789 endoplasmic reticulum membrane; GO:0005794 Golgi apparatus; GO:0012505 endomembrane system; GO:0016020 membrane; GO:0031090 organelle membrane; GO:0031984 organelle subcompartment; GO:0042175 nuclear outer membrane-endoplasmic reticulum membrane network; GO:0043…		PF01105	emp24/gp25L/p24 family/GOLD	U	KOG1691	emp24/gp25L/p24 family of membrane trafficking proteins
TRINITY_DN2692_c0_g1_m.6591	Thiamine thiazole synthase 2, chloroplastic OS=Vitis vinifera OX=29760 GN=THI1-2 PE=3 SV=1	THI1-2	0.514	0.0935472	Down	40.778	44.1	10	6	0.790175	0.712863	1.64721	1.30109	0.743637	0.68341	1.00604	0.99887	0.833482	0.590396	1.04125	0.953059	1.20435	1.04682	1.16268	1.28466	chloroplast	K03146	THI4, THI1; cysteine-dependent adenosine diphosphate thiazole synthase [EC:2.4.2.60]	map00730 Thiamine metabolism; map01100 Metabolic pathways	GO:0006725 cellular aromatic compound metabolic process; GO:0006766 vitamin metabolic process; GO:0006767 water-soluble vitamin metabolic process; GO:0006772 thiamine metabolic process; GO:0006790 sulfur compound metabolic process; GO:0006807 nitrogen compound metabolic process; GO:0008152 metabolic process; GO:0009058 biosynthetic process; GO:0009110 vitamin biosynthetic process; GO:0009228 thia…	GO:0005622 intracellular; GO:0005623 cell; GO:0005737 cytoplasm; GO:0005829 cytosol;	GO:0005488 binding; GO:0005506 iron ion binding; GO:0043167 ion binding; GO:0043169 cation binding; GO:0046872 metal ion binding; GO:0046914 transition metal ion binding;			H	KOG2960	Protein involved in thiamine biosynthesis and DNA damage tolerance
TRINITY_DN2700_c0_g1_m.6624	Chaperone protein ClpB1 OS=Arabidopsis thaliana OX=3702 GN=CLPB1 PE=1 SV=2	CLPB1	1.549	0.0547791	Up	101.33	35.8	24	23	1.48512	1.50004	0.997185	0.932508	1.23687	1.25759	0.529346	0.587697	1.51673	1.4422	0.432153	0.377188	1.60784	1.52762	0.328654	0.241252	cytoplasm	K03695	clpB; ATP-dependent Clp protease ATP-binding subunit ClpB		GO:0000302 response to reactive oxygen species; GO:0006417 regulation of translation; GO:0006950 response to stress; GO:0006979 response to oxidative stress; GO:0009266 response to temperature stimulus; GO:0009314 response to radiation; GO:0009408 response to heat; GO:0009416 response to light stimulus; GO:0009628 response to abiotic stimulus; GO:0009636 response to toxic substance; GO:0009642 re…	GO:0005622 intracellular; GO:0005623 cell; GO:0005737 cytoplasm; GO:0009507 chloroplast; GO:0009526 plastid envelope; GO:0009532 plastid stroma; GO:0009536 plastid; GO:0009570 chloroplast stroma; GO:0009941 chloroplast envelope; GO:0031967 organelle envelope; GO:0031975 envelope; GO:0043226 organelle; GO:0043227 membrane-bounded organelle; GO:0043229 intracellular organelle; GO:0043231 intracellu…		PF00004; PF07724; PF10431	ATPase family associated with various cellular activities (AAA); AAA domain (Cdc48 subfamily); C-terminal, D2-small domain, of ClpB protein	O	KOG1051	Chaperone HSP104 and related ATP-dependent Clp proteases
TRINITY_DN2702_c0_g1_m.6629	Catalase isozyme 1 OS=Gossypium hirsutum OX=3635 GN=CAT1 PE=2 SV=2	CAT1	0.461	0.0644219	Down	59.225	71.1	27	23	0.996789	0.928434	2.06932	2.10974	0.879177	0.944342	1.04107	1.06472	1.12473	1.16602	0.581814	0.54015	1.17457	1.10303	0.131538	0.144547	cytoskeleton	K03781	katE, CAT, catB, srpA; catalase [EC:1.11.1.6]	map00380 Tryptophan metabolism; map00630 Glyoxylate and dicarboxylate metabolism; map01100 Metabolic pathways; map01110 Biosynthesis of secondary metabolites; map01200 Carbon metabolism; map04016 MAPK signaling pathway - plant; map04146 Peroxisome				PF00199	Catalase	P	KOG0047	Catalase
TRINITY_DN2702_c0_g1_m.6630	Catalase isozyme 1 OS=Gossypium hirsutum OX=3635 GN=CAT1 PE=2 SV=2	CAT1	0.198	0.0895072	Down	55.391	72.1	34	30	0.467012	0.481199	2.2264	2.59879	0.559038	0.631023	1.39784	1.45323	0.554617	0.560859	0.709732	0.661529	1.56871	1.81963	0.166072	0.144313	cytoplasm	K03781	katE, CAT, catB, srpA; catalase [EC:1.11.1.6]	map00380 Tryptophan metabolism; map00630 Glyoxylate and dicarboxylate metabolism; map01100 Metabolic pathways; map01110 Biosynthesis of secondary metabolites; map01200 Carbon metabolism; map04016 MAPK signaling pathway - plant; map04146 Peroxisome	GO:0000302 response to reactive oxygen species; GO:0006950 response to stress; GO:0006979 response to oxidative stress; GO:0006995 cellular response to nitrogen starvation; GO:0007154 cell communication; GO:0008152 metabolic process; GO:0009056 catabolic process; GO:0009266 response to temperature stimulus; GO:0009267 cellular response to starvation; GO:0009314 response to radiation; GO:0009409 r…	GO:0005576 extracellular region; GO:0005618 cell wall; GO:0005622 intracellular; GO:0005623 cell; GO:0005737 cytoplasm; GO:0005739 mitochondrion; GO:0005773 vacuole; GO:0005777 peroxisome; GO:0005829 cytosol; GO:0005840 ribosome; GO:0005886 plasma membrane; GO:0005911 cell-cell junction; GO:0009506 plasmodesma; GO:0009507 chloroplast; GO:0009526 plastid envelope; GO:0009532 plastid stroma; GO:000…	GO:0003676 nucleic acid binding; GO:0003723 RNA binding; GO:0003729 mRNA binding; GO:0003824 catalytic activity; GO:0004096 catalase activity; GO:0004601 peroxidase activity; GO:0005488 binding; GO:0016209 antioxidant activity; GO:0016491 oxidoreductase activity; GO:0016684 oxidoreductase activity, acting on peroxide as acceptor; GO:0020037 heme binding; GO:0043167 ion binding; GO:0043169 cation …	PF00199	Catalase	P	KOG0047	Catalase
TRINITY_DN2703_c0_g1_m.6639	Spermatogenesis-associated protein 20 OS=Homo sapiens OX=9606 GN=SPATA20 PE=2 SV=3	SPATA20	2.23	0.0856138	Up	94.629	30.2	16	16	1.80688	1.98935	0.862382	0.840995	1.29464	1.62373	0.382837	0.410557	1.74088	1.39911	0.111464	0.103815	1.413	0.957371	0.062993		nucleus									O	KOG2244	Highly conserved protein containing a thioredoxin domain
TRINITY_DN2712_c0_g1_m.6664	Pyruvate kinase isozyme G, chloroplastic OS=Nicotiana tabacum OX=4097 PE=2 SV=1	--	2.082	0.0760768	Up	36.944	25.9	8	7	1.48925	1.10183	0.678873	0.559283	0.931406	1.61931	0.438545	0.453935	1.72379	1.85322	0.287081	0.333344	1.18022	1.34991			cytoplasm	K00873	PK, pyk; pyruvate kinase [EC:2.7.1.40]	map00010 Glycolysis / Gluconeogenesis; map00230 Purine metabolism; map00620 Pyruvate metabolism; map01100 Metabolic pathways; map01110 Biosynthesis of secondary metabolites; map01200 Carbon metabolism; map01230 Biosynthesis of amino acids		GO:0005622 intracellular; GO:0005623 cell; GO:0005737 cytoplasm; GO:0009507 chloroplast; GO:0009536 plastid; GO:0043226 organelle; GO:0043227 membrane-bounded organelle; GO:0043229 intracellular organelle; GO:0043231 intracellular membrane-bounded organelle;				G	KOG2323	Pyruvate kinase
TRINITY_DN2714_c0_g2_m.6671	FGGY carbohydrate kinase domain-containing protein OS=Mus musculus OX=10090 GN=Fggy PE=1 SV=1	Fggy	0.5	0.0522736	Down	68.453	39.4	17	17	0.939725	0.956753	1.81151	1.98623	0.947377	1.05145	0.969092	1.12449	1.13343	1.21074	0.732787	0.735282	1.02348	1.08315	0.154052	0.140451	nucleus							PF00370; PF02782	FGGY family of carbohydrate kinases, N-terminal domain; FGGY family of carbohydrate kinases, C-terminal domain	G	KOG2517	Ribulose kinase and related carbohydrate kinases
TRINITY_DN272_c0_g1_m.6715	Chloroplast stem-loop binding protein of 41 kDa a, chloroplastic OS=Arabidopsis thaliana OX=3702 GN=CSP41A PE=1 SV=1	CSP41A	0.578	0.036701	Down	25.734	54.4	17	17	0.781155	0.898817	1.38737	1.51674	0.944182	0.884098	1.31833	1.40898	1.11596	1.11667	1.07376	1.11427	0.839582	0.86039	0.330777	0.408923	cytoplasm				GO:0006139 nucleobase-containing compound metabolic process; GO:0006355 regulation of transcription, DNA-templated; GO:0006364 rRNA processing; GO:0006396 RNA processing; GO:0006412 translation; GO:0006417 regulation of translation; GO:0006518 peptide metabolic process; GO:0006725 cellular aromatic compound metabolic process; GO:0006807 nitrogen compound metabolic process; GO:0006996 organelle or…	GO:0005576 extracellular region; GO:0005622 intracellular; GO:0005623 cell; GO:0005737 cytoplasm; GO:0005840 ribosome; GO:0009507 chloroplast; GO:0009526 plastid envelope; GO:0009532 plastid stroma; GO:0009534 chloroplast thylakoid; GO:0009536 plastid; GO:0009570 chloroplast stroma; GO:0009579 thylakoid; GO:0009941 chloroplast envelope; GO:0010287 plastoglobule; GO:0010319 stromule; GO:0031967 or…	GO:0003676 nucleic acid binding; GO:0003723 RNA binding; GO:0003727 single-stranded RNA binding; GO:0005488 binding; GO:0008187 poly-pyrimidine tract binding; GO:0008266 poly(U) RNA binding; GO:0097159 organic cyclic compound binding; GO:1901363 heterocyclic compound binding;
TRINITY_DN2727_c0_g3_m.6700	Uncharacterized protein At5g03900, chloroplastic OS=Arabidopsis thaliana OX=3702 GN=At5g03900 PE=2 SV=2	At5g03900	0.62	0.0398852	Down	30.85	26.6	8	8	0.830115	0.852114	1.37573	1.33552	0.678171	0.895838	1.17984	1.08415	1.06746	0.991711	0.935128	1.02194	0.788898	0.955756	1.00444	1.00319	nucleus				GO:0006790 sulfur compound metabolic process; GO:0006807 nitrogen compound metabolic process; GO:0008152 metabolic process; GO:0009987 cellular process; GO:0010467 gene expression; GO:0016043 cellular component organization; GO:0016226 iron-sulfur cluster assembly; GO:0019538 protein metabolic process; GO:0022607 cellular component assembly; GO:0031163 metallo-sulfur cluster assembly; GO:0043170 …	GO:0005622 intracellular; GO:0005623 cell; GO:0005737 cytoplasm; GO:0005739 mitochondrion; GO:0005759 mitochondrial matrix; GO:0009507 chloroplast; GO:0009526 plastid envelope; GO:0009536 plastid; GO:0009941 chloroplast envelope; GO:0031967 organelle envelope; GO:0031974 membrane-enclosed lumen; GO:0031975 envelope; GO:0043226 organelle; GO:0043227 membrane-bounded organelle; GO:0043229 intracell…	GO:0005488 binding; GO:0005506 iron ion binding; GO:0008198 ferrous iron binding; GO:0043167 ion binding; GO:0043169 cation binding; GO:0046872 metal ion binding; GO:0046914 transition metal ion binding; GO:0048037 cofactor binding; GO:0051536 iron-sulfur cluster binding; GO:0051537 2 iron, 2 sulfur cluster binding; GO:0051540 metal cluster binding;			CU	KOG1119	Mitochondrial Fe-S cluster biosynthesis protein ISA2 (contains a HesB-like domain)
TRINITY_DN27321_c0_g1_m.6719	Protein SCO1 homolog 1, mitochondrial OS=Arabidopsis thaliana OX=3702 GN=HCC1 PE=2 SV=1	HCC1	1.94	0.0984118	Up	35.423	25.6	6	6	1.48014	1.52639	0.820243	0.735469	1.57367	1.19395	0.590987	0.439274	1.47073	0.903772	0.346426		0.926058	0.992887			chloroplast	K07152	SCO1; protein SCO1		GO:0000003 reproduction; GO:0003006 developmental process involved in reproduction; GO:0006996 organelle organization; GO:0007005 mitochondrion organization; GO:0007275 multicellular organism development; GO:0008535 respiratory chain complex IV assembly; GO:0009790 embryo development; GO:0009791 post-embryonic development; GO:0009793 embryo development ending in seed dormancy; GO:0009987 cellular…	GO:0005622 intracellular; GO:0005623 cell; GO:0005737 cytoplasm; GO:0005739 mitochondrion; GO:0043226 organelle; GO:0043227 membrane-bounded organelle; GO:0043229 intracellular organelle; GO:0043231 intracellular membrane-bounded organelle;	GO:0005488 binding; GO:0005507 copper ion binding; GO:0043167 ion binding; GO:0043169 cation binding; GO:0046872 metal ion binding; GO:0046914 transition metal ion binding;			C	KOG2792	Putative cytochrome C oxidase assembly protein
TRINITY_DN2741_c0_g1_m.6747	Villin-2 OS=Arabidopsis thaliana OX=3702 GN=VLN2 PE=1 SV=2	VLN2	0.248	0.0912396	Down	108.14	31.4	25	24	0.471946	0.447806	2.03628	1.69692	0.476226	0.342594	1.10489	1.3152	0.657592	0.491838	1.28835	1.42694	1.48158	1.33452	0.855023	0.572308	nucleus				GO:0001558 regulation of cell growth; GO:0006996 organelle organization; GO:0007010 cytoskeleton organization; GO:0007015 actin filament organization; GO:0008064 regulation of actin polymerization or depolymerization; GO:0009605 response to external stimulus; GO:0009606 tropism; GO:0009628 response to abiotic stimulus; GO:0009629 response to gravity; GO:0009630 gravitropism; GO:0009987 cellular p…	GO:0005622 intracellular; GO:0005623 cell; GO:0005737 cytoplasm; GO:0005856 cytoskeleton; GO:0005884 actin filament; GO:0015629 actin cytoskeleton; GO:0032432 actin filament bundle; GO:0043226 organelle; GO:0043228 non-membrane-bounded organelle; GO:0043229 intracellular organelle; GO:0043232 intracellular non-membrane-bounded organelle; GO:0099080 supramolecular complex; GO:0099081 supramolecula…	GO:0003779 actin binding; GO:0005488 binding; GO:0005515 protein binding; GO:0008092 cytoskeletal protein binding; GO:0044877 protein-containing complex binding; GO:0051015 actin filament binding;	PF00626; PF02209	Gelsolin repeat; Villin headpiece domain	Z	KOG0443	Actin regulatory proteins (gelsolin/villin family)
TRINITY_DN2743_c0_g1_m.6754	Chaperone protein dnaJ A8, chloroplastic OS=Oryza sativa subsp. japonica OX=39947 GN=DJA8 PE=1 SV=1	DJA8	1.515	0.0970813	Up	53.69	32.5	17	17	1.52209	1.37636	0.939868	0.975404	1.38875	1.19645	0.479974	0.448569	1.46796	1.80678	0.328882	0.309759	1.45131	1.16613		0.141711	chloroplast	K03686	dnaJ; molecular chaperone DnaJ					PF00226; PF01556; PF00684	DnaJ domain; DnaJ C terminal domain; DnaJ central domain	O	KOG0715	Molecular chaperone (DnaJ superfamily)
TRINITY_DN2771_c0_g1_m.6827	Eukaryotic translation initiation factor 2A OS=Schizosaccharomyces pombe (strain 972 / ATCC 24843) OX=284812 GN=SPBC4B4.04 PE=1 SV=1	SPBC4B4.04	1.567	0.0604673	Up	56.562	38.9	15	15	1.34317	1.67881	0.821824	1.11925	1.52152	1.68966	0.667656	0.685086	0.996393	1.30623	0.43083	0.498404	1.23809	1.19984	0.469804	0.333428	nucleus	K15026	EIF2A; translation initiation factor 2A							J	KOG2315	Predicted translation initiation factor related to eIF-3a
TRINITY_DN2771_c1_g1_m.6828	1-aminocyclopropane-1-carboxylate oxidase 1 OS=Petunia hybrida OX=4102 GN=ACO1 PE=1 SV=1	ACO1	1.784	0.0685896	Up	39.074	52.2	13	11	1.31593	1.29656	0.703641	0.763815	1.36036	1.29559	0.541903	0.548482	1.26234	1.09417	0.480324	0.459474	1.5484	1.60961	0.772615	0.946778	mitochondria	K05933	E1.14.17.4; aminocyclopropanecarboxylate oxidase [EC:1.14.17.4]	map00270 Cysteine and methionine metabolism; map01100 Metabolic pathways; map01110 Biosynthesis of secondary metabolites	GO:0000302 response to reactive oxygen species; GO:0001101 response to acid chemical; GO:0006950 response to stress; GO:0006970 response to osmotic stress; GO:0006979 response to oxidative stress; GO:0008152 metabolic process; GO:0009058 biosynthetic process; GO:0009593 detection of chemical stimulus; GO:0009605 response to external stimulus; GO:0009607 response to biotic stimulus; GO:0009620 res…	GO:0005618 cell wall; GO:0005622 intracellular; GO:0005623 cell; GO:0005737 cytoplasm; GO:0005783 endoplasmic reticulum; GO:0005794 Golgi apparatus; GO:0005829 cytosol; GO:0005886 plasma membrane; GO:0005911 cell-cell junction; GO:0009506 plasmodesma; GO:0012505 endomembrane system; GO:0016020 membrane; GO:0030054 cell junction; GO:0030312 external encapsulating structure; GO:0043226 organelle; G…	GO:0003824 catalytic activity; GO:0005488 binding; GO:0005507 copper ion binding; GO:0009815 1-aminocyclopropane-1-carboxylate oxidase activity; GO:0016491 oxidoreductase activity; GO:0016638 oxidoreductase activity, acting on the CH-NH2 group of donors; GO:0016641 oxidoreductase activity, acting on the CH-NH2 group of donors, oxygen as acceptor; GO:0043167 ion binding; GO:0043169 cation binding;…	PF03171	2OG-Fe(II) oxygenase superfamily	Q	KOG0143	Iron/ascorbate family oxidoreductases
TRINITY_DN2807_c0_g1_m.6922	Calcyclin-binding protein OS=Mus musculus OX=10090 GN=Cacybp PE=1 SV=1	Cacybp	3.593	0.049404	Up	24.209	26.1	6	6	1.91295	1.88039	0.514524	0.54235	1.47369	1.70634	0.566059	0.556305	1.27794	1.64656	0.540576	0.455674	1.08592	1.01924	0.355626	0.465851	cytoplasm	K04507	CACYBP, SIP; calcyclin binding protein					PF04969	CS domain	T	KOG3260	Calcyclin-binding protein CacyBP
TRINITY_DN2809_c0_g2_m.6928	Glutamate--glyoxylate aminotransferase 2 OS=Arabidopsis thaliana OX=3702 GN=GGAT2 PE=1 SV=1	GGAT2	0.536	0.00659	Down	53.578	63.6	26	26	0.819419	0.860612	1.52007	1.61284	0.883073	0.882316	1.2162	1.23504	1.04052	1.16145	1.10798	1.01509	1.11146	1.14521	0.185133	0.20359	peroxisome	K14272	GGAT; glutamate--glyoxylate aminotransferase [EC:2.6.1.4 2.6.1.2 2.6.1.44]	map00220 Arginine biosynthesis; map00250 Alanine, aspartate and glutamate metabolism; map00260 Glycine, serine and threonine metabolism; map00630 Glyoxylate and dicarboxylate metabolism; map00710 Carbon fixation in photosynthetic organisms; map01100 Metabolic pathways; map01110 Biosynthesis of secondary metabolites; map01200 Carbon metabolism; map01210 2-Oxocarboxylic acid metabolism; map01230 Bi…	GO:0001666 response to hypoxia; GO:0006950 response to stress; GO:0008152 metabolic process; GO:0009628 response to abiotic stimulus; GO:0009853 photorespiration; GO:0009987 cellular process; GO:0036293 response to decreased oxygen levels; GO:0043094 cellular metabolic compound salvage; GO:0044237 cellular metabolic process; GO:0050896 response to stimulus; GO:0070482 response to oxygen levels;	GO:0005576 extracellular region; GO:0005622 intracellular; GO:0005623 cell; GO:0005737 cytoplasm; GO:0005773 vacuole; GO:0005777 peroxisome; GO:0009507 chloroplast; GO:0009532 plastid stroma; GO:0009536 plastid; GO:0009570 chloroplast stroma; GO:0016020 membrane; GO:0042579 microbody; GO:0043226 organelle; GO:0043227 membrane-bounded organelle; GO:0043229 intracellular organelle; GO:0043231 intra…	GO:0003824 catalytic activity; GO:0004021 L-alanine:2-oxoglutarate aminotransferase activity; GO:0008453 alanine-glyoxylate transaminase activity; GO:0008483 transaminase activity; GO:0016740 transferase activity; GO:0016769 transferase activity, transferring nitrogenous groups; GO:0047635 alanine-oxo-acid transaminase activity; GO:0047958 glycine:2-oxoglutarate aminotransferase activity;	PF00155	Aminotransferase class I and II	E	KOG0258	Alanine aminotransferase
TRINITY_DN2817_c0_g1_m.6949	Light-harvesting complex-like protein OHP1, chloroplastic OS=Arabidopsis thaliana OX=3702 GN=OHP1 PE=1 SV=1	OHP1	1.778	0.0151125	Up	41.87	16.3	4	4	1.5838	1.34986	0.900348	0.751012	0.869093	0.919512	0.67075		1.43274	0.916472			0.865061	0.741348			cytoplasm
TRINITY_DN2831_c0_g1_m.6995	IAA-amino acid hydrolase ILR1-like 1 OS=Oryza sativa subsp. japonica OX=39947 GN=ILL1 PE=2 SV=1	ILL1	0.65	0.0108786	Down	29.308	42.6	8	7	0.957358	0.955858	1.46232	1.48124	1.00124	1.06113	0.922947	0.972906	1.15419	1.07833	0.761252	0.872898	1.11722	1.07574	0.434784	0.690576	cytoplasm	K21604	IAR3, ILL6; jasmonoyl-L-amino acid hydrolase [EC:3.5.1.127]		GO:0008152 metabolic process; GO:0009850 auxin metabolic process; GO:0009987 cellular process; GO:0010817 regulation of hormone levels; GO:0042445 hormone metabolic process; GO:0044237 cellular metabolic process; GO:0065007 biological regulation; GO:0065008 regulation of biological quality;	GO:0005622 intracellular; GO:0005623 cell; GO:0005737 cytoplasm; GO:0005783 endoplasmic reticulum; GO:0005794 Golgi apparatus; GO:0012505 endomembrane system; GO:0043226 organelle; GO:0043227 membrane-bounded organelle; GO:0043229 intracellular organelle; GO:0043231 intracellular membrane-bounded organelle;	GO:0003824 catalytic activity; GO:0010178 IAA-amino acid conjugate hydrolase activity; GO:0010179 IAA-Ala conjugate hydrolase activity; GO:0016787 hydrolase activity; GO:0016810 hydrolase activity, acting on carbon-nitrogen (but not peptide) bonds;
TRINITY_DN2831_c0_g2_m.6998	IAA-amino acid hydrolase ILR1-like 4 OS=Arabidopsis thaliana OX=3702 GN=ILL4 PE=1 SV=2	ILL4	2.156	0.00229633	Up	49.241	71.8	22	22	1.61484	1.61184	0.747806	0.74904	1.65136	1.89252	0.562512	0.541968	1.51751	1.64222	0.357456	0.372807	1.18837	1.21503	0.180831	0.153884	chloroplast	K14664	ILR1; IAA-amino acid hydrolase [EC:3.5.1.-]		GO:0002682 regulation of immune system process; GO:0002831 regulation of response to biotic stimulus; GO:0006950 response to stress; GO:0009611 response to wounding; GO:0010112 regulation of systemic acquired resistance; GO:0031347 regulation of defense response; GO:0032101 regulation of response to external stimulus; GO:0043900 regulation of multi-organism process; GO:0045088 regulation of innat…	GO:0005622 intracellular; GO:0005623 cell; GO:0005737 cytoplasm; GO:0005783 endoplasmic reticulum; GO:0005886 plasma membrane; GO:0012505 endomembrane system; GO:0016020 membrane; GO:0043226 organelle; GO:0043227 membrane-bounded organelle; GO:0043229 intracellular organelle; GO:0043231 intracellular membrane-bounded organelle; GO:0071944 cell periphery;	GO:0003824 catalytic activity; GO:0010178 IAA-amino acid conjugate hydrolase activity; GO:0010179 IAA-Ala conjugate hydrolase activity; GO:0016787 hydrolase activity; GO:0016810 hydrolase activity, acting on carbon-nitrogen (but not peptide) bonds;	PF07687	Peptidase dimerisation domain
TRINITY_DN2836_c0_g1_m.7016	ATP synthase subunit d, mitochondrial OS=Arabidopsis thaliana OX=3702 GN=At3g52300 PE=1 SV=3	At3g52300	1.505	0.0253713	Up	19.659	56	12	12	1.34616	1.37931	0.878433	0.933502	0.877651	0.803777	0.952087	0.977951	0.913373	1.05309	1.36955	1.39909	0.891902	0.957471	0.669429	0.597218	nucleus	K02138	ATPeF0D, ATP5H, ATP7; F-type H+-transporting ATPase subunit d	map00190 Oxidative phosphorylation; map01100 Metabolic pathways	GO:0006139 nucleobase-containing compound metabolic process; GO:0006163 purine nucleotide metabolic process; GO:0006164 purine nucleotide biosynthetic process; GO:0006725 cellular aromatic compound metabolic process; GO:0006753 nucleoside phosphate metabolic process; GO:0006754 ATP biosynthetic process; GO:0006793 phosphorus metabolic process; GO:0006796 phosphate-containing compound metabolic pr…	GO:0000274 mitochondrial proton-transporting ATP synthase, stator stalk; GO:0000276 mitochondrial proton-transporting ATP synthase complex, coupling factor F(o); GO:0005622 intracellular; GO:0005623 cell; GO:0005634 nucleus; GO:0005730 nucleolus; GO:0005737 cytoplasm; GO:0005739 mitochondrion; GO:0005740 mitochondrial envelope; GO:0005743 mitochondrial inner membrane; GO:0005753 mitochondrial pro…	GO:0003735 structural constituent of ribosome; GO:0005198 structural molecule activity; GO:0005488 binding; GO:0005507 copper ion binding; GO:0008270 zinc ion binding; GO:0043167 ion binding; GO:0043169 cation binding; GO:0046872 metal ion binding; GO:0046914 transition metal ion binding;			C	KOG3366	Mitochondrial F1F0-ATP synthase, subunit d/ATP7
TRINITY_DN2855_c0_g1_m.7072	Monooxygenase 2 OS=Arabidopsis thaliana OX=3702 GN=MO2 PE=2 SV=1	MO2	0.608	0.0558242	Down	37.224	44.2	11	11	1.19714	1.06491	2.04874	1.68591	0.971336	0.843833	0.737378	0.933143	1.51425	1.5398	0.38949	0.318246	1.27366	1.00478	0.165076	0.31231	cytoplasm					GO:0005622 intracellular; GO:0005623 cell; GO:0005737 cytoplasm; GO:0009507 chloroplast; GO:0009526 plastid envelope; GO:0009534 chloroplast thylakoid; GO:0009535 chloroplast thylakoid membrane; GO:0009536 plastid; GO:0009579 thylakoid; GO:0009941 chloroplast envelope; GO:0016020 membrane; GO:0031090 organelle membrane; GO:0031967 organelle envelope; GO:0031969 chloroplast membrane; GO:0031975 en…				C	KOG2614	Kynurenine 3-monooxygenase and related flavoprotein monooxygenases
TRINITY_DN2862_c0_g1_m.7084	GDSL esterase/lipase 1 OS=Arabidopsis thaliana OX=3702 GN=GLIP1 PE=1 SV=1	GLIP1	1.61	0.0021953	Up	43.279	13.8	3	3	1.14968	1.30414	0.71272	0.811067	1.26069	1.09583	0.397002	0.326874	1.44074	1.13149		0.261382	1.58984	1.51855			cytoplasm				GO:0000160 phosphorelay signal transduction system; GO:0001101 response to acid chemical; GO:0002218 activation of innate immune response; GO:0002252 immune effector process; GO:0002253 activation of immune response; GO:0002376 immune system process; GO:0002682 regulation of immune system process; GO:0002684 positive regulation of immune system process; GO:0006629 lipid metabolic process; GO:0006…	GO:0005576 extracellular region; GO:0005615 extracellular space;	GO:0003824 catalytic activity; GO:0016298 lipase activity; GO:0016787 hydrolase activity; GO:0016788 hydrolase activity, acting on ester bonds;
TRINITY_DN2876_c0_g1_m.7109	Aurachin C monooxygenase/isomerase OS=Stigmatella aurantiaca OX=41 GN=auaG PE=1 SV=1	auaG	2.282	0.0111551	Up	47.367	23.9	7	7	1.6526	1.74318	0.730006	0.757889	1.24384	1.11763	0.420451	0.480365	1.71176	1.27466	0.192844	0.386684	0.905701	1.38238			cytoplasm							PF13450	NAD(P)-binding Rossmann-like domain	C	KOG2614	Kynurenine 3-monooxygenase and related flavoprotein monooxygenases
TRINITY_DN2880_c0_g1_m.7121	Malate dehydrogenase, chloroplastic OS=Arabidopsis thaliana OX=3702 GN=At3g47520 PE=1 SV=1	At3g47520	1.604	0.0414389	Up	43.409	59	15	13	1.73121	1.71004	1.04842	1.09839	1.33228	1.28952	0.594941	0.5724	1.33747	1.30212	0.44987	0.437404	1.18887	1.25539	0.38615	0.265517	chloroplast	K00026	MDH2; malate dehydrogenase [EC:1.1.1.37]	map00020 Citrate cycle (TCA cycle); map00270 Cysteine and methionine metabolism; map00620 Pyruvate metabolism; map00630 Glyoxylate and dicarboxylate metabolism; map00710 Carbon fixation in photosynthetic organisms; map01100 Metabolic pathways; map01110 Biosynthesis of secondary metabolites; map01200 Carbon metabolism	GO:0000003 reproduction; GO:0003006 developmental process involved in reproduction; GO:0006950 response to stress; GO:0007275 multicellular organism development; GO:0008152 metabolic process; GO:0009266 response to temperature stimulus; GO:0009409 response to cold; GO:0009628 response to abiotic stimulus; GO:0009719 response to endogenous stimulus; GO:0009725 response to hormone; GO:0009735 respo…	GO:0005576 extracellular region; GO:0005622 intracellular; GO:0005623 cell; GO:0005737 cytoplasm; GO:0005739 mitochondrion; GO:0005773 vacuole; GO:0005774 vacuolar membrane; GO:0009507 chloroplast; GO:0009526 plastid envelope; GO:0009532 plastid stroma; GO:0009536 plastid; GO:0009570 chloroplast stroma; GO:0009941 chloroplast envelope; GO:0010319 stromule; GO:0016020 membrane; GO:0031090 organell…	GO:0003824 catalytic activity; GO:0008746 NAD(P)+ transhydrogenase activity; GO:0016491 oxidoreductase activity; GO:0016614 oxidoreductase activity, acting on CH-OH group of donors; GO:0016615 malate dehydrogenase activity; GO:0016616 oxidoreductase activity, acting on the CH-OH group of donors, NAD or NADP as acceptor; GO:0016651 oxidoreductase activity, acting on NAD(P)H; GO:0016652 oxidoreduct…	PF02866	lactate/malate dehydrogenase, alpha/beta C-terminal domain	C	KOG1494	NAD-dependent malate dehydrogenase
TRINITY_DN28868_c0_g1_m.7147	Protein CHUP1, chloroplastic OS=Arabidopsis thaliana OX=3702 GN=CHUP1 PE=1 SV=1	CHUP1	0.364	0.0135796	Down	111.23	11.1	10	10	0.567641	0.623232	1.57109	1.69246	0.734788	0.66811	1.01215	1.39269	0.868683	1.19518	0.71396	0.714261	1.2594	1.43021	0.616389	0.939748	vacuolar membrane
TRINITY_DN2887_c2_g1_m.7156	PTI1-like tyrosine-protein kinase At3g15890 OS=Arabidopsis thaliana OX=3702 GN=At3g15890 PE=2 SV=1	At3g15890	0.619	0.0125556	Down	39.49	51.4	16	16	1.08512	1.10254	1.73617	1.79508	0.934402	0.920894	0.881531	0.826865	1.34354	1.23244	0.549738	0.556379	1.22844	1.32162	0.298725	0.186517	cytoplasm							PF08100; PF00891	Dimerisation domain; O-methyltransferase	S	KOG3178	Hydroxyindole-O-methyltransferase and related SAM-dependent methyltransferases
TRINITY_DN289_c0_g1_m.7193	Zeaxanthin epoxidase, chloroplastic OS=Prunus armeniaca OX=36596 PE=2 SV=1	--	0.24	0.0294628	Down	27.011	30.9	7	7	0.566816	0.641812	2.4073	2.6181	0.472651	0.632235	1.25125	0.995139	0.544385	0.466235	0.761778	0.829668	1.04851	0.824349	0.918327	1.02144	chloroplast	K09838	ZEP, ABA1; zeaxanthin epoxidase [EC:1.14.15.21]	map00906 Carotenoid biosynthesis; map01100 Metabolic pathways; map01110 Biosynthesis of secondary metabolites	GO:0001101 response to acid chemical; GO:0006066 alcohol metabolic process; GO:0006082 organic acid metabolic process; GO:0006629 lipid metabolic process; GO:0006714 sesquiterpenoid metabolic process; GO:0006720 isoprenoid metabolic process; GO:0006721 terpenoid metabolic process; GO:0006950 response to stress; GO:0007154 cell communication; GO:0007165 signal transduction; GO:0008152 metabolic pr…	GO:0005622 intracellular; GO:0005623 cell; GO:0005737 cytoplasm; GO:0009507 chloroplast; GO:0009526 plastid envelope; GO:0009536 plastid; GO:0009941 chloroplast envelope; GO:0031967 organelle envelope; GO:0031975 envelope; GO:0043226 organelle; GO:0043227 membrane-bounded organelle; GO:0043229 intracellular organelle; GO:0043231 intracellular membrane-bounded organelle;	GO:0003824 catalytic activity; GO:0004497 monooxygenase activity; GO:0009540 zeaxanthin epoxidase [overall] activity; GO:0016491 oxidoreductase activity; GO:0016705 oxidoreductase activity, acting on paired donors, with incorporation or reduction of molecular oxygen; GO:0016709 oxidoreductase activity, acting on paired donors, with incorporation or reduction of molecular oxygen, NAD(P)H as one do…	PF13450	NAD(P)-binding Rossmann-like domain	C	KOG2614	Kynurenine 3-monooxygenase and related flavoprotein monooxygenases
TRINITY_DN28916_c0_g1_m.7169	Trifunctional UDP-glucose 4,6-dehydratase/UDP-4-keto-6-deoxy-D-glucose 3,5-epimerase/UDP-4-keto-L-rhamnose-reductase RHM1 OS=Arabidopsis thaliana OX=3702 GN=RHM1 PE=1 SV=1	RHM1	1.987	0.0434157	Up	75.345	46.4	23	20	1.47839	1.42725	0.722008	0.74119	1.64045	2.11816	0.63405	0.760439	1.36693	1.23411	0.519602	0.447695	0.885957	1.20266	0.388927	0.432195	chloroplast	K12450	RHM; UDP-glucose 4,6-dehydratase [EC:4.2.1.76]	map00520 Amino sugar and nucleotide sugar metabolism; map01100 Metabolic pathways	GO:0000003 reproduction; GO:0003006 developmental process involved in reproduction; GO:0006139 nucleobase-containing compound metabolic process; GO:0006725 cellular aromatic compound metabolic process; GO:0006793 phosphorus metabolic process; GO:0006807 nitrogen compound metabolic process; GO:0007275 multicellular organism development; GO:0008152 metabolic process; GO:0009058 biosynthetic process…	GO:0005622 intracellular; GO:0005623 cell; GO:0005737 cytoplasm; GO:0005829 cytosol; GO:0005911 cell-cell junction; GO:0009506 plasmodesma; GO:0030054 cell junction; GO:0055044 symplast;	GO:0003824 catalytic activity; GO:0010280 UDP-L-rhamnose synthase activity; GO:0010489 UDP-4-keto-6-deoxy-glucose-3,5-epimerase activity; GO:0010490 UDP-4-keto-rhamnose-4-keto-reductase activity; GO:0016491 oxidoreductase activity; GO:0016614 oxidoreductase activity, acting on CH-OH group of donors; GO:0016616 oxidoreductase activity, acting on the CH-OH group of donors, NAD or NADP as acceptor; …	PF04321	RmlD substrate binding domain	G	KOG0747	Putative NAD+-dependent epimerases
TRINITY_DN29024_c0_g1_m.7214	RuvB-like 2 OS=Xenopus laevis OX=8355 GN=ruvbl2 PE=2 SV=1	ruvbl2	0.41	0.034493	Down	51.495	27	11	11	0.980785	0.76244	2.33314	1.90823	0.40156	0.344179	0.591927	0.498852	1.08909	0.964416	0.45023	0.338415	2.24833	1.59956	0.773732	0.715125	cytoplasm	K11338	RUVBL2, RVB2, INO80J; RuvB-like protein 2 [EC:3.6.4.12]			GO:0000228 nuclear chromosome; GO:0000785 chromatin; GO:0000790 nuclear chromatin; GO:0000812 Swr1 complex; GO:0005622 intracellular; GO:0005623 cell; GO:0005634 nucleus; GO:0005654 nucleoplasm; GO:0005694 chromosome; GO:0031974 membrane-enclosed lumen; GO:0031981 nuclear lumen; GO:0032991 protein-containing complex; GO:0034708 methyltransferase complex; GO:0035097 histone methyltransferase compl…		PF06068	TIP49 C-terminus	L	KOG2680	DNA helicase TIP49, TBP-interacting protein
TRINITY_DN29027_c0_g1_m.7216	1,2-dihydroxy-3-keto-5-methylthiopentene dioxygenase 2 OS=Vitis vinifera OX=29760 GN=VIT_05s0020g04080 PE=3 SV=1	VIT_05s0020g04080	2.954	0.070603	Up	25.539	38.1	9	9	2.14066	2.07397	0.762593	0.668554	1.49625	1.63634	0.541819	0.516969	1.40548	1.5553	0.362459	0.303983	0.885148	0.99999	0.305041	0.345441	peroxisome	K08967	mtnD, mtnZ, ADI1; 1,2-dihydroxy-3-keto-5-methylthiopentene dioxygenase [EC:1.13.11.53 1.13.11.54]	map00270 Cysteine and methionine metabolism; map01100 Metabolic pathways	GO:0000096 sulfur amino acid metabolic process; GO:0006082 organic acid metabolic process; GO:0006520 cellular amino acid metabolic process; GO:0006555 methionine metabolic process; GO:0006790 sulfur compound metabolic process; GO:0006807 nitrogen compound metabolic process; GO:0008152 metabolic process; GO:0009066 aspartate family amino acid metabolic process; GO:0009987 cellular process; GO:001…		GO:0003824 catalytic activity; GO:0005488 binding; GO:0005506 iron ion binding; GO:0010297 heteropolysaccharide binding; GO:0010309 acireductone dioxygenase [iron(II)-requiring] activity; GO:0016491 oxidoreductase activity; GO:0016701 oxidoreductase activity, acting on single donors with incorporation of molecular oxygen; GO:0016702 oxidoreductase activity, acting on single donors with incorporat…	PF03079	ARD/ARD' family	E	KOG2107	Uncharacterized conserved protein, contains double-stranded beta-helix domain
TRINITY_DN29199_c0_g1_m.7268	Prohibitin-3, mitochondrial OS=Arabidopsis thaliana OX=3702 GN=PHB3 PE=1 SV=1	PHB3	1.664	0.0896901	Up	33.85	54.7	13	13	1.3234	1.25249	0.747949	0.80407	1.0869	1.08365	0.679117	0.646866	0.917357	1.13045	0.801118	0.757271	0.829342	0.761244	1.59762	1.58115	mitochondria	K17080	PHB1; prohibitin 1							O	KOG3083	Prohibitin
TRINITY_DN29267_c0_g1_m.7286	Probable esterase KAI2 OS=Arabidopsis thaliana OX=3702 GN=KAI2 PE=1 SV=1	KAI2	0.545	0.0596824	Down	29.796	33.7	6	6	0.848687	0.860203	1.62662	1.51552	0.772194	0.821168	1.08896	1.06237	0.96077	0.948038	0.982515	0.942225	1.16586	1.22695	0.177914		chloroplast				GO:0007275 multicellular organism development; GO:0009314 response to radiation; GO:0009416 response to light stimulus; GO:0009628 response to abiotic stimulus; GO:0009639 response to red or far red light; GO:0009640 photomorphogenesis; GO:0009704 de-etiolation; GO:0009791 post-embryonic development; GO:0032501 multicellular organismal process; GO:0032502 developmental process; GO:0036377 arbuscu…	GO:0005622 intracellular; GO:0005623 cell; GO:0005634 nucleus; GO:0005737 cytoplasm; GO:0043226 organelle; GO:0043227 membrane-bounded organelle; GO:0043229 intracellular organelle; GO:0043231 intracellular membrane-bounded organelle;		PF12697	Alpha/beta hydrolase family
TRINITY_DN2942_c0_g1_m.7329	Magnesium-protoporphyrin IX monomethyl ester [oxidative] cyclase, chloroplastic OS=Euphorbia esula OX=3993 GN=CRD1 PE=3 SV=1	CRD1	0.408	0.0917421	Down	36.123	42.6	13	13	0.691549	0.751008	1.59025	1.96662	0.721606	0.667338	0.950149	0.808302	0.872821	0.957429	0.564378	0.674833	1.67511	2.02185	0.623551	0.463212	chloroplast	K04035	E1.14.13.81, acsF, chlE; magnesium-protoporphyrin IX monomethyl ester (oxidative) cyclase [EC:1.14.13.81]	map00860 Porphyrin and chlorophyll metabolism; map01100 Metabolic pathways; map01110 Biosynthesis of secondary metabolites	GO:0006725 cellular aromatic compound metabolic process; GO:0006778 porphyrin-containing compound metabolic process; GO:0006779 porphyrin-containing compound biosynthetic process; GO:0006807 nitrogen compound metabolic process; GO:0006996 organelle organization; GO:0008152 metabolic process; GO:0009058 biosynthetic process; GO:0009657 plastid organization; GO:0009658 chloroplast organization; GO:…	GO:0005622 intracellular; GO:0005623 cell; GO:0005737 cytoplasm; GO:0009507 chloroplast; GO:0009526 plastid envelope; GO:0009528 plastid inner membrane; GO:0009534 chloroplast thylakoid; GO:0009535 chloroplast thylakoid membrane; GO:0009536 plastid; GO:0009579 thylakoid; GO:0009706 chloroplast inner membrane; GO:0009941 chloroplast envelope; GO:0016020 membrane; GO:0019866 organelle inner membran…	GO:0003676 nucleic acid binding; GO:0003677 DNA binding; GO:0003824 catalytic activity; GO:0004497 monooxygenase activity; GO:0005488 binding; GO:0016491 oxidoreductase activity; GO:0016705 oxidoreductase activity, acting on paired donors, with incorporation or reduction of molecular oxygen; GO:0016709 oxidoreductase activity, acting on paired donors, with incorporation or reduction of molecular …	PF02915	Rubrerythrin
TRINITY_DN29535_c0_g1_m.7352	30S ribosomal protein S17, chloroplastic OS=Arabidopsis thaliana OX=3702 GN=RPS17 PE=1 SV=1	RPS17	0.556	0.0444721	Down	19.894	35.9	6	6	0.783929	0.847952	1.45319	1.4781	0.784975	0.838473	0.960037	0.996299	1.55851	1.80959	0.30394	0.308557	1.28496	1.47436	0.11713		chloroplast	K02961	RP-S17, MRPS17, rpsQ; small subunit ribosomal protein S17	map03010 Ribosome	GO:0006412 translation; GO:0006518 peptide metabolic process; GO:0006807 nitrogen compound metabolic process; GO:0006996 organelle organization; GO:0008152 metabolic process; GO:0009058 biosynthetic process; GO:0009059 macromolecule biosynthetic process; GO:0009657 plastid organization; GO:0009987 cellular process; GO:0010467 gene expression; GO:0016043 cellular component organization; GO:0019538…	GO:0000312 plastid small ribosomal subunit; GO:0000313 organellar ribosome; GO:0000314 organellar small ribosomal subunit; GO:0005622 intracellular; GO:0005623 cell; GO:0005737 cytoplasm; GO:0005829 cytosol; GO:0005840 ribosome; GO:0009507 chloroplast; GO:0009526 plastid envelope; GO:0009532 plastid stroma; GO:0009534 chloroplast thylakoid; GO:0009536 plastid; GO:0009547 plastid ribosome; GO:0009…	GO:0003735 structural constituent of ribosome; GO:0005198 structural molecule activity;	PF00366	Ribosomal protein S17	J	KOG1740	Predicted mitochondrial/chloroplast ribosomal protein S17
TRINITY_DN29577_c0_g1_m.7361	50S ribosomal protein L25 OS=Beijerinckia indica subsp. indica (strain ATCC 9039 / DSM 1715 / NCIB 8712) OX=395963 GN=rplY PE=3 SV=1	rplY	2.234	0.0503155	Up	30.1	26	6	6	1.53169	1.68188	0.710807	0.726686	1.48592	1.68782	0.506424	0.583026	1.37727	1.1746	0.406169	0.373765	0.928665	0.825275			chloroplast	K02897	RP-L25, rplY; large subunit ribosomal protein L25	map03010 Ribosome				PF01386	Ribosomal L25p family
TRINITY_DN2963_c0_g1_m.7377	Glycine--tRNA ligase, chloroplastic/mitochondrial 2 OS=Arabidopsis thaliana OX=3702 GN=EDD1 PE=1 SV=1	EDD1	0.566	0.0312602	Down	106.66	32.5	25	25	1.01674	1.04753	1.83798	1.81213	1.05053	1.19896	0.803615	0.601942	1.37915	1.56091	0.492583	0.473359	1.13821	1.17264	0.196026	0.217688	cytoplasm	K14164	glyQS; glycyl-tRNA synthetase [EC:6.1.1.14]	map00970 Aminoacyl-tRNA biosynthesis	GO:0000003 reproduction; GO:0003006 developmental process involved in reproduction; GO:0006082 organic acid metabolic process; GO:0006139 nucleobase-containing compound metabolic process; GO:0006399 tRNA metabolic process; GO:0006412 translation; GO:0006418 tRNA aminoacylation for protein translation; GO:0006426 glycyl-tRNA aminoacylation; GO:0006518 peptide metabolic process; GO:0006520 cellular…	GO:0005622 intracellular; GO:0005623 cell; GO:0005737 cytoplasm; GO:0005739 mitochondrion; GO:0009507 chloroplast; GO:0009532 plastid stroma; GO:0009536 plastid; GO:0009570 chloroplast stroma; GO:0043226 organelle; GO:0043227 membrane-bounded organelle; GO:0043229 intracellular organelle; GO:0043231 intracellular membrane-bounded organelle;	GO:0003824 catalytic activity; GO:0004812 aminoacyl-tRNA ligase activity; GO:0004820 glycine-tRNA ligase activity; GO:0005488 binding; GO:0005515 protein binding; GO:0016874 ligase activity; GO:0016875 ligase activity, forming carbon-oxygen bonds; GO:0046983 protein dimerization activity; GO:0140098 catalytic activity, acting on RNA; GO:0140101 catalytic activity, acting on a tRNA;	PF02091	Glycyl-tRNA synthetase alpha subunit
TRINITY_DN2972_c0_g1_m.7405	Neutral ceramidase 1 OS=Arabidopsis thaliana OX=3702 GN=NCER1 PE=2 SV=1	NCER1	0.534	0.0806988	Down	85.579	37	24	21	0.679529	0.734339	1.2033	1.45768	0.735088	0.797566	1.00899	1.05751	0.82318	0.823787	1.06142	1.07733	1.01168	1.01961	1.09704	1.41196	endoplasmic reticulum	K12349	ASAH2; neutral ceramidase [EC:3.5.1.23]	map00600 Sphingolipid metabolism; map01100 Metabolic pathways	GO:0006950 response to stress; GO:0006979 response to oxidative stress; GO:0009987 cellular process; GO:0019725 cellular homeostasis; GO:0033554 cellular response to stress; GO:0034599 cellular response to oxidative stress; GO:0042221 response to chemical; GO:0042592 homeostatic process; GO:0048878 chemical homeostasis; GO:0050896 response to stimulus; GO:0051716 cellular response to stimulus; GO…	GO:0005622 intracellular; GO:0005623 cell; GO:0005737 cytoplasm; GO:0005773 vacuole; GO:0005774 vacuolar membrane; GO:0005783 endoplasmic reticulum; GO:0005794 Golgi apparatus; GO:0012505 endomembrane system; GO:0016020 membrane; GO:0031090 organelle membrane; GO:0043226 organelle; GO:0043227 membrane-bounded organelle; GO:0043229 intracellular organelle; GO:0043231 intracellular membrane-bounded…		PF04734	Neutral/alkaline non-lysosomal ceramidase	T	KOG2232	Ceramidases
TRINITY_DN2978_c0_g1_m.7416	Methylenetetrahydrofolate reductase 2 OS=Arabidopsis thaliana OX=3702 GN=MTHFR2 PE=1 SV=2	MTHFR2	1.753	0.000403255	Up	34.138	65.7	12	12	1.5189	1.71848	0.866165	0.980533	1.68664	1.86158	0.547793	0.510507	1.15528	1.32964	0.43447	0.475477	1.27988	1.41493	0.078583	0.141135	nucleus	K00297	metF, MTHFR; methylenetetrahydrofolate reductase (NADPH) [EC:1.5.1.20]	map00670 One carbon pool by folate; map01100 Metabolic pathways; map01200 Carbon metabolism	GO:0006730 one-carbon metabolic process; GO:0008152 metabolic process; GO:0009987 cellular process; GO:0044237 cellular metabolic process; GO:0044281 small molecule metabolic process; GO:0055114 oxidation-reduction process;	GO:0005622 intracellular; GO:0005623 cell; GO:0005737 cytoplasm; GO:0005829 cytosol;	GO:0003824 catalytic activity; GO:0004489 methylenetetrahydrofolate reductase (NAD(P)H) activity; GO:0016491 oxidoreductase activity; GO:0016645 oxidoreductase activity, acting on the CH-NH group of donors; GO:0016646 oxidoreductase activity, acting on the CH-NH group of donors, NAD or NADP as acceptor;	PF02219	Methylenetetrahydrofolate reductase	E	KOG0564	5,10-methylenetetrahydrofolate reductase
TRINITY_DN298_c1_g1_m.7455	Bifunctional dihydrofolate reductase-thymidylate synthase OS=Daucus carota OX=4039 PE=2 SV=1	--	1.671	0.0253898	Up	18.713	26.7	4	4	0.893121	1.04423	0.525178	0.636289	1.59792	1.334		0.469126	1.55938	1.08584			0.818475	1.03643			cytoplasm	K13998	DHFR-TS; dihydrofolate reductase / thymidylate synthase [EC:1.5.1.3 2.1.1.45]	map00240 Pyrimidine metabolism; map00670 One carbon pool by folate; map00790 Folate biosynthesis; map01100 Metabolic pathways	GO:0006082 organic acid metabolic process; GO:0006575 cellular modified amino acid metabolic process; GO:0006725 cellular aromatic compound metabolic process; GO:0006732 coenzyme metabolic process; GO:0006760 folic acid-containing compound metabolic process; GO:0006807 nitrogen compound metabolic process; GO:0008152 metabolic process; GO:0009058 biosynthetic process; GO:0009108 coenzyme biosynthe…	GO:0005622 intracellular; GO:0005623 cell; GO:0005737 cytoplasm; GO:0005829 cytosol;	GO:0003824 catalytic activity; GO:0004146 dihydrofolate reductase activity; GO:0004799 thymidylate synthase activity; GO:0008168 methyltransferase activity; GO:0016491 oxidoreductase activity; GO:0016645 oxidoreductase activity, acting on the CH-NH group of donors; GO:0016646 oxidoreductase activity, acting on the CH-NH group of donors, NAD or NADP as acceptor; GO:0016740 transferase activity; GO…	PF00303	Thymidylate synthase	H	KOG1324	Dihydrofolate reductase
TRINITY_DN299_c1_g1_m.7487	Acetylornithine deacetylase OS=Arabidopsis thaliana OX=3702 GN=At4g17830 PE=2 SV=1	At4g17830	0.438	0.064576	Down	18.272	46.6	6	6	0.691467	0.721859	1.65538	1.57668	0.785662	0.877371	1.60827	1.30119	0.762984	0.812145	1.14647	1.21859	0.851716	0.955025	0.510482	0.524719	cytoplasm	K01438	argE; acetylornithine deacetylase [EC:3.5.1.16]	map00220 Arginine biosynthesis; map01100 Metabolic pathways; map01110 Biosynthesis of secondary metabolites; map01210 2-Oxocarboxylic acid metabolism; map01230 Biosynthesis of amino acids						E	KOG2276	Metalloexopeptidases
TRINITY_DN2995_c0_g1_m.7471	Cinnamoyl-CoA reductase 1 OS=Oryza sativa subsp. japonica OX=39947 GN=CCR1 PE=1 SV=1	CCR1	1.502	0.0263635	Up	35.635	42.6	11	11	1.296	1.32229	0.878946	0.864116	1.37516	1.40816	0.77496	0.74477	1.26391	1.36118	0.566997	0.631926	1.30147	1.34025	0.416305	0.453559	nucleus									V	KOG1502	Flavonol reductase/cinnamoyl-CoA reductase
TRINITY_DN29992_c0_g1_m.7482	Uncharacterized protein At2g39795, mitochondrial OS=Arabidopsis thaliana OX=3702 GN=At2g39795 PE=1 SV=1	At2g39795	0.504	0.0364777	Down	28.628	62.6	11	11	0.608959	0.537222	1.23988	1.03905	0.223641	0.282325		0.165719	0.743982	0.699284			2.29205	3.1679			chloroplast	K15414	C1QBP; complement component 1 Q subcomponent-binding protein, mitochondrial			GO:0005622 intracellular; GO:0005623 cell; GO:0005737 cytoplasm; GO:0005739 mitochondrion; GO:0043226 organelle; GO:0043227 membrane-bounded organelle; GO:0043229 intracellular organelle; GO:0043231 intracellular membrane-bounded organelle;		PF02330	Mitochondrial glycoprotein	C	KOG2536	MAM33, mitochondrial matrix glycoprotein
TRINITY_DN30_c0_g1_m.7765	ABC transporter E family member 2 OS=Arabidopsis thaliana OX=3702 GN=ABCE2 PE=2 SV=1	ABCE2	2.096	0.0799734	Up	40.128	25.6	9	9	1.87519	1.70841	0.948393	0.771759	1.37758	1.29852	0.689335	0.698152	1.40161	1.54385	0.313961	0.327474	1.44993	1.02493	0.187045	0.383866	cytoplasm	K06174	ABCE1, Rli1; ATP-binding cassette, sub-family E, member 1		GO:0000054 ribosomal subunit export from nucleus; GO:0006403 RNA localization; GO:0006405 RNA export from nucleus; GO:0006412 translation; GO:0006413 translational initiation; GO:0006415 translational termination; GO:0006518 peptide metabolic process; GO:0006611 protein export from nucleus; GO:0006807 nitrogen compound metabolic process; GO:0006810 transport; GO:0006886 intracellular protein tran…		GO:0000166 nucleotide binding; GO:0005215 transporter activity; GO:0005488 binding; GO:0005506 iron ion binding; GO:0005524 ATP binding; GO:0008144 drug binding; GO:0017076 purine nucleotide binding; GO:0030554 adenyl nucleotide binding; GO:0032553 ribonucleotide binding; GO:0032555 purine ribonucleotide binding; GO:0032559 adenyl ribonucleotide binding; GO:0035639 purine ribonucleoside triphosph…	PF00037; PF00005	4Fe-4S binding domain; ABC transporter	C	KOG0063	RNAse L inhibitor, ABC superfamily
TRINITY_DN3003_c4_g1_m.7511	Allene oxide synthase 1, chloroplastic OS=Solanum lycopersicum OX=4081 GN=AOS1 PE=2 SV=1	AOS1	0.516	0.0891599	Down	59.532	28.4	11	11	0.816344	0.750758	1.69137	1.36877	0.930131	0.797533	1.07377	1.00159	0.317342	0.302291	0.901441	1.03878	1.27042	1.3891	1.12101	1.22935	chloroplast	K01723	AOS; hydroperoxide dehydratase [EC:4.2.1.92]	map00592 alpha-Linolenic acid metabolism; map01100 Metabolic pathways; map01110 Biosynthesis of secondary metabolites	GO:0001101 response to acid chemical; GO:0001676 long-chain fatty acid metabolic process; GO:0006082 organic acid metabolic process; GO:0006629 lipid metabolic process; GO:0006631 fatty acid metabolic process; GO:0006690 icosanoid metabolic process; GO:0006950 response to stress; GO:0006952 defense response; GO:0008152 metabolic process; GO:0008202 steroid metabolic process; GO:0009058 biosynthet…	GO:0005622 intracellular; GO:0005623 cell; GO:0005737 cytoplasm; GO:0005739 mitochondrion; GO:0009507 chloroplast; GO:0009526 plastid envelope; GO:0009532 plastid stroma; GO:0009534 chloroplast thylakoid; GO:0009535 chloroplast thylakoid membrane; GO:0009536 plastid; GO:0009570 chloroplast stroma; GO:0009579 thylakoid; GO:0009941 chloroplast envelope; GO:0010287 plastoglobule; GO:0016020 membrane…	GO:0003824 catalytic activity; GO:0004497 monooxygenase activity; GO:0005488 binding; GO:0008144 drug binding; GO:0009978 allene oxide synthase activity; GO:0016491 oxidoreductase activity; GO:0016829 lyase activity; GO:0016835 carbon-oxygen lyase activity; GO:0016836 hydro-lyase activity; GO:0019825 oxygen binding; GO:0036094 small molecule binding;	PF00067	Cytochrome P450
TRINITY_DN3006_c0_g1_m.7519	CLP protease regulatory subunit CLPX3, mitochondrial OS=Arabidopsis thaliana OX=3702 GN=CLPX3 PE=2 SV=1	CLPX3	1.994	0.050723	Up	44.346	17.1	6	4	1.44355	1.20701	0.699194	0.628018	1.12316	1.28227	0.664435	0.425699	1.18575	1.39948			0.973001	0.968451			mitochondria	K03544	clpX, CLPX; ATP-dependent Clp protease ATP-binding subunit ClpX		GO:0006508 proteolysis; GO:0006807 nitrogen compound metabolic process; GO:0008152 metabolic process; GO:0009056 catabolic process; GO:0009057 macromolecule catabolic process; GO:0019538 protein metabolic process; GO:0030163 protein catabolic process; GO:0043170 macromolecule metabolic process; GO:0044238 primary metabolic process; GO:0071704 organic substance metabolic process; GO:1901564 organo…	GO:0005622 intracellular; GO:0005623 cell; GO:0005737 cytoplasm; GO:0005739 mitochondrion; GO:0005759 mitochondrial matrix; GO:0031974 membrane-enclosed lumen; GO:0043226 organelle; GO:0043227 membrane-bounded organelle; GO:0043229 intracellular organelle; GO:0043231 intracellular membrane-bounded organelle; GO:0043233 organelle lumen; GO:0070013 intracellular organelle lumen;	GO:0000166 nucleotide binding; GO:0003824 catalytic activity; GO:0004176 ATP-dependent peptidase activity; GO:0005488 binding; GO:0005524 ATP binding; GO:0008144 drug binding; GO:0008233 peptidase activity; GO:0016462 pyrophosphatase activity; GO:0016787 hydrolase activity; GO:0016817 hydrolase activity, acting on acid anhydrides; GO:0016818 hydrolase activity, acting on acid anhydrides, in phosp…	PF07724; PF10431	AAA domain (Cdc48 subfamily); C-terminal, D2-small domain, of ClpB protein	O	KOG0745	Putative ATP-dependent Clp-type protease (AAA+ ATPase superfamily)
TRINITY_DN3019_c0_g1_m.7551	SNW/SKI-interacting protein A OS=Oryza sativa subsp. japonica OX=39947 GN=SKIPA PE=1 SV=1	SKIPA	2.418	0.0660902	Up	68.939	26.9	13	13	1.99535	1.93809	0.865626	0.76584	1.90986	1.55615	0.296372	0.264041	1.79993	1.61068	0.086119	0.122606	0.954026	1.06893	0.414974	0.351404	nucleus	K06063	SNW1, SKIIP, SKIP; SNW domain-containing protein 1	map03040 Spliceosome	GO:0000003 reproduction; GO:0000122 negative regulation of transcription by RNA polymerase II; GO:0000350 generation of catalytic spliceosome for second transesterification step; GO:0000375 RNA splicing, via transesterification reactions; GO:0000377 RNA splicing, via transesterification reactions with bulged adenosine as nucleophile; GO:0000393 spliceosomal conformational changes to generate cata…	GO:0005622 intracellular; GO:0005623 cell; GO:0005634 nucleus; GO:0005681 spliceosomal complex; GO:0005684 U2-type spliceosomal complex; GO:0005730 nucleolus; GO:0016363 nuclear matrix; GO:0031974 membrane-enclosed lumen; GO:0031981 nuclear lumen; GO:0032991 protein-containing complex; GO:0034399 nuclear periphery; GO:0043226 organelle; GO:0043227 membrane-bounded organelle; GO:0043228 non-membra…	GO:0003676 nucleic acid binding; GO:0003712 transcription coregulator activity; GO:0003713 transcription coactivator activity; GO:0003714 transcription corepressor activity; GO:0003723 RNA binding; GO:0005102 signaling receptor binding; GO:0005488 binding; GO:0005515 protein binding; GO:0008134 transcription factor binding; GO:0035257 nuclear hormone receptor binding; GO:0036002 pre-mRNA binding;…			AB	KOG2441	mRNA splicing factor/probable chromatin binding snw family nuclear protein
TRINITY_DN303_c0_g2_m.7611	Probable plastid-lipid-associated protein 12, chloroplastic OS=Arabidopsis thaliana OX=3702 GN=PAP12 PE=1 SV=1	PAP12	0.342	0.0724707	Down	13.004	28.7	4	4	0.531529	0.574305	1.63905	1.59862	0.616738		1.14825	1.36845	0.769137	0.70215	1.21393	1.23763	0.729525	0.91758	1.15384	0.799267	nucleus					GO:0005622 intracellular; GO:0005623 cell; GO:0005737 cytoplasm; GO:0009507 chloroplast; GO:0009526 plastid envelope; GO:0009534 chloroplast thylakoid; GO:0009535 chloroplast thylakoid membrane; GO:0009536 plastid; GO:0009579 thylakoid; GO:0009941 chloroplast envelope; GO:0016020 membrane; GO:0031967 organelle envelope; GO:0031975 envelope; GO:0031976 plastid thylakoid; GO:0031984 organelle subco…
TRINITY_DN3030_c0_g1_m.7583	30S ribosomal protein S20, chloroplastic OS=Arabidopsis thaliana OX=3702 GN=RPS20 PE=2 SV=1	RPS20	0.259	0.0163809	Down	20.654	28.6	4	4	0.619157	0.436148	2.36581	1.70574	0.672619	0.592965	1.41301	1.17158	0.921918	0.874575	0.395078	0.336525	1.54474	1.63746	0.312684		chloroplast	K02968	RP-S20, rpsT; small subunit ribosomal protein S20	map03010 Ribosome		GO:0005622 intracellular; GO:0005623 cell; GO:0005737 cytoplasm; GO:0009507 chloroplast; GO:0009526 plastid envelope; GO:0009532 plastid stroma; GO:0009536 plastid; GO:0009570 chloroplast stroma; GO:0009941 chloroplast envelope; GO:0016020 membrane; GO:0031967 organelle envelope; GO:0031975 envelope; GO:0043226 organelle; GO:0043227 membrane-bounded organelle; GO:0043229 intracellular organelle; …
TRINITY_DN3049_c2_g1_m.7627	Coatomer subunit alpha-1 OS=Arabidopsis thaliana OX=3702 GN=At1g62020 PE=2 SV=2	At1g62020	0.306	0.0184865	Down	136.8	35.5	31	31	0.732903	0.703228	2.426	2.27054	0.535485	0.613623	0.427751	0.381351	0.758434	0.668588	0.40566	0.305341	2.29386	2.47212	0.623834	0.381291	nucleus	K05236	COPA, RET1; coatomer subunit alpha		GO:0006810 transport; GO:0006886 intracellular protein transport; GO:0006888 endoplasmic reticulum to Golgi vesicle-mediated transport; GO:0006890 retrograde vesicle-mediated transport, Golgi to endoplasmic reticulum; GO:0006891 intra-Golgi vesicle-mediated transport; GO:0008104 protein localization; GO:0015031 protein transport; GO:0015833 peptide transport; GO:0016192 vesicle-mediated transport…	GO:0005622 intracellular; GO:0005623 cell; GO:0005737 cytoplasm; GO:0005794 Golgi apparatus; GO:0005798 Golgi-associated vesicle; GO:0005829 cytosol; GO:0005886 plasma membrane; GO:0012505 endomembrane system; GO:0012506 vesicle membrane; GO:0016020 membrane; GO:0030117 membrane coat; GO:0030120 vesicle coat; GO:0030126 COPI vesicle coat; GO:0030135 coated vesicle; GO:0030137 COPI-coated vesicle;…				U	KOG0292	Vesicle coat complex COPI, alpha subunit
TRINITY_DN306_c0_g1_m.7686	hypothetical protein CISIN_1g007945mg [Citrus sinensis]	--	0.548	0.00129152	Down	32.525	45.2	9	9	0.845679	0.909366	1.54331	1.66301	0.738499	0.987086	0.930451	0.977393	1.29077	1.11606	0.827638	0.860925	0.954057	0.961015	0.573243	0.821499	chloroplast
TRINITY_DN3094_c0_g1_m.7749	Glucan endo-1,3-beta-glucosidase OS=Triticum aestivum OX=4565 GN=GLC1 PE=2 SV=1	GLC1	0.519	0.0953709	Down	52.2	22.2	7	7	0.480188	0.490376	0.866973	1.01337	0.664399	0.554892	0.819303	0.804434		0.49418	1.24363	1.43686	1.01826	1.26265	2.27578	1.5747	extracellular							PF00332; PF07983	Glycosyl hydrolases family 17; X8 domain
TRINITY_DN3099_c1_g1_m.7757	Vacuolar-processing enzyme OS=Citrus sinensis OX=2711 PE=2 SV=1	--	2.089	0.0277562	Up	34.415	16.8	4	4	0.888402	1.49233	0.417074	0.728554	1.23973	0.866847			1.38401	2.04686			0.812295	0.713705		0.410182	nucleus	K01369	LGMN; legumain [EC:3.4.22.34]		GO:0001101 response to acid chemical; GO:0006508 proteolysis; GO:0006624 vacuolar protein processing; GO:0006807 nitrogen compound metabolic process; GO:0006950 response to stress; GO:0007275 multicellular organism development; GO:0007568 aging; GO:0008152 metabolic process; GO:0009056 catabolic process; GO:0009057 macromolecule catabolic process; GO:0009611 response to wounding; GO:0009719 respo…	GO:0000322 storage vacuole; GO:0000323 lytic vacuole; GO:0000325 plant-type vacuole; GO:0000326 protein storage vacuole; GO:0005622 intracellular; GO:0005623 cell; GO:0005737 cytoplasm; GO:0005773 vacuole; GO:0043226 organelle; GO:0043227 membrane-bounded organelle; GO:0043229 intracellular organelle; GO:0043231 intracellular membrane-bounded organelle;	GO:0003824 catalytic activity; GO:0004175 endopeptidase activity; GO:0004197 cysteine-type endopeptidase activity; GO:0008233 peptidase activity; GO:0008234 cysteine-type peptidase activity; GO:0016787 hydrolase activity; GO:0070011 peptidase activity, acting on L-amino acid peptides; GO:0140096 catalytic activity, acting on a protein;			O	KOG1348	Asparaginyl peptidases
TRINITY_DN3104_c0_g1_m.7780	Cis-3-alkyl-4-alkyloxetan-2-one decarboxylase OS=Xanthomonas campestris pv. campestris (strain ATCC 33913 / DSM 3586 / NCPPB 528 / LMG 568 / P 25) OX=190485 GN=oleB PE=1 SV=1	oleB	0.396	0.0160503	Down	44.13	50.6	12	12	0.781127	0.884341	1.99226	2.20461	0.912415	0.968289	0.965044	0.989109	1.09167	1.25799	0.528343	0.549537	1.01401	1.20071	0.377157	0.283383	chloroplast							PF12697	Alpha/beta hydrolase family	S	KOG1454	Predicted hydrolase/acyltransferase (alpha/beta hydrolase superfamily)
TRINITY_DN3108_c0_g1_m.7788	Beta-adaptin-like protein A OS=Arabidopsis thaliana OX=3702 GN=BETAA-AD PE=1 SV=1	BETAA-AD	2.523	0.0459633	Up	92.792	31.7	21	21	1.78989	1.84018	0.733186	0.706299	2.03237	1.67339	0.375412	0.408255	1.48519	1.62612	0.191861	0.085302	1.39383	1.30182	0.274644	0.082243	chloroplast						GO:0005488 binding; GO:0005515 protein binding; GO:0019899 enzyme binding; GO:0019900 kinase binding; GO:0019901 protein kinase binding; GO:0043424 protein histidine kinase binding;	PF09066	Beta2-adaptin appendage, C-terminal sub-domain	U	KOG1061	Vesicle coat complex AP-1/AP-2/AP-4, beta subunit
TRINITY_DN3109_c0_g1_m.7789	Carbonic anhydrase, chloroplastic OS=Nicotiana tabacum OX=4097 PE=2 SV=1	--	0.55	0.0449568	Down	30.695	65.9	15	15	0.884723	1.04685	1.66091	1.8424	1.09058	1.2159	1.0005	1.0834	0.762909	0.946753	0.763812	0.682004	1.07527	1.15143	0.414257	0.378292	chloroplast	K01673	cynT, can; carbonic anhydrase [EC:4.2.1.1]	map00910 Nitrogen metabolism; map01100 Metabolic pathways	GO:0010033 response to organic substance; GO:0010037 response to carbon dioxide; GO:0010119 regulation of stomatal movement; GO:0042221 response to chemical; GO:0042493 response to drug; GO:0048519 negative regulation of biological process; GO:0048580 regulation of post-embryonic development; GO:0048581 negative regulation of post-embryonic development; GO:0050789 regulation of biological process…	GO:0005622 intracellular; GO:0005623 cell; GO:0005737 cytoplasm; GO:0005829 cytosol; GO:0005886 plasma membrane; GO:0009507 chloroplast; GO:0009526 plastid envelope; GO:0009532 plastid stroma; GO:0009536 plastid; GO:0009570 chloroplast stroma; GO:0009941 chloroplast envelope; GO:0016020 membrane; GO:0031967 organelle envelope; GO:0031975 envelope; GO:0043226 organelle; GO:0043227 membrane-bounded…	GO:0003824 catalytic activity; GO:0004089 carbonate dehydratase activity; GO:0016829 lyase activity; GO:0016835 carbon-oxygen lyase activity; GO:0016836 hydro-lyase activity;	PF00484	Carbonic anhydrase	P	KOG1578	Predicted carbonic anhydrase involved in protection against oxidative damage
TRINITY_DN3110_c0_g1_m.7792	Long chain acyl-CoA synthetase 1 OS=Arabidopsis thaliana OX=3702 GN=LACS1 PE=2 SV=1	LACS1	0.239	0.0295861	Down	74.332	16.2	6	6	0.563282	0.455837	2.30643	1.95191	0.478586	0.417411	1.0896	0.964455		0.962886	1.00344	0.823718	1.14016	0.84229			cytoplasm	K01897	ACSL, fadD; long-chain acyl-CoA synthetase [EC:6.2.1.3]	map00061 Fatty acid biosynthesis; map00071 Fatty acid degradation; map01100 Metabolic pathways; map01212 Fatty acid metabolism; map04146 Peroxisome	GO:0001676 long-chain fatty acid metabolic process; GO:0006082 organic acid metabolic process; GO:0006629 lipid metabolic process; GO:0006631 fatty acid metabolic process; GO:0008152 metabolic process; GO:0009058 biosynthetic process; GO:0009059 macromolecule biosynthetic process; GO:0009987 cellular process; GO:0010025 wax biosynthetic process; GO:0010143 cutin biosynthetic process; GO:0010166 w…	GO:0005622 intracellular; GO:0005623 cell; GO:0005737 cytoplasm; GO:0005783 endoplasmic reticulum; GO:0012505 endomembrane system; GO:0043226 organelle; GO:0043227 membrane-bounded organelle; GO:0043229 intracellular organelle; GO:0043231 intracellular membrane-bounded organelle;	GO:0003824 catalytic activity; GO:0004467 long-chain fatty acid-CoA ligase activity; GO:0015645 fatty acid ligase activity; GO:0016405 CoA-ligase activity; GO:0016874 ligase activity; GO:0016877 ligase activity, forming carbon-sulfur bonds; GO:0016878 acid-thiol ligase activity; GO:0031957 very long-chain fatty acid-CoA ligase activity;			I	KOG1256	Long-chain acyl-CoA synthetases (AMP-forming)
TRINITY_DN3121_c0_g2_m.7808	Glyceraldehyde-3-phosphate dehydrogenase B, chloroplastic OS=Pisum sativum OX=3888 GN=GAPB PE=1 SV=2	GAPB	0.331	0.0256353	Down	48.014	59.4	26	21	0.711032	0.73881	2.18783	2.19104	0.800278	0.826415	1.20007	1.2195	1.20469	1.2063	0.634465	0.581386	0.968807	1.01759	0.282539	0.229255	chloroplast	K05298	GAPA; glyceraldehyde-3-phosphate dehydrogenase (NADP+) (phosphorylating) [EC:1.2.1.13]	map00710 Carbon fixation in photosynthetic organisms; map01100 Metabolic pathways; map01200 Carbon metabolism				PF00044; PF02800	Glyceraldehyde 3-phosphate dehydrogenase, NAD binding domain; Glyceraldehyde 3-phosphate dehydrogenase, C-terminal domain	G	KOG0657	Glyceraldehyde 3-phosphate dehydrogenase
TRINITY_DN3141_c0_g1_m.7855	Erlin-2 OS=Pongo abelii OX=9601 GN=ERLIN2 PE=2 SV=1	ERLIN2	1.686	0.00754918	Up	25.576	71.6	12	12	1.49439	1.52715	0.89095	0.901156	1.55864	1.33254	0.807582	0.827243	1.09819	1.17565	0.743185	0.723915	1.04599	1.12102	0.551858	0.200532	chloroplast	K23341	ERLIN; erlin							J	KOG2962	Prohibitin-related membrane protease subunits
TRINITY_DN31436_c0_g1_m.7861	Peptidyl-prolyl cis-trans isomerase FKBP18, chloroplastic OS=Arabidopsis thaliana OX=3702 GN=FKBP18 PE=1 SV=2	FKBP18	0.607	0.0803134	Down	24.203	44.1	7	7	1.00169	0.946321	1.74804	1.47415	1.01731	0.804137	1.25578	1.48313	0.874532	1.03655	0.782673	0.881884	0.990834	0.970484	0.425271	0.307219	chloroplast	K01802	E5.2.1.8; peptidylprolyl isomerase [EC:5.2.1.8]		GO:0000413 protein peptidyl-prolyl isomerization; GO:0006457 protein folding; GO:0006464 cellular protein modification process; GO:0006807 nitrogen compound metabolic process; GO:0008152 metabolic process; GO:0009987 cellular process; GO:0018193 peptidyl-amino acid modification; GO:0018208 peptidyl-proline modification; GO:0019538 protein metabolic process; GO:0036211 protein modification process…	GO:0005622 intracellular; GO:0005623 cell; GO:0005737 cytoplasm; GO:0009507 chloroplast; GO:0009536 plastid; GO:0009579 thylakoid; GO:0031977 thylakoid lumen; GO:0043226 organelle; GO:0043227 membrane-bounded organelle; GO:0043229 intracellular organelle; GO:0043231 intracellular membrane-bounded organelle;	GO:0003755 peptidyl-prolyl cis-trans isomerase activity; GO:0003824 catalytic activity; GO:0005488 binding; GO:0005527 macrolide binding; GO:0005528 FK506 binding; GO:0008144 drug binding; GO:0016853 isomerase activity; GO:0016859 cis-trans isomerase activity; GO:0097159 organic cyclic compound binding; GO:0140096 catalytic activity, acting on a protein; GO:1901363 heterocyclic compound binding;	PF00254	FKBP-type peptidyl-prolyl cis-trans isomerase	O	KOG0552	FKBP-type peptidyl-prolyl cis-trans isomerase
TRINITY_DN3145_c0_g1_m.7866	Translation initiation factor IF3-4, chloroplastic OS=Arabidopsis thaliana OX=3702 GN=IF3-4 PE=2 SV=1	IF3-4	0.608	0.0744323	Down	31.055	30.4	8	8	0.830956	0.709959	1.44203	1.10892	0.769172	0.518399	1.15561	0.915511	1.08185	1.18073	1.03848	1.1331	1.27191	1.19863	0.969911	0.674824	chloroplast	K02520	infC, MTIF3; translation initiation factor IF-3		GO:0006412 translation; GO:0006413 translational initiation; GO:0006518 peptide metabolic process; GO:0006807 nitrogen compound metabolic process; GO:0006996 organelle organization; GO:0007275 multicellular organism development; GO:0008152 metabolic process; GO:0009058 biosynthetic process; GO:0009059 macromolecule biosynthetic process; GO:0009657 plastid organization; GO:0009658 chloroplast orga…	GO:0005618 cell wall; GO:0005622 intracellular; GO:0005623 cell; GO:0005737 cytoplasm; GO:0009507 chloroplast; GO:0009536 plastid; GO:0030312 external encapsulating structure; GO:0043226 organelle; GO:0043227 membrane-bounded organelle; GO:0043229 intracellular organelle; GO:0043231 intracellular membrane-bounded organelle; GO:0071944 cell periphery;	GO:0003676 nucleic acid binding; GO:0003723 RNA binding; GO:0003743 translation initiation factor activity; GO:0005488 binding; GO:0008135 translation factor activity, RNA binding; GO:0043021 ribonucleoprotein complex binding; GO:0043022 ribosome binding; GO:0044877 protein-containing complex binding; GO:0097159 organic cyclic compound binding; GO:1901363 heterocyclic compound binding;	PF05198; PF00707	Translation initiation factor IF-3, N-terminal domain; Translation initiation factor IF-3, C-terminal domain
TRINITY_DN316_c2_g1_m.7957	UPF0481 protein At3g47200 OS=Arabidopsis thaliana OX=3702 GN=At3g47200 PE=2 SV=1	At3g47200	0.566	0.0424764	Down	37.543	29.4	9	9	0.976476	0.995609	1.67576	1.81302	0.997127	0.990705	1.12226	1.05808	0.931277	0.979195	0.723268	0.704783	1.0429	1.11198	0.429042	0.448513	chloroplast							PF09353	Domain of unknown function (DUF1995)
TRINITY_DN31684_c0_g1_m.7945	hypothetical protein CISIN_1g009626mg [Citrus sinensis]	--	0.449	0.0881915	Down	58.955	12.1	6	6	0.430123	0.449539	1.02112	0.942597	0.30997	0.434488	1.09704	0.849487	0.474617	0.646236	0.959411	0.713137	0.913631		2.73441	3.02419	nucleus	K07277	SAM50, TOB55, bamA; outer membrane protein insertion porin family		GO:0006996 organelle organization; GO:0007005 mitochondrion organization; GO:0007006 mitochondrial membrane organization; GO:0007007 inner mitochondrial membrane organization; GO:0009987 cellular process; GO:0016043 cellular component organization; GO:0042407 cristae formation; GO:0061024 membrane organization; GO:0071840 cellular component organization or biogenesis;					M	KOG2602	Predicted cell surface protein homologous to bacterial outer membrane proteins
TRINITY_DN31719_c0_g1_m.7960	Glutamyl-tRNA reductase 1, chloroplastic OS=Cucumis sativus OX=3659 GN=HEMA1 PE=2 SV=1	HEMA1	0.323	0.0481621	Down	59.876	6	3	3	0.436827	0.478141	1.4002	1.43018	0.414254		0.656309	0.626679	0.871317	0.854548			1.84935	1.9822			chloroplast	K02492	hemA; glutamyl-tRNA reductase [EC:1.2.1.70]	map00860 Porphyrin and chlorophyll metabolism; map01100 Metabolic pathways; map01110 Biosynthesis of secondary metabolites	GO:0006725 cellular aromatic compound metabolic process; GO:0006778 porphyrin-containing compound metabolic process; GO:0006779 porphyrin-containing compound biosynthetic process; GO:0006783 heme biosynthetic process; GO:0006807 nitrogen compound metabolic process; GO:0006950 response to stress; GO:0006979 response to oxidative stress; GO:0008152 metabolic process; GO:0009058 biosynthetic process…	GO:0005622 intracellular; GO:0005623 cell; GO:0005737 cytoplasm; GO:0009507 chloroplast; GO:0009536 plastid; GO:0043226 organelle; GO:0043227 membrane-bounded organelle; GO:0043229 intracellular organelle; GO:0043231 intracellular membrane-bounded organelle;	GO:0003824 catalytic activity; GO:0008883 glutamyl-tRNA reductase activity; GO:0016491 oxidoreductase activity; GO:0016620 oxidoreductase activity, acting on the aldehyde or oxo group of donors, NAD or NADP as acceptor; GO:0016903 oxidoreductase activity, acting on the aldehyde or oxo group of donors; GO:0140098 catalytic activity, acting on RNA; GO:0140101 catalytic activity, acting on a tRNA;	PF05201; PF00745	Glutamyl-tRNAGlu reductase, N-terminal domain; Glutamyl-tRNAGlu reductase, dimerisation domain
TRINITY_DN3175_c0_g1_m.7971	Sorting nexin 1 OS=Arabidopsis thaliana OX=3702 GN=SNX1 PE=1 SV=1	SNX1	1.732	0.0502305	Up	46.254	50.9	18	18	1.63662	1.42206	0.979876	0.793083	1.40277	1.48177	0.578732	0.661698	1.15976	1.3935	0.490293	0.522762	1.29949	1.47349	0.441477	0.262628	chloroplast	K17917	SNX1_2; sorting nexin-1/2	map04144 Endocytosis	GO:0006605 protein targeting; GO:0006623 protein targeting to vacuole; GO:0006810 transport; GO:0006886 intracellular protein transport; GO:0006892 post-Golgi vesicle-mediated transport; GO:0006896 Golgi to vacuole transport; GO:0006897 endocytosis; GO:0006996 organelle organization; GO:0007034 vacuolar transport; GO:0007041 lysosomal transport; GO:0007275 multicellular organism development; GO:0…	GO:0000139 Golgi membrane; GO:0005622 intracellular; GO:0005623 cell; GO:0005737 cytoplasm; GO:0005768 endosome; GO:0005770 late endosome; GO:0005771 multivesicular body; GO:0005794 Golgi apparatus; GO:0005802 trans-Golgi network; GO:0005829 cytosol; GO:0010008 endosome membrane; GO:0012505 endomembrane system; GO:0016020 membrane; GO:0019898 extrinsic component of membrane; GO:0030904 retromer c…	GO:0005488 binding; GO:0005543 phospholipid binding; GO:0008289 lipid binding; GO:0035091 phosphatidylinositol binding; GO:0043167 ion binding; GO:0043168 anion binding;	PF00787; PF09325	PX domain; Vps5 C terminal like	U	KOG2273	Membrane coat complex Retromer, subunit VPS5/SNX1, Sorting nexins, and related PX domain-containing proteins
TRINITY_DN3180_c0_g1_m.7979	Synaptotagmin-4 OS=Arabidopsis thaliana OX=3702 GN=SYT4 PE=2 SV=1	SYT4	1.757	0.0575342	Up	48.461	27.6	9	9	1.49558	1.56028	0.817888	0.925209	1.47536	1.52733	0.566492	0.564384	1.23992	1.34309	0.545248	0.627618	1.27234	1.1486	0.41845	0.472204	chloroplast					GO:0005622 intracellular; GO:0005623 cell; GO:0005737 cytoplasm; GO:0005783 endoplasmic reticulum; GO:0005789 endoplasmic reticulum membrane; GO:0012505 endomembrane system; GO:0016020 membrane; GO:0016021 integral component of membrane; GO:0030176 integral component of endoplasmic reticulum membrane; GO:0031224 intrinsic component of membrane; GO:0031227 intrinsic component of endoplasmic reticu…	GO:0005488 binding; GO:0005515 protein binding; GO:0042802 identical protein binding;	PF00168	C2 domain	M	KOG1012	Ca2+-dependent lipid-binding protein CLB1/vesicle protein vp115/Granuphilin A, contains C2 domain
TRINITY_DN31869_c0_g1_m.8001	60S ribosomal protein L26-1 OS=Arabidopsis thaliana OX=3702 GN=RPL26A PE=2 SV=2	RPL26A	0.522	0.00135591	Down	16.835	40.4	7	7	0.873598	0.887689	1.67717	1.70009	1.04741	1.2312	0.976241	0.895242	0.96449	1.0463	0.460535	0.509488	1.47291	1.42974	0.20231	0.625593	chloroplast	K02898	RP-L26e, RPL26; large subunit ribosomal protein L26e	map03010 Ribosome	GO:0002181 cytoplasmic translation; GO:0006412 translation; GO:0006518 peptide metabolic process; GO:0006807 nitrogen compound metabolic process; GO:0006950 response to stress; GO:0008152 metabolic process; GO:0009058 biosynthetic process; GO:0009059 macromolecule biosynthetic process; GO:0009266 response to temperature stimulus; GO:0009409 response to cold; GO:0009628 response to abiotic stimulu…	GO:0005622 intracellular; GO:0005623 cell; GO:0005634 nucleus; GO:0005730 nucleolus; GO:0005737 cytoplasm; GO:0005773 vacuole; GO:0005774 vacuolar membrane; GO:0005829 cytosol; GO:0005840 ribosome; GO:0005844 polysome; GO:0005886 plasma membrane; GO:0009507 chloroplast; GO:0009536 plastid; GO:0015934 large ribosomal subunit; GO:0016020 membrane; GO:0022625 cytosolic large ribosomal subunit; GO:00…	GO:0003676 nucleic acid binding; GO:0003723 RNA binding; GO:0003729 mRNA binding; GO:0003735 structural constituent of ribosome; GO:0005198 structural molecule activity; GO:0005488 binding; GO:0097159 organic cyclic compound binding; GO:1901363 heterocyclic compound binding;			J	KOG3401	60S ribosomal protein L26
TRINITY_DN3187_c0_g1_m.8003	Photosystem I reaction center subunit II, chloroplastic OS=Cucumis sativus OX=3659 GN=psaD PE=1 SV=1	psaD	0.338	0.0104447	Down	22.8	53.4	11	2	0.60532	0.592307	1.77624	1.76145	0.604542	0.581302	1.1247	1.08242	0.634019	0.815347	0.978185	1.10389	0.525673		1.64975	1.16485	chloroplast	K02692	psaD; photosystem I subunit II	map00195 Photosynthesis; map01100 Metabolic pathways		GO:0005622 intracellular; GO:0005623 cell; GO:0005737 cytoplasm; GO:0009507 chloroplast; GO:0009526 plastid envelope; GO:0009532 plastid stroma; GO:0009534 chloroplast thylakoid; GO:0009535 chloroplast thylakoid membrane; GO:0009536 plastid; GO:0009570 chloroplast stroma; GO:0009579 thylakoid; GO:0009941 chloroplast envelope; GO:0010287 plastoglobule; GO:0016020 membrane; GO:0031967 organelle env…	GO:0005488 binding; GO:0005515 protein binding; GO:0019904 protein domain specific binding;
TRINITY_DN31967_c0_g1_m.8040	Thylakoid lumenal 19 kDa protein, chloroplastic OS=Arabidopsis thaliana OX=3702 GN=At3g63540 PE=1 SV=2	At3g63540	0.468	0.0407511	Down	26.917	46.8	9	9	0.677354	0.833809	1.48862	1.73134	0.874591	1.18083	0.995853	1.06619	0.531782	0.858427	1.62541	1.65579	0.580476	0.851828	0.614334	0.433364	chloroplast							PF01789	PsbP
TRINITY_DN3204_c0_g2_m.8070	uncharacterized protein LOC18052875 [Citrus clementina]	--	0.486	0.0917564	Down	19.068	26.3	4	4	0.750548	0.544737	1.65368	1.05284	0.846673	0.679316	1.09678	1.01067	1.16974	0.777273	1.37243	1.16145	0.916246	0.89655	1.07106		nucleus	K09955	K09955; uncharacterized protein
TRINITY_DN32191_c0_g1_m.8103	4-hydroxyphenylpyruvate dioxygenase OS=Arabidopsis thaliana OX=3702 GN=HPD PE=1 SV=2	HPD	3.073	0.0763942	Up	47.486	44.3	16	16	1.63555	1.75965	0.562623	0.543235	1.61254	1.78328	0.482213	0.470043	1.78606	2.04669	0.482188	0.529733	0.796966	0.887495	0.265044	0.356687	chloroplast	K00457	HPD, hppD; 4-hydroxyphenylpyruvate dioxygenase [EC:1.13.11.27]	map00130 Ubiquinone and other terpenoid-quinone biosynthesis; map00350 Tyrosine metabolism; map00360 Phenylalanine metabolism; map01100 Metabolic pathways	GO:0006082 organic acid metabolic process; GO:0006520 cellular amino acid metabolic process; GO:0006570 tyrosine metabolic process; GO:0006572 tyrosine catabolic process; GO:0006725 cellular aromatic compound metabolic process; GO:0006807 nitrogen compound metabolic process; GO:0008152 metabolic process; GO:0009056 catabolic process; GO:0009063 cellular amino acid catabolic process; GO:0009072 ar…		GO:0005488 binding; GO:0005515 protein binding; GO:0042802 identical protein binding;	PF00903	Glyoxalase/Bleomycin resistance protein/Dioxygenase superfamily	E	KOG0638	4-hydroxyphenylpyruvate dioxygenase
TRINITY_DN323_c0_g1_m.8157	Glutathione S-transferase OS=Hyoscyamus muticus OX=35626 PE=1 SV=1	--	2.313	0.0776503	Up	25.902	74.2	16	16	1.53862	1.68727	0.703787	0.691502	1.5145	1.49799	0.52248	0.511836	1.14453	1.1557	0.622377	0.624659	1.21142	1.27571	0.710347	0.587284	cytoplasm	K00799	GST, gst; glutathione S-transferase [EC:2.5.1.18]	map00480 Glutathione metabolism; map01100 Metabolic pathways	GO:0001101 response to acid chemical; GO:0002239 response to oomycetes; GO:0002376 immune system process; GO:0006518 peptide metabolic process; GO:0006575 cellular modified amino acid metabolic process; GO:0006749 glutathione metabolic process; GO:0006790 sulfur compound metabolic process; GO:0006807 nitrogen compound metabolic process; GO:0006950 response to stress; GO:0006952 defense response; …	GO:0005576 extracellular region; GO:0005618 cell wall; GO:0005622 intracellular; GO:0005623 cell; GO:0005634 nucleus; GO:0005737 cytoplasm; GO:0005739 mitochondrion; GO:0005773 vacuole; GO:0005829 cytosol; GO:0005886 plasma membrane; GO:0005911 cell-cell junction; GO:0009506 plasmodesma; GO:0009507 chloroplast; GO:0009532 plastid stroma; GO:0009536 plastid; GO:0009570 chloroplast stroma; GO:00160…	GO:0003824 catalytic activity; GO:0004364 glutathione transferase activity; GO:0005488 binding; GO:0005507 copper ion binding; GO:0005515 protein binding; GO:0008144 drug binding; GO:0016740 transferase activity; GO:0016765 transferase activity, transferring alkyl or aryl (other than methyl) groups; GO:0019904 protein domain specific binding; GO:0033218 amide binding; GO:0042277 peptide binding; …	PF02798; PF00043	Glutathione S-transferase, N-terminal domain; Glutathione S-transferase, C-terminal domain	O	KOG0867	Glutathione S-transferase
TRINITY_DN3242_c0_g1_m.8163	Ferredoxin-dependent glutamate synthase 1, chloroplastic/mitochondrial OS=Arabidopsis thaliana OX=3702 GN=GLU1 PE=1 SV=3	GLU1	0.44	0.0899954	Down	179.44	59.5	82	82	0.707175	0.742072	1.71468	1.58521	0.870373	0.877521	1.1166	1.12674	1.0887	1.09751	1.05803	1.01775	0.882404	0.875468	0.584639	0.655116	chloroplast	K00284	GLU, gltS; glutamate synthase (ferredoxin) [EC:1.4.7.1]	map00630 Glyoxylate and dicarboxylate metabolism; map00910 Nitrogen metabolism	GO:0006082 organic acid metabolic process; GO:0006520 cellular amino acid metabolic process; GO:0006536 glutamate metabolic process; GO:0006537 glutamate biosynthetic process; GO:0006541 glutamine metabolic process; GO:0006807 nitrogen compound metabolic process; GO:0008152 metabolic process; GO:0008652 cellular amino acid biosynthetic process; GO:0009058 biosynthetic process; GO:0009064 glutamin…	GO:0005576 extracellular region; GO:0005622 intracellular; GO:0005623 cell; GO:0005737 cytoplasm; GO:0005739 mitochondrion; GO:0005759 mitochondrial matrix; GO:0009507 chloroplast; GO:0009526 plastid envelope; GO:0009532 plastid stroma; GO:0009536 plastid; GO:0009570 chloroplast stroma; GO:0009941 chloroplast envelope; GO:0016020 membrane; GO:0031967 organelle envelope; GO:0031974 membrane-enclos…	GO:0003824 catalytic activity; GO:0015930 glutamate synthase activity; GO:0016041 glutamate synthase (ferredoxin) activity; GO:0016491 oxidoreductase activity; GO:0016638 oxidoreductase activity, acting on the CH-NH2 group of donors; GO:0016643 oxidoreductase activity, acting on the CH-NH2 group of donors, iron-sulfur protein as acceptor;	PF00310; PF04898; PF01645	Glutamine amidotransferases class-II; Glutamate synthase central domain; Conserved region in glutamate synthase	E	KOG0399	Glutamate synthase
TRINITY_DN3246_c0_g1_m.8175	Protein FORGETTER 1 OS=Arabidopsis thaliana OX=3702 GN=FGT1 PE=1 SV=1	FGT1	0.407	0	Down	48.056	52.1	17	17	1.00686	0.949809	2.47435	2.33409	0.749465	0.769101	0.600418	0.616381	0.632327	0.779771	0.315218	0.380279	1.91639	1.83495	0.317391	0.323198	chloroplast				GO:0000302 response to reactive oxygen species; GO:0006508 proteolysis; GO:0006807 nitrogen compound metabolic process; GO:0006950 response to stress; GO:0006979 response to oxidative stress; GO:0008152 metabolic process; GO:0008219 cell death; GO:0009314 response to radiation; GO:0009411 response to UV; GO:0009416 response to light stimulus; GO:0009628 response to abiotic stimulus; GO:0009636 re…	GO:0005622 intracellular; GO:0005623 cell; GO:0005737 cytoplasm; GO:0005829 cytosol; GO:0005886 plasma membrane; GO:0005911 cell-cell junction; GO:0009506 plasmodesma; GO:0009507 chloroplast; GO:0009536 plastid; GO:0016020 membrane; GO:0030054 cell junction; GO:0043226 organelle; GO:0043227 membrane-bounded organelle; GO:0043229 intracellular organelle; GO:0043231 intracellular membrane-bounded o…	GO:0003824 catalytic activity; GO:0004175 endopeptidase activity; GO:0004197 cysteine-type endopeptidase activity; GO:0005488 binding; GO:0005515 protein binding; GO:0008233 peptidase activity; GO:0008234 cysteine-type peptidase activity; GO:0016787 hydrolase activity; GO:0042802 identical protein binding; GO:0070011 peptidase activity, acting on L-amino acid peptides; GO:0140096 catalytic activi…	PF00656	Caspase domain	DO	KOG1546	Metacaspase involved in regulation of apoptosis
TRINITY_DN328_c0_g1_m.8264	Probable glutathione S-transferase OS=Nicotiana tabacum OX=4097 PE=2 SV=1	--	1.777	0.00636675	Up	25.699	42.5	17	17	1.51934	1.46487	0.858839	0.820601	1.25362	1.25083	0.675573	0.636718	1.15485	1.15254	0.72141	0.7422	1.12111	1.07315	0.813587	0.740763	cytoplasm	K00799	GST, gst; glutathione S-transferase [EC:2.5.1.18]	map00480 Glutathione metabolism; map01100 Metabolic pathways	GO:0001101 response to acid chemical; GO:0006518 peptide metabolic process; GO:0006575 cellular modified amino acid metabolic process; GO:0006725 cellular aromatic compound metabolic process; GO:0006749 glutathione metabolic process; GO:0006790 sulfur compound metabolic process; GO:0006807 nitrogen compound metabolic process; GO:0006950 response to stress; GO:0006979 response to oxidative stress;…	GO:0005576 extracellular region; GO:0005622 intracellular; GO:0005623 cell; GO:0005634 nucleus; GO:0005737 cytoplasm; GO:0005773 vacuole; GO:0005774 vacuolar membrane; GO:0005829 cytosol; GO:0005886 plasma membrane; GO:0009507 chloroplast; GO:0009532 plastid stroma; GO:0009536 plastid; GO:0009570 chloroplast stroma; GO:0016020 membrane; GO:0031090 organelle membrane; GO:0043226 organelle; GO:0043…	GO:0003824 catalytic activity; GO:0004364 glutathione transferase activity; GO:0005488 binding; GO:0005515 protein binding; GO:0016740 transferase activity; GO:0016765 transferase activity, transferring alkyl or aryl (other than methyl) groups; GO:0019899 enzyme binding; GO:0033218 amide binding; GO:0042277 peptide binding; GO:0043167 ion binding; GO:0043168 anion binding; GO:0043295 glutathione …	PF02798; PF13410	Glutathione S-transferase, N-terminal domain; Glutathione S-transferase, C-terminal domain	O	KOG0406	Glutathione S-transferase
TRINITY_DN3281_c0_g1_m.8249	Pheophytinase, chloroplastic OS=Arabidopsis thaliana OX=3702 GN=PPH PE=1 SV=1	PPH	0.648	0.0819043	Down	42.837	30	7	7	1.06832	1.06699	1.55886	1.74788	0.924731	0.854047	0.744612	0.873639	1.29883	1.37593	0.475108	0.604167	1.14293	1.1732	0.517783	0.572981	chloroplast							PF12697	Alpha/beta hydrolase family	S	KOG1454	Predicted hydrolase/acyltransferase (alpha/beta hydrolase superfamily)
TRINITY_DN3303_c0_g1_m.8292	Chlorophyll a-b binding protein CP24 10B, chloroplastic OS=Solanum lycopersicum OX=4081 GN=CAP10B PE=3 SV=1	CAP10B	0.45	0.0219989	Down	26.963	53.4	14	14	0.70139	0.769097	1.53506	1.73807	0.600995	0.766982	1.01222	0.989282	0.479823	0.403799	1.09767	1.1134	0.545026	0.542207	1.86448	1.84049	chloroplast	K08917	LHCB6; light-harvesting complex II chlorophyll a/b binding protein 6	map00196 Photosynthesis - antenna proteins; map01100 Metabolic pathways	GO:0006091 generation of precursor metabolites and energy; GO:0008152 metabolic process; GO:0009314 response to radiation; GO:0009416 response to light stimulus; GO:0009628 response to abiotic stimulus; GO:0009765 photosynthesis, light harvesting; GO:0009768 photosynthesis, light harvesting in photosystem I; GO:0009987 cellular process; GO:0015979 photosynthesis; GO:0019684 photosynthesis, light …	GO:0005622 intracellular; GO:0005623 cell; GO:0005737 cytoplasm; GO:0009507 chloroplast; GO:0009526 plastid envelope; GO:0009532 plastid stroma; GO:0009534 chloroplast thylakoid; GO:0009535 chloroplast thylakoid membrane; GO:0009536 plastid; GO:0009570 chloroplast stroma; GO:0009579 thylakoid; GO:0009941 chloroplast envelope; GO:0010287 plastoglobule; GO:0016020 membrane; GO:0031967 organelle env…	GO:0005488 binding; GO:0016168 chlorophyll binding; GO:0031409 pigment binding; GO:0043167 ion binding; GO:0043168 anion binding; GO:0046906 tetrapyrrole binding; GO:0048037 cofactor binding; GO:0097159 organic cyclic compound binding; GO:1901363 heterocyclic compound binding;
TRINITY_DN3327_c0_g1_m.8346	Phospholipase A(1) LCAT3 OS=Arabidopsis thaliana OX=3702 GN=LCAT3 PE=1 SV=1	LCAT3	0.498	0.079514	Down	50.88	21.5	8	8	0.684555	0.618384	1.45691	1.17553	0.809888	0.708002	1.1214	1.01449	0.72885	0.678594	1.37462	1.34521	0.988733	0.815835	1.41124	1.06777	chloroplast	K22389	LCAT3; phospholipase A1 [EC:3.1.1.32]	map00564 Glycerophospholipid metabolism; map00592 alpha-Linolenic acid metabolism; map01100 Metabolic pathways; map01110 Biosynthesis of secondary metabolites						I	KOG2369	Lecithin:cholesterol acyltransferase (LCAT)/Acyl-ceramide synthase
TRINITY_DN3349_c3_g1_m.8398	Aspartyl protease family protein 2 OS=Arabidopsis thaliana OX=3702 GN=APF2 PE=2 SV=1	APF2	0.28	0.0781473	Down	51.733	30.8	12	12	0.257683	0.273747	0.869138	1.03485	0.341896	0.251649	1.24645	1.32804	0.380442	0.41858	1.44063	1.53862	0.630731	0.387698	2.78488	2.81497	chloroplast	K22683	APF2; aspartyl protease family protein [EC:3.4.23.-]							O	KOG1339	Aspartyl protease
TRINITY_DN3353_c0_g1_m.8408	2,3-dimethylmalate lyase OS=Eubacterium barkeri OX=1528 GN=Dml PE=1 SV=1	Dml	0.617	0.0744323	Down	53.592	54.5	22	22	0.958423	0.930023	1.63756	1.43149	0.905331	0.921538	0.954759	0.918522	1.07442	0.951438	0.86223	0.874123	0.942189	0.910702	0.850074	0.877165	chloroplast							PF13714	Phosphoenolpyruvate phosphomutase	C	KOG1260	Isocitrate lyase
TRINITY_DN3371_c0_g1_m.8446	Selenium-binding protein 2 OS=Arabidopsis thaliana OX=3702 GN=SBP2 PE=1 SV=1	SBP2	0.643	0.0429217	Down	50.951	67.9	21	21	1.06711	1.13059	1.71228	1.7087	1.08997	1.20175	0.938445	0.890249	1.1915	1.16745	0.66023	0.63972	1.15051	1.10482	0.184211	0.162465	nucleus	K17285	SELENBP1; methanethiol oxidase [EC:1.8.3.4]	map00920 Sulfur metabolism; map01100 Metabolic pathways	GO:0000103 sulfate assimilation; GO:0000302 response to reactive oxygen species; GO:0000741 karyogamy; GO:0006790 sulfur compound metabolic process; GO:0006950 response to stress; GO:0006979 response to oxidative stress; GO:0006996 organelle organization; GO:0006997 nucleus organization; GO:0007275 multicellular organism development; GO:0008152 metabolic process; GO:0009553 embryo sac development…	GO:0005622 intracellular; GO:0005623 cell; GO:0005737 cytoplasm; GO:0005829 cytosol; GO:0005911 cell-cell junction; GO:0009506 plasmodesma; GO:0030054 cell junction; GO:0055044 symplast;				P	KOG0918	Selenium-binding protein
TRINITY_DN3373_c0_g1_m.8449	Hexokinase-2 OS=Arabidopsis thaliana OX=3702 GN=HXK2 PE=1 SV=1	HXK2	0.621	0.0898816	Down	54.022	58.8	22	21	0.920707	0.908551	1.392	1.56187	0.946091	0.963545	0.932734	0.796864	1.12841	1.19081	0.753194	0.705816	1.15597	1.18495	0.731219	0.727276	chloroplast	K00844	HK; hexokinase [EC:2.7.1.1]	map00010 Glycolysis / Gluconeogenesis; map00051 Fructose and mannose metabolism; map00052 Galactose metabolism; map00500 Starch and sucrose metabolism; map00520 Amino sugar and nucleotide sugar metabolism; map01100 Metabolic pathways; map01110 Biosynthesis of secondary metabolites; map01200 Carbon metabolism	GO:0001678 cellular glucose homeostasis; GO:0005975 carbohydrate metabolic process; GO:0005996 monosaccharide metabolic process; GO:0006082 organic acid metabolic process; GO:0006090 pyruvate metabolic process; GO:0006091 generation of precursor metabolites and energy; GO:0006096 glycolytic process; GO:0006139 nucleobase-containing compound metabolic process; GO:0006163 purine nucleotide metaboli…	GO:0005622 intracellular; GO:0005623 cell; GO:0005634 nucleus; GO:0005737 cytoplasm; GO:0005739 mitochondrion; GO:0005740 mitochondrial envelope; GO:0005741 mitochondrial outer membrane; GO:0005773 vacuole; GO:0005774 vacuolar membrane; GO:0005829 cytosol; GO:0009536 plastid; GO:0016020 membrane; GO:0016021 integral component of membrane; GO:0019867 outer membrane; GO:0031090 organelle membrane; …	GO:0001067 regulatory region nucleic acid binding; GO:0003676 nucleic acid binding; GO:0003677 DNA binding; GO:0003824 catalytic activity; GO:0004340 glucokinase activity; GO:0004396 hexokinase activity; GO:0005488 binding; GO:0008270 zinc ion binding; GO:0008865 fructokinase activity; GO:0016301 kinase activity; GO:0016740 transferase activity; GO:0016772 transferase activity, transferring phosp…	PF00349; PF03727	Hexokinase; Hexokinase	G	KOG1369	Hexokinase
TRINITY_DN3375_c0_g1_m.8456	Histone deacetylase complex subunit SAP18 OS=Arabidopsis thaliana OX=3702 GN=At2g45640 PE=1 SV=1	At2g45640	1.656	0.0798725	Up	20.692	14.4	3	3	1.2907	1.42164	0.82644	0.81302	1.37851	1.1157	0.560986	0.582574	1.31864	1.0539	0.747145	0.697009	1.10576	1.30132	0.981996	0.804665	nucleus	K14324	SAP18; histone deacetylase complex subunit SAP18	map03013 RNA transport; map03015 mRNA surveillance pathway	GO:0001101 response to acid chemical; GO:0006950 response to stress; GO:0006970 response to osmotic stress; GO:0009628 response to abiotic stimulus; GO:0009651 response to salt stress; GO:0009719 response to endogenous stimulus; GO:0009725 response to hormone; GO:0009737 response to abscisic acid; GO:0010033 response to organic substance; GO:0033993 response to lipid; GO:0042221 response to chemi…	GO:0005622 intracellular; GO:0005623 cell; GO:0005634 nucleus; GO:0005730 nucleolus; GO:0031974 membrane-enclosed lumen; GO:0031981 nuclear lumen; GO:0043226 organelle; GO:0043227 membrane-bounded organelle; GO:0043228 non-membrane-bounded organelle; GO:0043229 intracellular organelle; GO:0043231 intracellular membrane-bounded organelle; GO:0043232 intracellular non-membrane-bounded organelle; GO…				K	KOG3391	Transcriptional co-repressor component
TRINITY_DN3379_c0_g1_m.8463	Monodehydroascorbate reductase 4, peroxisomal OS=Arabidopsis thaliana OX=3702 GN=MDAR4 PE=1 SV=1	MDAR4	0.346	0.012262	Down	54.652	48.4	18	18	0.57573	0.567975	1.64912	1.65823	0.624289	0.590199	1.20654	1.20671	0.794721	0.73678	1.28632	1.16592	0.878566	0.870824	1.00942	1.17866	plasma membrane	K08232	E1.6.5.4; monodehydroascorbate reductase (NADH) [EC:1.6.5.4]	map00053 Ascorbate and aldarate metabolism; map01100 Metabolic pathways	GO:0006950 response to stress; GO:0006970 response to osmotic stress; GO:0008152 metabolic process; GO:0009056 catabolic process; GO:0009628 response to abiotic stimulus; GO:0009651 response to salt stress; GO:0009987 cellular process; GO:0010035 response to inorganic substance; GO:0010038 response to metal ion; GO:0010043 response to zinc ion; GO:0016999 antibiotic metabolic process; GO:0017001 …	GO:0005622 intracellular; GO:0005623 cell; GO:0005737 cytoplasm; GO:0005777 peroxisome; GO:0005778 peroxisomal membrane; GO:0005829 cytosol; GO:0009507 chloroplast; GO:0009526 plastid envelope; GO:0009532 plastid stroma; GO:0009536 plastid; GO:0009570 chloroplast stroma; GO:0009941 chloroplast envelope; GO:0016020 membrane; GO:0031090 organelle membrane; GO:0031903 microbody membrane; GO:0031967 …	GO:0003824 catalytic activity; GO:0016491 oxidoreductase activity; GO:0016651 oxidoreductase activity, acting on NAD(P)H; GO:0016655 oxidoreductase activity, acting on NAD(P)H, quinone or similar compound as acceptor; GO:0016656 monodehydroascorbate reductase (NADH) activity;	PF07992	Pyridine nucleotide-disulphide oxidoreductase	S	KOG1336	Monodehydroascorbate/ferredoxin reductase
TRINITY_DN338_c0_g3_m.8490	Importin subunit alpha-1 OS=Arabidopsis thaliana OX=3702 GN=IMPA1 PE=1 SV=2	IMPA1	1.517	0.0540701	Up	16.312	35.2	5	4	1.41207	1.39532	0.967709	0.886002	0.923031	1.14915	0.80259	0.881485	1.09784	0.768322		0.484607	1.153	1.07888			chloroplast	K15042	KPNA1_5_6; importin subunit alpha-5/6/7		GO:0006606 protein import into nucleus; GO:0006607 NLS-bearing protein import into nucleus; GO:0006810 transport; GO:0006886 intracellular protein transport; GO:0006913 nucleocytoplasmic transport; GO:0006950 response to stress; GO:0006952 defense response; GO:0008104 protein localization; GO:0015031 protein transport; GO:0015833 peptide transport; GO:0017038 protein import; GO:0033036 macromolec…	GO:0005622 intracellular; GO:0005623 cell; GO:0005634 nucleus; GO:0005635 nuclear envelope; GO:0005643 nuclear pore; GO:0005654 nucleoplasm; GO:0005737 cytoplasm; GO:0005829 cytosol; GO:0012505 endomembrane system; GO:0031967 organelle envelope; GO:0031974 membrane-enclosed lumen; GO:0031975 envelope; GO:0031981 nuclear lumen; GO:0032991 protein-containing complex; GO:0043226 organelle; GO:004322…	GO:0005048 signal sequence binding; GO:0005215 transporter activity; GO:0005488 binding; GO:0008139 nuclear localization sequence binding; GO:0033218 amide binding; GO:0042277 peptide binding;			U	KOG0166	Karyopherin (importin) alpha
TRINITY_DN3384_c0_g1_m.8473	Glutamine synthetase leaf isozyme, chloroplastic OS=Phaseolus vulgaris OX=3885 PE=2 SV=1	--	0.415	0.0715626	Down	47.859	67.4	24	23	0.875383	0.880685	2.00912	2.23565	0.878487	0.954784	1.1224	1.15334	0.957408	1.19268	0.743064	0.880759	0.781272	0.920005	0.211283	0.203683	chloroplast	K01915	glnA, GLUL; glutamine synthetase [EC:6.3.1.2]	map00220 Arginine biosynthesis; map00250 Alanine, aspartate and glutamate metabolism; map00630 Glyoxylate and dicarboxylate metabolism; map00910 Nitrogen metabolism; map01100 Metabolic pathways; map01230 Biosynthesis of amino acids	GO:0006082 organic acid metabolic process; GO:0006520 cellular amino acid metabolic process; GO:0006536 glutamate metabolic process; GO:0006541 glutamine metabolic process; GO:0006807 nitrogen compound metabolic process; GO:0006950 response to stress; GO:0006970 response to osmotic stress; GO:0007568 aging; GO:0008152 metabolic process; GO:0009064 glutamine family amino acid metabolic process; GO…	GO:0005576 extracellular region; GO:0005622 intracellular; GO:0005623 cell; GO:0005737 cytoplasm; GO:0005739 mitochondrion; GO:0005829 cytosol; GO:0005840 ribosome; GO:0009507 chloroplast; GO:0009526 plastid envelope; GO:0009532 plastid stroma; GO:0009534 chloroplast thylakoid; GO:0009535 chloroplast thylakoid membrane; GO:0009536 plastid; GO:0009570 chloroplast stroma; GO:0009579 thylakoid; GO:0…	GO:0003824 catalytic activity; GO:0004356 glutamate-ammonia ligase activity; GO:0016211 ammonia ligase activity; GO:0016874 ligase activity; GO:0016879 ligase activity, forming carbon-nitrogen bonds; GO:0016880 acid-ammonia (or amide) ligase activity;	PF03951; PF00120	Glutamine synthetase, beta-Grasp domain; Glutamine synthetase, catalytic domain	E	KOG0683	Glutamine synthetase
TRINITY_DN33991_c0_g1_m.8524	T-complex protein 1 subunit delta OS=Arabidopsis thaliana OX=3702 GN=CCT4 PE=1 SV=1	CCT4	1.53	0.0360486	Up	57.664	43.4	20	20	1.59337	1.50727	1.01556	1.01085	1.34565	1.3922	0.728589	0.74254	1.37912	1.29576	0.455499	0.398077	1.1596	1.15741	0.480939	0.337561	chloroplast	K09496	CCT4; T-complex protein 1 subunit delta		GO:0006457 protein folding; GO:0006458 'de novo' protein folding; GO:0009987 cellular process; GO:0010035 response to inorganic substance; GO:0010038 response to metal ion; GO:0042221 response to chemical; GO:0046686 response to cadmium ion; GO:0050896 response to stimulus; GO:0061077 chaperone-mediated protein folding;	GO:0005622 intracellular; GO:0005623 cell; GO:0005737 cytoplasm; GO:0005829 cytosol; GO:0005832 chaperonin-containing T-complex; GO:0032991 protein-containing complex; GO:0101031 chaperone complex;	GO:0005488 binding; GO:0005515 protein binding; GO:0044183 protein folding chaperone; GO:0051082 unfolded protein binding;			O	KOG0358	Chaperonin complex component, TCP-1 delta subunit (CCT4)
TRINITY_DN3408_c1_g1_m.8569	Protein MOTHER of FT and TFL1 homolog 1 OS=Oryza sativa subsp. japonica OX=39947 GN=MFT1 PE=3 SV=1	MFT1	2.971	0.0630814	Up	22.366	31.3	5	5	1.58188	1.65911	0.509834	0.584541	1.58225	1.41394	0.454335	0.33	1.39424	1.19715	0.39768	0.540937	1.18273	1.17137			nucleus	K06910	PEBP1, TFS1; phosphatidylethanolamine-binding protein					PF01161	Phosphatidylethanolamine-binding protein	S	KOG3346	Phosphatidylethanolamine binding protein
TRINITY_DN34080_c0_g1_m.8563	Basic endochitinase OS=Vitis vinifera OX=29760 GN=CHIT1B PE=2 SV=1	CHIT1B	0.491	0.0777673	Down	35.209	32.2	6	6	0.239405	0.439071	0.51567	0.847943	0.519155	0.414929	0.629626	0.47303	0.400152	0.358546	1.47384	1.34552	1.16206	1.11201	3.20018	2.86886	extracellular	K20547	CHIB; basic endochitinase B [EC:3.2.1.14]	map00520 Amino sugar and nucleotide sugar metabolism; map01100 Metabolic pathways; map04016 MAPK signaling pathway - plant				PF00187; PF00182	Chitin recognition protein; Chitinase class I	U	KOG4742	Predicted chitinase
TRINITY_DN341_c0_g3_m.8615	Serine-threonine kinase receptor-associated protein OS=Dictyostelium discoideum OX=44689 GN=strap PE=3 SV=1	strap	1.814	0.0350825	Up	38.17	56.4	14	11	1.54399	1.73573	0.830636	0.981267	1.49383	1.60182	0.64949	0.669788	1.35762	1.44918	0.344677	0.338434	1.20597	1.31794	0.231978	0.247661	cytoplasm	K13137	STRAP, UNRIP; serine-threonine kinase receptor-associated protein	map03013 RNA transport	GO:0009966 regulation of signal transduction; GO:0009968 negative regulation of signal transduction; GO:0010646 regulation of cell communication; GO:0010648 negative regulation of cell communication; GO:0017015 regulation of transforming growth factor beta receptor signaling pathway; GO:0023051 regulation of signaling; GO:0023057 negative regulation of signaling; GO:0030512 negative regulation of…					I	KOG0278	Serine/threonine kinase receptor-associated protein
TRINITY_DN3422_c0_g1_m.8626	Probable pre-mRNA-splicing factor ATP-dependent RNA helicase DEAH5 OS=Arabidopsis thaliana OX=3702 GN=At3g26560 PE=1 SV=2	At3g26560	1.715	0.0754742	Up	134.1	8.7	8	8	1.09788	1.3059	0.676383	0.723069	0.653555	0.714099			1.28036	1.17946			1.13365	1.23565			cytoplasm	K12818	DHX8, PRP22; ATP-dependent RNA helicase DHX8/PRP22 [EC:3.6.4.13]	map03040 Spliceosome	GO:0000375 RNA splicing, via transesterification reactions; GO:0000377 RNA splicing, via transesterification reactions with bulged adenosine as nucleophile; GO:0000398 mRNA splicing, via spliceosome; GO:0006139 nucleobase-containing compound metabolic process; GO:0006396 RNA processing; GO:0006397 mRNA processing; GO:0006725 cellular aromatic compound metabolic process; GO:0006807 nitrogen compou…	GO:0005622 intracellular; GO:0005623 cell; GO:0005634 nucleus; GO:0005681 spliceosomal complex; GO:0005737 cytoplasm; GO:0005739 mitochondrion; GO:0005829 cytosol; GO:0005911 cell-cell junction; GO:0009506 plasmodesma; GO:0030054 cell junction; GO:0032991 protein-containing complex; GO:0043226 organelle; GO:0043227 membrane-bounded organelle; GO:0043229 intracellular organelle; GO:0043231 intrace…	GO:0003676 nucleic acid binding; GO:0003723 RNA binding; GO:0003724 RNA helicase activity; GO:0003729 mRNA binding; GO:0003824 catalytic activity; GO:0004386 helicase activity; GO:0005488 binding; GO:0008186 RNA-dependent ATPase activity; GO:0016462 pyrophosphatase activity; GO:0016787 hydrolase activity; GO:0016817 hydrolase activity, acting on acid anhydrides; GO:0016818 hydrolase activity, act…	PF00575; PF00270; PF04408; PF07717	S1 RNA binding domain; DEAD/DEAH box helicase; Helicase associated domain (HA2); Oligonucleotide/oligosaccharide-binding (OB)-fold	A	KOG0922	DEAH-box RNA helicase
TRINITY_DN3423_c0_g3_m.8631	Ferritin-2, chloroplastic OS=Nicotiana tabacum OX=4097 GN=FER2 PE=2 SV=1	FER2	1.612	0.096035	Up	29.511	57.6	14	13	1.28469	1.5546	0.854709	0.902841	1.19262	1.42676	0.938802	0.982819	0.70287	0.847574	0.259927	0.244893	1.51157	1.7388	0.742119	0.81441	chloroplast	K00522	FTH1; ferritin heavy chain [EC:1.16.3.2]		GO:0006873 cellular ion homeostasis; GO:0006875 cellular metal ion homeostasis; GO:0006879 cellular iron ion homeostasis; GO:0006880 intracellular sequestering of iron ion; GO:0009987 cellular process; GO:0019725 cellular homeostasis; GO:0030003 cellular cation homeostasis; GO:0042592 homeostatic process; GO:0046916 cellular transition metal ion homeostasis; GO:0048878 chemical homeostasis; GO:00…	GO:0005622 intracellular; GO:0005623 cell; GO:0005737 cytoplasm; GO:0009507 chloroplast; GO:0009536 plastid; GO:0043226 organelle; GO:0043227 membrane-bounded organelle; GO:0043229 intracellular organelle; GO:0043231 intracellular membrane-bounded organelle;	GO:0005488 binding; GO:0005506 iron ion binding; GO:0043167 ion binding; GO:0043169 cation binding; GO:0046872 metal ion binding; GO:0046914 transition metal ion binding;	PF00210	Ferritin-like domain	P	KOG2332	Ferritin
TRINITY_DN3431_c0_g1_m.8661	Plastid-lipid-associated protein, chloroplastic OS=Citrus unshiu OX=55188 GN=PAP PE=2 SV=1	PAP	0.563	0.00753577	Down	35.56	53.2	16	16	1.00566	0.948904	1.7949	1.67709	0.78891	0.734842	0.988625	1.03765	1.36287	1.39358	0.365406	0.352746	1.27342	1.28987	0.512718	0.472817	chloroplast				GO:0001101 response to acid chemical; GO:0006950 response to stress; GO:0009266 response to temperature stimulus; GO:0009314 response to radiation; GO:0009409 response to cold; GO:0009414 response to water deprivation; GO:0009415 response to water; GO:0009416 response to light stimulus; GO:0009628 response to abiotic stimulus; GO:0009642 response to light intensity; GO:0009644 response to high li…	GO:0005622 intracellular; GO:0005623 cell; GO:0005634 nucleus; GO:0005737 cytoplasm; GO:0005739 mitochondrion; GO:0009507 chloroplast; GO:0009526 plastid envelope; GO:0009532 plastid stroma; GO:0009534 chloroplast thylakoid; GO:0009535 chloroplast thylakoid membrane; GO:0009536 plastid; GO:0009570 chloroplast stroma; GO:0009579 thylakoid; GO:0010287 plastoglobule; GO:0010319 stromule; GO:0016020 …
TRINITY_DN3446_c0_g1_m.8722	Arsenite methyltransferase OS=Rhodopseudomonas palustris (strain ATCC BAA-98 / CGA009) OX=258594 GN=arsM PE=1 SV=1	arsM	0.382	0.0888511	Down	39.5	15.4	4	4	0.760667	0.814863	2.12492	2.00744	0.64308		0.599263	0.825881	0.901118	0.757225	0.438652		1.33691	0.789972			chloroplast							PF08241	Methyltransferase domain
TRINITY_DN3451_c0_g2_m.8732	PTI1-like tyrosine-protein kinase 3 OS=Arabidopsis thaliana OX=3702 GN=PTI13 PE=1 SV=1	PTI13	2.332	0.08458	Up	40.199	51	12	11	1.45218	1.70862	0.587476	0.779	1.61501	1.58777	0.528349	0.498877	1.21103	1.35624	0.270973	0.40471	1.05049	0.949267			chloroplast	K13436	PTI1; pto-interacting protein 1 [EC:2.7.11.1]	map04626 Plant-pathogen interaction	GO:0006464 cellular protein modification process; GO:0006468 protein phosphorylation; GO:0006793 phosphorus metabolic process; GO:0006796 phosphate-containing compound metabolic process; GO:0006807 nitrogen compound metabolic process; GO:0007154 cell communication; GO:0007165 signal transduction; GO:0007166 cell surface receptor signaling pathway; GO:0007167 enzyme linked receptor protein signali…	GO:0005623 cell; GO:0005886 plasma membrane; GO:0005911 cell-cell junction; GO:0009506 plasmodesma; GO:0016020 membrane; GO:0030054 cell junction; GO:0055044 symplast; GO:0071944 cell periphery;	GO:0003824 catalytic activity; GO:0004672 protein kinase activity; GO:0004674 protein serine/threonine kinase activity; GO:0004675 transmembrane receptor protein serine/threonine kinase activity; GO:0004888 transmembrane signaling receptor activity; GO:0005488 binding; GO:0005515 protein binding; GO:0016301 kinase activity; GO:0016740 transferase activity; GO:0016772 transferase activity, transfe…	PF07714	Protein tyrosine kinase	T	KOG1187	Serine/threonine protein kinase
TRINITY_DN3453_c0_g3_m.8745	Prohibitin-1, mitochondrial OS=Arabidopsis thaliana OX=3702 GN=PHB1 PE=1 SV=1	PHB1	1.55	0.0834573	Up	31.876	61.5	18	14	1.32145	1.28192	0.905926	0.780787	1.17863	1.21652	0.687687	0.624497	1.30911	1.14062	0.599535	0.666437	0.863184	0.923562	1.3823	1.11782	chloroplast	K17081	PHB2; prohibitin 2			GO:0005618 cell wall; GO:0005622 intracellular; GO:0005623 cell; GO:0005737 cytoplasm; GO:0005739 mitochondrion; GO:0005740 mitochondrial envelope; GO:0005743 mitochondrial inner membrane; GO:0005746 mitochondrial respirasome; GO:0005747 mitochondrial respiratory chain complex I; GO:0005773 vacuole; GO:0005774 vacuolar membrane; GO:0005911 cell-cell junction; GO:0009506 plasmodesma; GO:0009507 ch…				O	KOG3090	Prohibitin-like protein
TRINITY_DN346_c0_g2_m.8792	Probable sucrose-phosphate synthase 1 OS=Citrus unshiu OX=55188 GN=SPS1 PE=2 SV=1	SPS1	0.397	0.0409144	Down	60.147	38.5	14	12	0.818083	0.864785	2.11822	2.11673	0.506691	0.633938	0.696633	0.624887	0.740746	1.01787	0.773526	0.594313	1.5663	1.64049	0.73721	0.549583	nucleus	K00696	E2.4.1.14; sucrose-phosphate synthase [EC:2.4.1.14]	map00500 Starch and sucrose metabolism; map01100 Metabolic pathways	GO:0006810 transport; GO:0046903 secretion; GO:0051179 localization; GO:0051234 establishment of localization; GO:0071836 nectar secretion;	GO:0005622 intracellular; GO:0005623 cell; GO:0005737 cytoplasm; GO:0005829 cytosol; GO:0005886 plasma membrane; GO:0005911 cell-cell junction; GO:0009506 plasmodesma; GO:0016020 membrane; GO:0030054 cell junction; GO:0055044 symplast; GO:0071944 cell periphery;	GO:0003824 catalytic activity; GO:0008194 UDP-glycosyltransferase activity; GO:0016740 transferase activity; GO:0016757 transferase activity, transferring glycosyl groups; GO:0016758 transferase activity, transferring hexosyl groups; GO:0035251 UDP-glucosyltransferase activity; GO:0046524 sucrose-phosphate synthase activity; GO:0046527 glucosyltransferase activity;			M	KOG0853	Glycosyltransferase
TRINITY_DN3463_c0_g1_m.8772	Protein NRT1/ PTR FAMILY 8.3 OS=Arabidopsis thaliana OX=3702 GN=NPF8.3 PE=1 SV=1	NPF8.3	2.133	0.069269	Up	64.38	15.1	7	7	1.42049	1.53244	0.634696	0.75542	1.28016	1.49799	0.548322	0.544522	1.69049	1.91725	0.439421	0.482959	1.28707	1.4267	0.221235	0.320821	plasma membrane	K14638	SLC15A3_4, PHT; solute carrier family 15 (peptide/histidine transporter), member 3/4		GO:0006810 transport; GO:0006857 oligopeptide transport; GO:0015833 peptide transport; GO:0035672 oligopeptide transmembrane transport; GO:0042886 amide transport; GO:0042938 dipeptide transport; GO:0042939 tripeptide transport; GO:0051179 localization; GO:0051234 establishment of localization; GO:0055085 transmembrane transport; GO:0071702 organic substance transport; GO:0071705 nitrogen compoun…	GO:0000325 plant-type vacuole; GO:0005622 intracellular; GO:0005623 cell; GO:0005737 cytoplasm; GO:0005773 vacuole; GO:0005774 vacuolar membrane; GO:0005794 Golgi apparatus; GO:0009705 plant-type vacuole membrane; GO:0012505 endomembrane system; GO:0016020 membrane; GO:0031090 organelle membrane; GO:0043226 organelle; GO:0043227 membrane-bounded organelle; GO:0043229 intracellular organelle; GO:0…	GO:0005215 transporter activity; GO:0015334 high-affinity oligopeptide transmembrane transporter activity; GO:0022857 transmembrane transporter activity; GO:0035673 oligopeptide transmembrane transporter activity; GO:0042887 amide transmembrane transporter activity; GO:0042937 tripeptide transmembrane transporter activity; GO:1904680 peptide transmembrane transporter activity;			E	KOG1237	H+/oligopeptide symporter
TRINITY_DN3466_c0_g1_m.8779	Probable acyl-activating enzyme 16, chloroplastic OS=Arabidopsis thaliana OX=3702 GN=AAE16 PE=2 SV=1	AAE16	0.512	0.0220971	Down	20.551	53.3	6	6	0.982846	0.897118	1.94817	1.72466	0.893462	0.981611	0.847856	0.778725	0.983824	1.02316	0.628549	0.477863	1.1781	1.11031		0.543742	cytoplasm	K01897	ACSL, fadD; long-chain acyl-CoA synthetase [EC:6.2.1.3]	map00061 Fatty acid biosynthesis; map00071 Fatty acid degradation; map01100 Metabolic pathways; map01212 Fatty acid metabolism; map04146 Peroxisome	GO:0006082 organic acid metabolic process; GO:0006629 lipid metabolic process; GO:0006631 fatty acid metabolic process; GO:0006633 fatty acid biosynthetic process; GO:0008152 metabolic process; GO:0008610 lipid biosynthetic process; GO:0009058 biosynthetic process; GO:0009987 cellular process; GO:0016053 organic acid biosynthetic process; GO:0019752 carboxylic acid metabolic process; GO:0030497 f…	GO:0005622 intracellular; GO:0005623 cell; GO:0005737 cytoplasm; GO:0009507 chloroplast; GO:0009526 plastid envelope; GO:0009536 plastid; GO:0009941 chloroplast envelope; GO:0031967 organelle envelope; GO:0031975 envelope; GO:0043226 organelle; GO:0043227 membrane-bounded organelle; GO:0043229 intracellular organelle; GO:0043231 intracellular membrane-bounded organelle;	GO:0003824 catalytic activity; GO:0008922 long-chain fatty acid [acyl-carrier-protein] ligase activity; GO:0015645 fatty acid ligase activity; GO:0016874 ligase activity; GO:0016877 ligase activity, forming carbon-sulfur bonds; GO:0016878 acid-thiol ligase activity;			I	KOG1256	Long-chain acyl-CoA synthetases (AMP-forming)
TRINITY_DN34749_c0_g1_m.8803	Protein RALF-like 33 OS=Arabidopsis thaliana OX=3702 GN=RALFL33 PE=2 SV=1	RALFL33	0.553	0.0562617	Down	14.756	24.4	4	4	0.689156	0.719392	1.29811	1.25158	0.786848	0.857685	1.04233	1.01719	0.540375	0.718184	0.895403	0.981965	0.894665	0.544361	1.79735	1.9654	chloroplast				GO:0007154 cell communication; GO:0007165 signal transduction; GO:0007267 cell-cell signaling; GO:0009719 response to endogenous stimulus; GO:0009725 response to hormone; GO:0009741 response to brassinosteroid; GO:0009966 regulation of signal transduction; GO:0009987 cellular process; GO:0010033 response to organic substance; GO:0010469 regulation of signaling receptor activity; GO:0010646 regula…	GO:0005576 extracellular region; GO:0005618 cell wall; GO:0005623 cell; GO:0005911 cell-cell junction; GO:0009505 plant-type cell wall; GO:0009506 plasmodesma; GO:0030054 cell junction; GO:0030312 external encapsulating structure; GO:0048046 apoplast; GO:0055044 symplast; GO:0071944 cell periphery;	GO:0005102 signaling receptor binding; GO:0005179 hormone activity; GO:0005488 binding; GO:0005515 protein binding; GO:0030545 receptor regulator activity; GO:0048018 receptor ligand activity; GO:0098772 molecular function regulator;
TRINITY_DN3475_c0_g1_m.8806	Mitochondrial-processing peptidase subunit alpha OS=Solanum tuberosum OX=4113 GN=MPP PE=1 SV=1	MPP	1.886	0.0565985	Up	55.183	26	10	9	1.14242	1.22546	0.630957	0.624656	1.32523	1.24137	0.763542	0.683541	1.36519	1.44868	0.660344	0.819788	1.2127	1.06981	1.29824	0.488074	chloroplast	K01412	PMPCA, MAS2; mitochondrial-processing peptidase subunit alpha [EC:3.4.24.64]		GO:0006508 proteolysis; GO:0006605 protein targeting; GO:0006626 protein targeting to mitochondrion; GO:0006627 protein processing involved in protein targeting to mitochondrion; GO:0006807 nitrogen compound metabolic process; GO:0006810 transport; GO:0006839 mitochondrial transport; GO:0006886 intracellular protein transport; GO:0006950 response to stress; GO:0006970 response to osmotic stress; …	GO:0005622 intracellular; GO:0005623 cell; GO:0005737 cytoplasm; GO:0005739 mitochondrion; GO:0005740 mitochondrial envelope; GO:0005741 mitochondrial outer membrane; GO:0005743 mitochondrial inner membrane; GO:0005746 mitochondrial respirasome; GO:0005750 mitochondrial respiratory chain complex III; GO:0005758 mitochondrial intermembrane space; GO:0005759 mitochondrial matrix; GO:0005773 vacuole…	GO:0000166 nucleotide binding; GO:0003824 catalytic activity; GO:0004175 endopeptidase activity; GO:0004222 metalloendopeptidase activity; GO:0005488 binding; GO:0005524 ATP binding; GO:0008144 drug binding; GO:0008233 peptidase activity; GO:0008237 metallopeptidase activity; GO:0008270 zinc ion binding; GO:0016787 hydrolase activity; GO:0017076 purine nucleotide binding; GO:0030554 adenyl nucleo…	PF05193	Peptidase M16 inactive domain	O	KOG2067	Mitochondrial processing peptidase, alpha subunit
TRINITY_DN3482_c0_g1_m.8820	Protein GrpE OS=Thermosynechococcus elongatus (strain BP-1) OX=197221 GN=grpE PE=3 SV=1	grpE	0.43	0.0773784	Down	33.568	40.7	12	12	0.642043	0.574424	1.41816	1.4153	0.664633	0.632349	1.25992	1.28905	1.00927	1.1077	0.979431	0.992	1.11754	1.05117	0.916907	0.930093	chloroplast	K03687	GRPE; molecular chaperone GrpE							O	KOG3003	Molecular chaperone of the GrpE family
TRINITY_DN3503_c0_g1_m.8871	Isoleucine--tRNA ligase, chloroplastic/mitochondrial OS=Arabidopsis thaliana OX=3702 GN=OVA2 PE=2 SV=1	OVA2	0.532	0.0611408	Down	123	38.2	30	30	0.949679	0.853518	1.71112	1.67843	0.914299	0.774517	1.11644	0.960655	1.71697	1.4317	0.485714	0.511011	1.4738	1.20696	0.100609	0.11458	chloroplast	K01870	IARS, ileS; isoleucyl-tRNA synthetase [EC:6.1.1.5]	map00970 Aminoacyl-tRNA biosynthesis	GO:0000003 reproduction; GO:0003006 developmental process involved in reproduction; GO:0007275 multicellular organism development; GO:0009791 post-embryonic development; GO:0009908 flower development; GO:0022414 reproductive process; GO:0032501 multicellular organismal process; GO:0032502 developmental process; GO:0035670 plant-type ovary development; GO:0048367 shoot system development; GO:00484…	GO:0005622 intracellular; GO:0005623 cell; GO:0005737 cytoplasm; GO:0009507 chloroplast; GO:0009532 plastid stroma; GO:0009536 plastid; GO:0009570 chloroplast stroma; GO:0043226 organelle; GO:0043227 membrane-bounded organelle; GO:0043229 intracellular organelle; GO:0043231 intracellular membrane-bounded organelle;		PF08264; PF06827	Anticodon-binding domain of tRNA; Zinc finger found in FPG and IleRS	J	KOG0433	Isoleucyl-tRNA synthetase
TRINITY_DN3503_c0_g1_m.8872	Isoleucine--tRNA ligase, chloroplastic/mitochondrial OS=Arabidopsis thaliana OX=3702 GN=OVA2 PE=2 SV=1	OVA2	2.114	0.0331064	Up	59.644	25.5	10	10	1.81181	1.45326	0.877284	0.671632	2.22144	1.67173	0.459968	0.462707	1.84805	1.58509	0.299156	0.170952	1.1812	1.01405	0.152986	0.118675	chloroplast	K05931	CARM1, PRMT4; type I protein arginine methyltransferase [EC:2.1.1.319]		GO:0000003 reproduction; GO:0003006 developmental process involved in reproduction; GO:0006325 chromatin organization; GO:0006355 regulation of transcription, DNA-templated; GO:0006464 cellular protein modification process; GO:0006479 protein methylation; GO:0006807 nitrogen compound metabolic process; GO:0006950 response to stress; GO:0006970 response to osmotic stress; GO:0006996 organelle orga…	GO:0005622 intracellular; GO:0005623 cell; GO:0005634 nucleus; GO:0005737 cytoplasm; GO:0005829 cytosol; GO:0043226 organelle; GO:0043227 membrane-bounded organelle; GO:0043229 intracellular organelle; GO:0043231 intracellular membrane-bounded organelle;	GO:0003824 catalytic activity; GO:0005488 binding; GO:0005515 protein binding; GO:0008168 methyltransferase activity; GO:0008170 N-methyltransferase activity; GO:0008276 protein methyltransferase activity; GO:0008469 histone-arginine N-methyltransferase activity; GO:0008757 S-adenosylmethionine-dependent methyltransferase activity; GO:0016273 arginine N-methyltransferase activity; GO:0016274 prot…			KO	KOG1500	Protein arginine N-methyltransferase CARM1
TRINITY_DN3509_c0_g1_m.8887	Zinc finger CCCH domain-containing protein 40 OS=Oryza sativa subsp. japonica OX=39947 GN=Os06g0170500 PE=2 SV=1	Os06g0170500	2.085	0.0661482	Up	55.846	27.1	12	12	1.62512	1.64265	0.817921	0.75293	1.74524	1.96088	0.306908	0.494648	1.14169	1.65738		0.245282	1.08823	0.863654	0.288218	0.369253	nucleus	K12872	RBM22, SLT11; pre-mRNA-splicing factor RBM22/SLT11	map03040 Spliceosome	GO:0000375 RNA splicing, via transesterification reactions; GO:0000377 RNA splicing, via transesterification reactions with bulged adenosine as nucleophile; GO:0000387 spliceosomal snRNP assembly; GO:0000398 mRNA splicing, via spliceosome; GO:0006139 nucleobase-containing compound metabolic process; GO:0006396 RNA processing; GO:0006397 mRNA processing; GO:0006725 cellular aromatic compound metab…	GO:0000974 Prp19 complex; GO:0005622 intracellular; GO:0005623 cell; GO:0005634 nucleus; GO:0005681 spliceosomal complex; GO:0005684 U2-type spliceosomal complex; GO:0032991 protein-containing complex; GO:0043226 organelle; GO:0043227 membrane-bounded organelle; GO:0043229 intracellular organelle; GO:0043231 intracellular membrane-bounded organelle; GO:0071006 U2-type catalytic step 1 spliceosome…	GO:0003676 nucleic acid binding; GO:0003723 RNA binding; GO:0005488 binding; GO:0017069 snRNA binding; GO:0017070 U6 snRNA binding; GO:0036002 pre-mRNA binding; GO:0097159 organic cyclic compound binding; GO:1901363 heterocyclic compound binding;	PF00076	RNA recognition motif. (a.k.a. RRM, RBD, or RNP domain)	A	KOG0153	Predicted RNA-binding protein (RRM superfamily)
TRINITY_DN3530_c0_g1_m.8934	Aspartic proteinase A1 OS=Arabidopsis thaliana OX=3702 GN=APA1 PE=1 SV=1	APA1	2.156	0.00262377	Up	56.176	38.5	16	15	1.66108	1.53345	0.771919	0.709858	1.46005	1.48041	0.543567	0.56692	1.46376	1.38708	0.447686	0.422803	0.928966	0.976684	0.843742	0.802015	chloroplast	K08245	E3.4.23.40; phytepsin [EC:3.4.23.40]		GO:0006508 proteolysis; GO:0006807 nitrogen compound metabolic process; GO:0008152 metabolic process; GO:0009056 catabolic process; GO:0009057 macromolecule catabolic process; GO:0019538 protein metabolic process; GO:0030163 protein catabolic process; GO:0043170 macromolecule metabolic process; GO:0044238 primary metabolic process; GO:0071704 organic substance metabolic process; GO:1901564 organo…		GO:0003824 catalytic activity; GO:0004175 endopeptidase activity; GO:0004190 aspartic-type endopeptidase activity; GO:0008233 peptidase activity; GO:0016787 hydrolase activity; GO:0070001 aspartic-type peptidase activity; GO:0070011 peptidase activity, acting on L-amino acid peptides; GO:0140096 catalytic activity, acting on a protein;	PF05184	Saposin-like type B, region 1	O	KOG1339	Aspartyl protease
TRINITY_DN3534_c0_g1_m.8939	30S ribosomal protein S1, chloroplastic OS=Spinacia oleracea OX=3562 GN=RPS1 PE=1 SV=1	RPS1	0.526	0.0713162	Down	36.117	35.7	9	9	0.703675	0.705929	1.40964	1.27829	0.662784	0.649686	1.64463	1.05386	1.3315	1.00786	0.71118	0.78757	1.4443	1.12489	0.724762	0.759445	chloroplast							PF00575	S1 RNA binding domain
TRINITY_DN3554_c0_g1_m.8974	Dihydrolipoyllysine-residue acetyltransferase component 2 of pyruvate dehydrogenase complex, mitochondrial OS=Arabidopsis thaliana OX=3702 GN=At3g13930 PE=1 SV=2	At3g13930	1.574	0.0345806	Up	59.418	43.7	25	25	1.43712	1.42147	0.891165	0.925565	1.49665	1.44963	0.713315	0.7004	1.34734	1.42937	0.611317	0.58954	1.15919	1.11999	0.322789	0.385153	cytoplasm	K00627	DLAT, aceF, pdhC; pyruvate dehydrogenase E2 component (dihydrolipoamide acetyltransferase) [EC:2.3.1.12]	map00010 Glycolysis / Gluconeogenesis; map00020 Citrate cycle (TCA cycle); map00620 Pyruvate metabolism; map01100 Metabolic pathways; map01110 Biosynthesis of secondary metabolites; map01200 Carbon metabolism		GO:0005622 intracellular; GO:0005623 cell; GO:0005737 cytoplasm; GO:0005739 mitochondrion; GO:0009507 chloroplast; GO:0009526 plastid envelope; GO:0009536 plastid; GO:0009941 chloroplast envelope; GO:0031967 organelle envelope; GO:0031975 envelope; GO:0043226 organelle; GO:0043227 membrane-bounded organelle; GO:0043229 intracellular organelle; GO:0043231 intracellular membrane-bounded organelle;	GO:0005488 binding; GO:0005507 copper ion binding; GO:0043167 ion binding; GO:0043169 cation binding; GO:0046872 metal ion binding; GO:0046914 transition metal ion binding;	PF00364; PF00198	Biotin-requiring enzyme; 2-oxoacid dehydrogenases acyltransferase (catalytic domain)	C	KOG0557	Dihydrolipoamide acetyltransferase
TRINITY_DN356_c0_g1_m.9012	L-ascorbate oxidase homolog OS=Nicotiana tabacum OX=4097 PE=2 SV=1	--	0.291	0.00971968	Down	59.489	21.4	8	6	0.307603	0.363275	1.06605	1.24054	0.248673	0.286922	0.459104	0.496924	0.671543	0.69542	1.36845	1.39481	1.43501	1.26567	2.30897	2.39105	chloroplast							PF07732; PF00394; PF07731	Multicopper oxidase; Multicopper oxidase; Multicopper oxidase	Q	KOG1263	Multicopper oxidases
TRINITY_DN356_c1_g3_m.9017	Cell wall / vacuolar inhibitor of fructosidase 1 OS=Arabidopsis thaliana OX=3702 GN=C/VIF1 PE=1 SV=1	C/VIF1	0.477	0.062261	Down	21.267	20.9	3	3	0.628493	0.801686	1.37957	1.61028		0.818436	1.00903	0.923669	0.906337	0.812393			0.978654	1.13144			plasma membrane					GO:0005576 extracellular region;		PF04043	Plant invertase/pectin methylesterase inhibitor
TRINITY_DN3592_c0_g1_m.9054	Tyrosine-protein phosphatase RLPH2 OS=Arabidopsis thaliana OX=3702 GN=RLPH2 PE=1 SV=1	RLPH2	1.521	0.0120873	Up	23.874	26.1	3	3	1.54802	1.50208	1.00883	0.996008	1.25201	1.05512	0.612678	0.50203	1.09818	1.1023	0.329923	0.285021	1.26419	1.44359			cytoplasm							PF00149	Calcineurin-like phosphoesterase	T	KOG0374	Serine/threonine specific protein phosphatase PP1, catalytic subunit
TRINITY_DN3612_c0_g2_m.9114	40S ribosomal protein S26-3 OS=Arabidopsis thaliana OX=3702 GN=RPS26C PE=2 SV=1	RPS26C	0.608	0.0302381	Down	14.717	30.3	3	2	1.11514	1.02779	1.87575	1.65497	0.986328	0.629744	0.951088	0.964246	1.28403	0.757248	0.590957	0.592138	1.00937	1.14897	0.609714	0.802525	cytoplasm	K02976	RP-S26e, RPS26; small subunit ribosomal protein S26e	map03010 Ribosome						J	KOG1768	40s ribosomal protein S26
TRINITY_DN3619_c0_g1_m.9125	Pentatricopeptide repeat-containing protein At4g35850, mitochondrial OS=Arabidopsis thaliana OX=3702 GN=At4g35850 PE=1 SV=1	At4g35850	1.92	0.0360919	Up	34.232	37.5	9	9	1.43427	1.33642	0.766676	0.678757	1.13209	1.05774	0.673626		1.49207	1.40738	0.656543	0.381011	0.953012	1.0304			cytoplasm				GO:0006139 nucleobase-containing compound metabolic process; GO:0006725 cellular aromatic compound metabolic process; GO:0006807 nitrogen compound metabolic process; GO:0008152 metabolic process; GO:0009451 RNA modification; GO:0009987 cellular process; GO:0016070 RNA metabolic process; GO:0034641 cellular nitrogen compound metabolic process; GO:0043170 macromolecule metabolic process; GO:0043412…	GO:0005622 intracellular; GO:0005623 cell; GO:0005737 cytoplasm; GO:0005739 mitochondrion; GO:0043226 organelle; GO:0043227 membrane-bounded organelle; GO:0043229 intracellular organelle; GO:0043231 intracellular membrane-bounded organelle;	GO:0003676 nucleic acid binding; GO:0003723 RNA binding; GO:0003824 catalytic activity; GO:0004518 nuclease activity; GO:0004519 endonuclease activity; GO:0005488 binding; GO:0016787 hydrolase activity; GO:0016788 hydrolase activity, acting on ester bonds; GO:0097159 organic cyclic compound binding; GO:1901363 heterocyclic compound binding;			S	KOG4197	FOG: PPR repeat
TRINITY_DN3628_c0_g1_m.9143	Dynamin-2A OS=Arabidopsis thaliana OX=3702 GN=DRP2A PE=1 SV=2	DRP2A	1.674	0.0946188	Up	25.929	58.2	11	11	1.52879	1.60014	0.855909	1.02431	1.60014	1.6746	0.612314	0.657756	1.08581	1.31814	0.570391	0.533807	0.798014	0.940821	0.199054		nucleus	K01528	DNM1_3; dynamin 1/3 [EC:3.6.5.5]	map04144 Endocytosis	GO:0000266 mitochondrial fission; GO:0000902 cell morphogenesis; GO:0000904 cell morphogenesis involved in differentiation; GO:0001101 response to acid chemical; GO:0006810 transport; GO:0006892 post-Golgi vesicle-mediated transport; GO:0006896 Golgi to vacuole transport; GO:0006897 endocytosis; GO:0006898 receptor-mediated endocytosis; GO:0006996 organelle organization; GO:0007005 mitochondrion …	GO:0005622 intracellular; GO:0005623 cell; GO:0005737 cytoplasm; GO:0005773 vacuole; GO:0005774 vacuolar membrane; GO:0005794 Golgi apparatus; GO:0005829 cytosol; GO:0005886 plasma membrane; GO:0005911 cell-cell junction; GO:0009504 cell plate; GO:0009506 plasmodesma; GO:0012505 endomembrane system; GO:0016020 membrane; GO:0030054 cell junction; GO:0030135 coated vesicle; GO:0030136 clathrin-coat…	GO:0003824 catalytic activity; GO:0003924 GTPase activity; GO:0005488 binding; GO:0005515 protein binding; GO:0008017 microtubule binding; GO:0008092 cytoskeletal protein binding; GO:0015631 tubulin binding; GO:0016462 pyrophosphatase activity; GO:0016787 hydrolase activity; GO:0016817 hydrolase activity, acting on acid anhydrides; GO:0016818 hydrolase activity, acting on acid anhydrides, in phos…			U	KOG0446	Vacuolar sorting protein VPS1, dynamin, and related proteins
TRINITY_DN3669_c0_g2_m.9254	Probable mannose-1-phosphate guanylyltransferase 3 OS=Oryza sativa subsp. japonica OX=39947 GN=Os08g0237200 PE=2 SV=1	Os08g0237200	0.302	0.0350631	Down	39.518	38	9	9	0.658595	0.716234	2.1236	2.42959	0.791991	0.853132	1.26696	1.21382	0.838473	1.10191	0.507439	0.495375	0.950653	0.995698	0.554496	0.502033	cytoplasm	K00966	GMPP; mannose-1-phosphate guanylyltransferase [EC:2.7.7.13]	map00051 Fructose and mannose metabolism; map00520 Amino sugar and nucleotide sugar metabolism; map01100 Metabolic pathways; map01110 Biosynthesis of secondary metabolites	GO:0000271 polysaccharide biosynthetic process; GO:0000302 response to reactive oxygen species; GO:0001101 response to acid chemical; GO:0005975 carbohydrate metabolic process; GO:0005976 polysaccharide metabolic process; GO:0005996 monosaccharide metabolic process; GO:0006073 cellular glucan metabolic process; GO:0006082 organic acid metabolic process; GO:0006732 coenzyme metabolic process; GO:0…	GO:0005622 intracellular; GO:0005623 cell; GO:0005634 nucleus; GO:0005737 cytoplasm; GO:0005829 cytosol; GO:0043226 organelle; GO:0043227 membrane-bounded organelle; GO:0043229 intracellular organelle; GO:0043231 intracellular membrane-bounded organelle;	GO:0003824 catalytic activity; GO:0004475 mannose-1-phosphate guanylyltransferase activity; GO:0008905 mannose-phosphate guanylyltransferase activity; GO:0016740 transferase activity; GO:0016772 transferase activity, transferring phosphorus-containing groups; GO:0016779 nucleotidyltransferase activity; GO:0070568 guanylyltransferase activity;			M	KOG1322	GDP-mannose pyrophosphorylase/mannose-1-phosphate guanylyltransferase
TRINITY_DN367_c0_g1_m.9272	Ferredoxin--NADP reductase, leaf-type isozyme, chloroplastic OS=Nicotiana tabacum OX=4097 GN=PETH PE=2 SV=1	PETH	0.522	0.073149	Down	15.666	86.3	14	14	0.775806	0.690221	1.41416	1.39518	0.838914	0.490878	1.06389	1.52704	1.03399	0.815415	1.26531	1.1141	0.738512	0.616661	1.10171	1.11823	chloroplast	K02641	petH; ferredoxin--NADP+ reductase [EC:1.18.1.2]	map00195 Photosynthesis; map01100 Metabolic pathways	GO:0006091 generation of precursor metabolites and energy; GO:0006950 response to stress; GO:0006952 defense response; GO:0008152 metabolic process; GO:0009605 response to external stimulus; GO:0009607 response to biotic stimulus; GO:0009617 response to bacterium; GO:0009767 photosynthetic electron transport chain; GO:0009987 cellular process; GO:0015979 photosynthesis; GO:0019684 photosynthesis,…	GO:0005576 extracellular region; GO:0005622 intracellular; GO:0005623 cell; GO:0005737 cytoplasm; GO:0009507 chloroplast; GO:0009526 plastid envelope; GO:0009532 plastid stroma; GO:0009534 chloroplast thylakoid; GO:0009535 chloroplast thylakoid membrane; GO:0009536 plastid; GO:0009570 chloroplast stroma; GO:0009579 thylakoid; GO:0009941 chloroplast envelope; GO:0016020 membrane; GO:0031967 organe…	GO:0003676 nucleic acid binding; GO:0003723 RNA binding; GO:0003727 single-stranded RNA binding; GO:0003824 catalytic activity; GO:0005488 binding; GO:0005515 protein binding; GO:0008187 poly-pyrimidine tract binding; GO:0008266 poly(U) RNA binding; GO:0009055 electron transfer activity; GO:0016491 oxidoreductase activity; GO:0019904 protein domain specific binding; GO:0045156 electron transporte…	PF00175	Oxidoreductase NAD-binding domain	C	KOG1158	NADP/FAD dependent oxidoreductase
TRINITY_DN3693_c0_g2_m.9300	Cytochrome P450 71A22 OS=Arabidopsis thaliana OX=3702 GN=CYP71A22 PE=2 SV=1	CYP71A22	0.536	0.0488571	Down	59.138	35.9	13	13	0.892084	0.912366	1.61001	1.76465	0.707742	0.952798	0.520854	0.54302	0.8414	0.547039		0.290514	1.63318	1.78434			chloroplast	K00512	CYP17A; steroid 17alpha-monooxygenase / 17alpha-hydroxyprogesterone deacetylase [EC:1.14.14.19 1.14.14.32]	map01100 Metabolic pathways	GO:0006629 lipid metabolic process; GO:0006720 isoprenoid metabolic process; GO:0006721 terpenoid metabolic process; GO:0006722 triterpenoid metabolic process; GO:0008152 metabolic process; GO:0009058 biosynthetic process; GO:0009987 cellular process; GO:0019748 secondary metabolic process; GO:0044237 cellular metabolic process; GO:0044238 primary metabolic process; GO:0044255 cellular lipid meta…	GO:0005622 intracellular; GO:0005623 cell; GO:0005737 cytoplasm; GO:0005783 endoplasmic reticulum; GO:0005794 Golgi apparatus; GO:0005911 cell-cell junction; GO:0009506 plasmodesma; GO:0009507 chloroplast; GO:0009536 plastid; GO:0012505 endomembrane system; GO:0016020 membrane; GO:0030054 cell junction; GO:0043226 organelle; GO:0043227 membrane-bounded organelle; GO:0043229 intracellular organell…	GO:0003824 catalytic activity; GO:0004497 monooxygenase activity; GO:0016491 oxidoreductase activity; GO:0016705 oxidoreductase activity, acting on paired donors, with incorporation or reduction of molecular oxygen; GO:0016709 oxidoreductase activity, acting on paired donors, with incorporation or reduction of molecular oxygen, NAD(P)H as one donor, and incorporation of one atom of oxygen;	PF00067	Cytochrome P450	Q	KOG0156	Cytochrome P450 CYP2 subfamily
TRINITY_DN371_c0_g1_m.9354	ABC transporter D family member 2, chloroplastic OS=Arabidopsis thaliana OX=3702 GN=ABCC2 PE=1 SV=1	ABCC2	1.854	0.09423	Up	34.377	40.1	6	6	1.12377	0.994109	0.568397	0.574466	1.56921	1.32346			1.15064	1.30332			0.643268	0.749357			nucleus				GO:0001709 cell fate determination; GO:0006417 regulation of translation; GO:0009889 regulation of biosynthetic process; GO:0009890 negative regulation of biosynthetic process; GO:0009892 negative regulation of metabolic process; GO:0009893 positive regulation of metabolic process; GO:0009894 regulation of catabolic process; GO:0009896 positive regulation of catabolic process; GO:0009987 cellular…	GO:0005622 intracellular; GO:0005623 cell; GO:0005634 nucleus; GO:0005737 cytoplasm; GO:0005829 cytosol; GO:0043226 organelle; GO:0043227 membrane-bounded organelle; GO:0043229 intracellular organelle; GO:0043231 intracellular membrane-bounded organelle;	GO:0003676 nucleic acid binding; GO:0003723 RNA binding; GO:0003729 mRNA binding; GO:0003730 mRNA 3'-UTR binding; GO:0005488 binding; GO:0097159 organic cyclic compound binding; GO:1901363 heterocyclic compound binding;			S	KOG1677	CCCH-type Zn-finger protein
TRINITY_DN3717_c0_g3_m.9351	Rubisco accumulation factor 1.2, chloroplastic OS=Arabidopsis thaliana OX=3702 GN=RAF1.2 PE=1 SV=1	RAF1.2	0.408	0.0589256	Down	49.299	30.1	10	10	0.796391	0.851703	1.87275	2.17578	0.647677	0.638147	0.80611	0.77313	1.1783	1.36324	0.656481	0.629077	1.42828	1.42896	0.318424	0.435538	chloroplast
TRINITY_DN3730_c1_g2_m.9379	Uncharacterized protein At3g49140 OS=Arabidopsis thaliana OX=3702 GN=At3g49140 PE=1 SV=2	At3g49140	0.616	0.0734656	Down	39.581	29	9	9	0.933542	1.08534	1.59884	1.67571	1.00258	1.12671	0.96714	0.88964	0.920673	1.1661	0.539867	0.457634	0.85909	1.15103		0.62611	chloroplast				GO:0002682 regulation of immune system process; GO:0002684 positive regulation of immune system process; GO:0002831 regulation of response to biotic stimulus; GO:0002833 positive regulation of response to biotic stimulus; GO:0008152 metabolic process; GO:0010112 regulation of systemic acquired resistance; GO:0031347 regulation of defense response; GO:0031349 positive regulation of defense respons…	GO:0005622 intracellular; GO:0005623 cell; GO:0005737 cytoplasm; GO:0009507 chloroplast; GO:0009536 plastid; GO:0043226 organelle; GO:0043227 membrane-bounded organelle; GO:0043229 intracellular organelle; GO:0043231 intracellular membrane-bounded organelle;	GO:0003824 catalytic activity; GO:0016491 oxidoreductase activity; GO:0016638 oxidoreductase activity, acting on the CH-NH2 group of donors; GO:0016639 oxidoreductase activity, acting on the CH-NH2 group of donors, NAD or NADP as acceptor;			E	KOG3007	Mu-crystallin
TRINITY_DN3742_c0_g1_m.9398	Endoplasmic reticulum metallopeptidase 1 OS=Mus musculus OX=10090 GN=Ermp1 PE=1 SV=2	Ermp1	0.548	0.0283875	Down	78.916	14.6	7	7	0.876928	0.933435	1.56916	1.7369	0.749876		0.852143	0.84263	1.14124	0.741402	1.08417	1.00902	1.30225	1.483	0.35932	0.318536	plasma membrane									O	KOG2194	Aminopeptidases of the M20 family
TRINITY_DN3760_c0_g2_m.9443	Tripeptidyl-peptidase 2 OS=Arabidopsis thaliana OX=3702 GN=TPP2 PE=1 SV=1	TPP2	0.592	0.00358029	Down	153.35	54.6	61	61	0.886085	0.94232	1.49106	1.59372	0.827848	0.799816	0.901413	0.920044	1.08657	1.07884	0.734641	0.752431	1.28337	1.43191	0.618455	0.651472	chloroplast	K01280	TPP2; tripeptidyl-peptidase II [EC:3.4.14.10]		GO:0000209 protein polyubiquitination; GO:0006464 cellular protein modification process; GO:0006508 proteolysis; GO:0006807 nitrogen compound metabolic process; GO:0008152 metabolic process; GO:0009987 cellular process; GO:0016567 protein ubiquitination; GO:0019538 protein metabolic process; GO:0032446 protein modification by small protein conjugation; GO:0036211 protein modification process; GO:…	GO:0005622 intracellular; GO:0005623 cell; GO:0005634 nucleus; GO:0005654 nucleoplasm; GO:0005737 cytoplasm; GO:0005773 vacuole; GO:0005774 vacuolar membrane; GO:0005829 cytosol; GO:0005840 ribosome; GO:0009507 chloroplast; GO:0009536 plastid; GO:0016020 membrane; GO:0016604 nuclear body; GO:0022626 cytosolic ribosome; GO:0031090 organelle membrane; GO:0031974 membrane-enclosed lumen; GO:0031981 …	GO:0003824 catalytic activity; GO:0004175 endopeptidase activity; GO:0004177 aminopeptidase activity; GO:0005488 binding; GO:0005515 protein binding; GO:0008233 peptidase activity; GO:0008236 serine-type peptidase activity; GO:0008238 exopeptidase activity; GO:0008240 tripeptidyl-peptidase activity; GO:0016787 hydrolase activity; GO:0017171 serine hydrolase activity; GO:0042802 identical protein …	PF00082	Subtilase family	O	KOG1114	Tripeptidyl peptidase II
TRINITY_DN3762_c1_g1_m.9453	60S ribosomal protein L8-1 OS=Arabidopsis thaliana OX=3702 GN=RPL8A PE=1 SV=2	RPL8A	0.574	0.0974044	Down	30.716	37.5	8	4	0.843927	0.740962	1.37654	1.38659	0.990072	0.998179	1.24567	1.01289	1.08872	1.09617	0.761129	0.680023	1.3672	1.30349	0.270681	0.837758	cytoplasm	K02938	RP-L8e, RPL8; large subunit ribosomal protein L8e	map03010 Ribosome	GO:0002181 cytoplasmic translation; GO:0006412 translation; GO:0006518 peptide metabolic process; GO:0006807 nitrogen compound metabolic process; GO:0008152 metabolic process; GO:0009058 biosynthetic process; GO:0009059 macromolecule biosynthetic process; GO:0009987 cellular process; GO:0010467 gene expression; GO:0019538 protein metabolic process; GO:0034641 cellular nitrogen compound metabolic …	GO:0005622 intracellular; GO:0005623 cell; GO:0005634 nucleus; GO:0005730 nucleolus; GO:0005737 cytoplasm; GO:0005773 vacuole; GO:0005774 vacuolar membrane; GO:0005829 cytosol; GO:0005840 ribosome; GO:0005844 polysome; GO:0005886 plasma membrane; GO:0009507 chloroplast; GO:0009536 plastid; GO:0015934 large ribosomal subunit; GO:0016020 membrane; GO:0022625 cytosolic large ribosomal subunit; GO:00…	GO:0003676 nucleic acid binding; GO:0003723 RNA binding; GO:0003729 mRNA binding; GO:0003735 structural constituent of ribosome; GO:0005198 structural molecule activity; GO:0005488 binding; GO:0097159 organic cyclic compound binding; GO:1901363 heterocyclic compound binding;	PF00181; PF03947	Ribosomal Proteins L2, RNA binding domain; Ribosomal Proteins L2, C-terminal domain	J	KOG2309	60s ribosomal protein L2/L8
TRINITY_DN3769_c0_g1_m.9467	UDP-glucose iridoid glucosyltransferase OS=Catharanthus roseus OX=4058 GN=UGT76A2 PE=1 SV=1	UGT76A2	0.591	0.0215362	Down	54.626	35.8	15	15	0.990205	1.10856	1.70106	1.8477	1.00476	1.01314	0.942866	0.985138	0.718961	0.782226	0.644071	0.622484	1.42391	1.46295	0.302863	0.449126	nucleus						GO:0003824 catalytic activity; GO:0008194 UDP-glycosyltransferase activity; GO:0016740 transferase activity; GO:0016757 transferase activity, transferring glycosyl groups; GO:0016758 transferase activity, transferring hexosyl groups; GO:0035251 UDP-glucosyltransferase activity; GO:0046527 glucosyltransferase activity; GO:0047254 2,4-dihydroxy-7-methoxy-2H-1,4-benzoxazin-3(4H)-one 2-D-glucosyltran…			CG	KOG1192	UDP-glucuronosyl and UDP-glucosyl transferase
TRINITY_DN3802_c0_g1_m.9548	Alpha-glucosidase OS=Spinacia oleracea OX=3562 PE=1 SV=1	--	0.46	0.0138197	Down	101.32	33.9	26	26	0.689939	0.62476	1.51211	1.34344	0.603069	0.575483	1.0415	1.06708	0.615556	0.589255	1.02372	0.96713	0.838573	0.896262	1.89695	1.71517	cytoplasm	K01187	malZ; alpha-glucosidase [EC:3.2.1.20]	map00052 Galactose metabolism; map00500 Starch and sucrose metabolism; map01100 Metabolic pathways				PF13802	Galactose mutarotase-like	G	KOG1065	Maltase glucoamylase and related hydrolases, glycosyl hydrolase family 31
TRINITY_DN3826_c1_g1_m.9593	Protein LOW PSII ACCUMULATION 1, chloroplastic OS=Arabidopsis thaliana OX=3702 GN=LPA1 PE=1 SV=1	LPA1	0.471	0.0330283	Down	49.24	24.7	9	9	0.792602	0.596455	1.72338	1.23739	0.524849	0.504294	0.992112	0.959646	0.978495	0.792433	0.988129	0.980442	0.959287	0.864177	1.6206	1.48571	chloroplast				GO:0006091 generation of precursor metabolites and energy; GO:0008152 metabolic process; GO:0009987 cellular process; GO:0010207 photosystem II assembly; GO:0010270 photosystem II oxygen evolving complex assembly; GO:0015979 photosynthesis; GO:0016043 cellular component organization; GO:0019684 photosynthesis, light reaction; GO:0022607 cellular component assembly; GO:0034622 cellular protein-con…	GO:0005622 intracellular; GO:0005623 cell; GO:0005737 cytoplasm; GO:0009507 chloroplast; GO:0009536 plastid; GO:0043226 organelle; GO:0043227 membrane-bounded organelle; GO:0043229 intracellular organelle; GO:0043231 intracellular membrane-bounded organelle;
TRINITY_DN386_c0_g2_m.9695	Alpha-L-arabinofuranosidase 1 OS=Arabidopsis thaliana OX=3702 GN=ASD1 PE=1 SV=1	ASD1	0.299	0.0709472	Down	74.107	36.4	20	20	0.623606	0.606064	1.98791	2.13517	0.365272	0.345322	0.948572	0.968411	0.731062	0.79698	0.717436	0.635354	1.59939	1.49471	1.02603	1.01872	chloroplast	K01209	abfA; alpha-L-arabinofuranosidase [EC:3.2.1.55]	map00520 Amino sugar and nucleotide sugar metabolism; map01100 Metabolic pathways	GO:0000272 polysaccharide catabolic process; GO:0005975 carbohydrate metabolic process; GO:0005976 polysaccharide metabolic process; GO:0008152 metabolic process; GO:0009056 catabolic process; GO:0009057 macromolecule catabolic process; GO:0009987 cellular process; GO:0010383 cell wall polysaccharide metabolic process; GO:0010410 hemicellulose metabolic process; GO:0016052 carbohydrate catabolic …	GO:0005576 extracellular region; GO:0005618 cell wall; GO:0005622 intracellular; GO:0005623 cell; GO:0005737 cytoplasm; GO:0005773 vacuole; GO:0009505 plant-type cell wall; GO:0030312 external encapsulating structure; GO:0043226 organelle; GO:0043227 membrane-bounded organelle; GO:0043229 intracellular organelle; GO:0043231 intracellular membrane-bounded organelle; GO:0048046 apoplast; GO:0071944…	GO:0003824 catalytic activity; GO:0004553 hydrolase activity, hydrolyzing O-glycosyl compounds; GO:0009044 xylan 1,4-beta-xylosidase activity; GO:0016787 hydrolase activity; GO:0016798 hydrolase activity, acting on glycosyl bonds; GO:0046556 alpha-L-arabinofuranosidase activity; GO:0097599 xylanase activity;	PF06964	Alpha-L-arabinofuranosidase C-terminus
TRINITY_DN3869_c0_g2_m.9691	Putative anthocyanidin reductase OS=Ginkgo biloba OX=3311 PE=2 SV=1	--	0.283	0	Down	20.726	72.3	9	9	0.571814	0.704527	2.01784	2.48731	0.625889	0.861834	1.00892	1.05012	0.837194	0.853365	0.57951	0.610239	1.22659	1.4464	0.118452		cytoplasm									V	KOG1502	Flavonol reductase/cinnamoyl-CoA reductase
TRINITY_DN3869_c1_g1_m.9694	Serine carboxypeptidase-like 35 OS=Arabidopsis thaliana OX=3702 GN=SCPL35 PE=2 SV=1	SCPL35	1.77	0.0227648	Up	52.907	33.1	13	13	1.35262	1.21683	0.776364	0.676383	1.28386	1.3982	0.413505	0.389182	1.51885	1.34932	0.496466	0.560553	1.94779	1.55278	0.463829	0.603472	chloroplast	K16297	SCPL-II; serine carboxypeptidase-like clade II [EC:3.4.16.-]		GO:0006508 proteolysis; GO:0006807 nitrogen compound metabolic process; GO:0008152 metabolic process; GO:0009056 catabolic process; GO:0009057 macromolecule catabolic process; GO:0009987 cellular process; GO:0019538 protein metabolic process; GO:0030163 protein catabolic process; GO:0043170 macromolecule metabolic process; GO:0044237 cellular metabolic process; GO:0044238 primary metabolic proces…		GO:0003824 catalytic activity; GO:0004180 carboxypeptidase activity; GO:0004185 serine-type carboxypeptidase activity; GO:0008233 peptidase activity; GO:0008236 serine-type peptidase activity; GO:0008238 exopeptidase activity; GO:0016787 hydrolase activity; GO:0017171 serine hydrolase activity; GO:0070008 serine-type exopeptidase activity; GO:0070011 peptidase activity, acting on L-amino acid pep…	PF00450	Serine carboxypeptidase	O	KOG1282	Serine carboxypeptidases (lysosomal cathepsin A)
TRINITY_DN3890_c0_g1_m.9741	Chaperonin 60 subunit alpha 2, chloroplastic OS=Arabidopsis thaliana OX=3702 GN=CPN60A2 PE=2 SV=1	CPN60A2	1.78	0.0742651	Up	62.52	22.4	10	10	1.25445	1.27492	0.743696	0.680186	1.09881	1.17355		0.623469	1.71031	1.56397	0.440339		1.17872	0.939855	0.317724		chloroplast				GO:0006457 protein folding; GO:0006458 'de novo' protein folding; GO:0006996 organelle organization; GO:0007005 mitochondrion organization; GO:0009987 cellular process; GO:0016043 cellular component organization; GO:0061077 chaperone-mediated protein folding; GO:0071840 cellular component organization or biogenesis;	GO:0005622 intracellular; GO:0005623 cell; GO:0005737 cytoplasm; GO:0005739 mitochondrion; GO:0005829 cytosol; GO:0009507 chloroplast; GO:0009536 plastid; GO:0043226 organelle; GO:0043227 membrane-bounded organelle; GO:0043229 intracellular organelle; GO:0043231 intracellular membrane-bounded organelle;	GO:0005488 binding; GO:0005515 protein binding; GO:0044183 protein folding chaperone; GO:0051082 unfolded protein binding;			O	KOG0356	Mitochondrial chaperonin, Cpn60/Hsp60p
TRINITY_DN3892_c0_g1_m.9745	uncharacterized protein LOC18055163 isoform X1 [Citrus clementina]	--	0.517	0.0930044	Down	23.529	32.4	6	6	0.632884	0.678856	1.3112	1.23293	0.880003	0.720881	1.20538	1.18565	0.82019	0.885209	0.977646	1.03177	0.904001	0.768187	1.27496	1.49026	chloroplast
TRINITY_DN3898_c0_g1_m.9756	CAAX prenyl protease 1 homolog OS=Arabidopsis thaliana OX=3702 GN=FACE1 PE=1 SV=1	FACE1	3.647	0.039553	Up	35.222	31.4	8	8	1.80582	1.99928	0.481717	0.563907	1.2695	1.64331		0.414199	1.22411	1.26671	0.269896	0.280942	0.849393	0.93122			endoplasmic reticulum	K06013	STE24; STE24 endopeptidase [EC:3.4.24.84]	map00900 Terpenoid backbone biosynthesis	GO:0006508 proteolysis; GO:0006807 nitrogen compound metabolic process; GO:0008152 metabolic process; GO:0009987 cellular process; GO:0010467 gene expression; GO:0016485 protein processing; GO:0019538 protein metabolic process; GO:0043170 macromolecule metabolic process; GO:0044237 cellular metabolic process; GO:0044238 primary metabolic process; GO:0044260 cellular macromolecule metabolic proces…	GO:0005622 intracellular; GO:0005623 cell; GO:0005737 cytoplasm; GO:0005773 vacuole; GO:0005783 endoplasmic reticulum; GO:0005789 endoplasmic reticulum membrane; GO:0012505 endomembrane system; GO:0016020 membrane; GO:0016021 integral component of membrane; GO:0030176 integral component of endoplasmic reticulum membrane; GO:0031224 intrinsic component of membrane; GO:0031227 intrinsic component o…	GO:0003824 catalytic activity; GO:0004175 endopeptidase activity; GO:0004222 metalloendopeptidase activity; GO:0008233 peptidase activity; GO:0008237 metallopeptidase activity; GO:0016787 hydrolase activity; GO:0070011 peptidase activity, acting on L-amino acid peptides; GO:0140096 catalytic activity, acting on a protein;	PF01435	Peptidase family M48	O	KOG2719	Metalloprotease
TRINITY_DN3909_c0_g2_m.9789	2-methylene-furan-3-one reductase OS=Solanum lycopersicum OX=4081 GN=EO PE=1 SV=1	EO	0.5	0.0127152	Down	41.969	54.6	23	20	0.672719	0.680642	1.33305	1.37123	0.888583	0.908243	0.998459	1.04919	0.797666	0.838942	1.10023	1.21444	0.745105	0.839923	1.15641	1.40517	chloroplast	K18980	EO, FaQR; 2-methylene-furan-3-one reductase [EC:1.3.1.105]		GO:0006950 response to stress; GO:0008152 metabolic process; GO:0009266 response to temperature stimulus; GO:0009409 response to cold; GO:0009628 response to abiotic stimulus; GO:0050896 response to stimulus; GO:0055114 oxidation-reduction process;	GO:0005576 extracellular region; GO:0005622 intracellular; GO:0005623 cell; GO:0005737 cytoplasm; GO:0009507 chloroplast; GO:0009526 plastid envelope; GO:0009532 plastid stroma; GO:0009536 plastid; GO:0009570 chloroplast stroma; GO:0009579 thylakoid; GO:0009941 chloroplast envelope; GO:0010319 stromule; GO:0031967 organelle envelope; GO:0031975 envelope; GO:0043226 organelle; GO:0043227 membrane-…	GO:0003824 catalytic activity; GO:0016491 oxidoreductase activity; GO:0016627 oxidoreductase activity, acting on the CH-CH group of donors; GO:0016628 oxidoreductase activity, acting on the CH-CH group of donors, NAD or NADP as acceptor; GO:0035671 enone reductase activity; GO:0035798 2-alkenal reductase (NADP+) activity;	PF08240; PF13602	Alcohol dehydrogenase GroES-like domain; Zinc-binding dehydrogenase	C	KOG1198	Zinc-binding oxidoreductase
TRINITY_DN3939_c0_g1_m.9837	Glutamate decarboxylase 4 OS=Arabidopsis thaliana OX=3702 GN=GAD4 PE=1 SV=1	GAD4	0.414	0.00341597	Down	56.194	62.3	28	25	0.67733	0.760235	1.6392	1.83131	0.830064	0.855511	1.25976	1.31192	0.715356	0.788396	1.13979	1.38069	0.873863	0.928003	0.498881	0.509682	cytoplasm	K01580	E4.1.1.15, gadB, gadA, GAD; glutamate decarboxylase [EC:4.1.1.15]	map00250 Alanine, aspartate and glutamate metabolism; map00410 beta-Alanine metabolism; map00430 Taurine and hypotaurine metabolism; map00650 Butanoate metabolism; map01100 Metabolic pathways; map01110 Biosynthesis of secondary metabolites	GO:0010035 response to inorganic substance; GO:0010038 response to metal ion; GO:0042221 response to chemical; GO:0046686 response to cadmium ion; GO:0050896 response to stimulus;	GO:0005622 intracellular; GO:0005623 cell; GO:0005634 nucleus; GO:0005737 cytoplasm; GO:0005829 cytosol; GO:0043226 organelle; GO:0043227 membrane-bounded organelle; GO:0043229 intracellular organelle; GO:0043231 intracellular membrane-bounded organelle;	GO:0003824 catalytic activity; GO:0004351 glutamate decarboxylase activity; GO:0005488 binding; GO:0005515 protein binding; GO:0005516 calmodulin binding; GO:0016829 lyase activity; GO:0016830 carbon-carbon lyase activity; GO:0016831 carboxy-lyase activity;	PF00282	Pyridoxal-dependent decarboxylase conserved domain	E	KOG1383	Glutamate decarboxylase/sphingosine phosphate lyase
TRINITY_DN3959_c0_g1_m.9877	Ribonuclease TUDOR 1 OS=Arabidopsis thaliana OX=3702 GN=TSN1 PE=1 SV=1	TSN1	2.428	0.087369	Up	111.63	63	47	47	1.71918	1.66073	0.666917	0.729044	1.86744	1.87371	0.472674	0.504435	1.30964	1.24671	0.450557	0.450784	1.0692	1.02908	0.455358	0.494525	chloroplast	K15979	SND1; staphylococcal nuclease domain-containing protein 1		GO:0006082 organic acid metabolic process; GO:0006139 nucleobase-containing compound metabolic process; GO:0006396 RNA processing; GO:0006397 mRNA processing; GO:0006401 RNA catabolic process; GO:0006402 mRNA catabolic process; GO:0006629 lipid metabolic process; GO:0006720 isoprenoid metabolic process; GO:0006721 terpenoid metabolic process; GO:0006725 cellular aromatic compound metabolic proces…	GO:0000932 P-body; GO:0005618 cell wall; GO:0005622 intracellular; GO:0005623 cell; GO:0005634 nucleus; GO:0005635 nuclear envelope; GO:0005737 cytoplasm; GO:0005783 endoplasmic reticulum; GO:0005829 cytosol; GO:0005886 plasma membrane; GO:0005911 cell-cell junction; GO:0009506 plasmodesma; GO:0009507 chloroplast; GO:0009536 plastid; GO:0010494 cytoplasmic stress granule; GO:0012505 endomembrane …	GO:0003676 nucleic acid binding; GO:0003723 RNA binding; GO:0003729 mRNA binding; GO:0003824 catalytic activity; GO:0004518 nuclease activity; GO:0005488 binding; GO:0016787 hydrolase activity; GO:0016788 hydrolase activity, acting on ester bonds; GO:0097159 organic cyclic compound binding; GO:1901363 heterocyclic compound binding;	PF00565; PF00567	Staphylococcal nuclease homologue; Tudor domain	K	KOG2039	Transcriptional coactivator p100
TRINITY_DN3987_c0_g1_m.9935	D-3-phosphoglycerate dehydrogenase 1, chloroplastic OS=Arabidopsis thaliana OX=3702 GN=PGDH1 PE=1 SV=1	PGDH1	0.507	0.0111575	Down	62.793	38.7	18	15	0.862832	0.887896	1.71473	1.7389	0.878995	0.911255	1.10128	1.10604	1.00503	1.20213	0.744733	0.702614	1.03483	1.10487	0.522534	0.481342	mitochondria	K00058	serA, PHGDH; D-3-phosphoglycerate dehydrogenase / 2-oxoglutarate reductase [EC:1.1.1.95 1.1.1.399]	map00260 Glycine, serine and threonine metabolism; map00270 Cysteine and methionine metabolism; map01100 Metabolic pathways; map01200 Carbon metabolism; map01230 Biosynthesis of amino acids				PF00389; PF02826; PF01842	D-isomer specific 2-hydroxyacid dehydrogenase, catalytic domain; D-isomer specific 2-hydroxyacid dehydrogenase, NAD binding domain; ACT domain	E	KOG0068	D-3-phosphoglycerate dehydrogenase, D-isomer-specific 2-hydroxy acid dehydrogenase superfamily
TRINITY_DN3988_c0_g2_m.9942	2-Cys peroxiredoxin BAS1-like, chloroplastic OS=Arabidopsis thaliana OX=3702 GN=At5g06290 PE=2 SV=3	At5g06290	0.653	0.00108369	Down	29.463	48	14	14	0.68979	0.693595	1.05876	1.06141	0.951714	0.739776	0.872487	0.88088	1.07692	1.00102	0.96083	1.04025	0.805345	0.722255	2.1355	1.30948	chloroplast	K03386	PRDX2_4, ahpC; peroxiredoxin (alkyl hydroperoxide reductase subunit C) [EC:1.11.1.15]		GO:0006950 response to stress; GO:0006952 defense response; GO:0008152 metabolic process; GO:0009266 response to temperature stimulus; GO:0009409 response to cold; GO:0009605 response to external stimulus; GO:0009607 response to biotic stimulus; GO:0009617 response to bacterium; GO:0009628 response to abiotic stimulus; GO:0009636 response to toxic substance; GO:0009987 cellular process; GO:004222…	GO:0005576 extracellular region; GO:0005622 intracellular; GO:0005623 cell; GO:0005737 cytoplasm; GO:0009507 chloroplast; GO:0009526 plastid envelope; GO:0009532 plastid stroma; GO:0009536 plastid; GO:0009570 chloroplast stroma; GO:0009579 thylakoid; GO:0009941 chloroplast envelope; GO:0010319 stromule; GO:0031967 organelle envelope; GO:0031975 envelope; GO:0043226 organelle; GO:0043227 membrane-…	GO:0003824 catalytic activity; GO:0004601 peroxidase activity; GO:0016209 antioxidant activity; GO:0016491 oxidoreductase activity; GO:0016684 oxidoreductase activity, acting on peroxide as acceptor; GO:0051920 peroxiredoxin activity;	PF00578; PF10417	AhpC/TSA family; C-terminal domain of 1-Cys peroxiredoxin	O	KOG0852	Alkyl hydroperoxide reductase, thiol specific antioxidant and related enzymes
TRINITY_DN399_c0_g1_m.9961	Phosphoenolpyruvate carboxykinase (ATP) OS=Arabidopsis thaliana OX=3702 GN=PCKA PE=1 SV=1	PCKA	0.254	0.0835165	Down	29.192	63.4	11	11	0.535288	0.45722	1.98841	1.91689	0.383777	0.552571	1.27641	1.15403	0.524787	0.57756	0.631115	0.616426	2.51631	2.17015	0.377174	0.32189	nucleus	K01610	E4.1.1.49, pckA; phosphoenolpyruvate carboxykinase (ATP) [EC:4.1.1.49]	map00010 Glycolysis / Gluconeogenesis; map00020 Citrate cycle (TCA cycle); map00620 Pyruvate metabolism; map00710 Carbon fixation in photosynthetic organisms; map01100 Metabolic pathways; map01110 Biosynthesis of secondary metabolites; map01200 Carbon metabolism	GO:0002376 immune system process; GO:0005975 carbohydrate metabolic process; GO:0005996 monosaccharide metabolic process; GO:0006006 glucose metabolic process; GO:0006094 gluconeogenesis; GO:0006950 response to stress; GO:0006952 defense response; GO:0006955 immune response; GO:0007154 cell communication; GO:0008152 metabolic process; GO:0009058 biosynthetic process; GO:0009267 cellular response …	GO:0005622 intracellular; GO:0005623 cell; GO:0005634 nucleus; GO:0005730 nucleolus; GO:0005737 cytoplasm; GO:0005829 cytosol; GO:0016020 membrane; GO:0031974 membrane-enclosed lumen; GO:0031981 nuclear lumen; GO:0043226 organelle; GO:0043227 membrane-bounded organelle; GO:0043228 non-membrane-bounded organelle; GO:0043229 intracellular organelle; GO:0043231 intracellular membrane-bounded organel…	GO:0003824 catalytic activity; GO:0004611 phosphoenolpyruvate carboxykinase activity; GO:0004612 phosphoenolpyruvate carboxykinase (ATP) activity; GO:0016829 lyase activity; GO:0016830 carbon-carbon lyase activity; GO:0016831 carboxy-lyase activity;
TRINITY_DN40_c0_g1_m.10184	Proteasome subunit alpha type-6 OS=Nicotiana tabacum OX=4097 GN=PAA1 PE=2 SV=1	PAA1	0.255	0.00554594	Down	40.373	42.4	10	10	0.657308	0.65474	2.57206	2.58031	0.457755	0.465937	0.483032	0.571071	0.982717	1.25442	0.634857	0.287062	1.51934	1.67686	0.655843	0.546676	chloroplast					GO:0005622 intracellular; GO:0005623 cell; GO:0005737 cytoplasm; GO:0005783 endoplasmic reticulum; GO:0009986 cell surface; GO:0012505 endomembrane system; GO:0016020 membrane; GO:0043226 organelle; GO:0043227 membrane-bounded organelle; GO:0043229 intracellular organelle; GO:0043231 intracellular membrane-bounded organelle;	GO:0003824 catalytic activity; GO:0004064 arylesterase activity; GO:0016787 hydrolase activity; GO:0016788 hydrolase activity, acting on ester bonds; GO:0052689 carboxylic ester hydrolase activity;			J	KOG1520	Predicted alkaloid synthase/Surface mucin Hemomucin
TRINITY_DN4010_c0_g1_m.9997	Triosephosphate isomerase, chloroplastic OS=Arabidopsis thaliana OX=3702 GN=TIM PE=1 SV=1	TIM	0.62	0.0935206	Down	32.758	62.2	17	16	0.932039	0.85914	1.41	1.48309	1.0549	1.01548	1.06409	0.993214	1.03774	1.03874	1.02862	1.06764	0.962801	0.817796	0.591711	0.643007	chloroplast	K01803	TPI, tpiA; triosephosphate isomerase (TIM) [EC:5.3.1.1]	map00010 Glycolysis / Gluconeogenesis; map00051 Fructose and mannose metabolism; map00562 Inositol phosphate metabolism; map00710 Carbon fixation in photosynthetic organisms; map01100 Metabolic pathways; map01110 Biosynthesis of secondary metabolites; map01200 Carbon metabolism; map01230 Biosynthesis of amino acids	GO:0000003 reproduction; GO:0005975 carbohydrate metabolic process; GO:0005996 monosaccharide metabolic process; GO:0006006 glucose metabolic process; GO:0006066 alcohol metabolic process; GO:0006071 glycerol metabolic process; GO:0006081 cellular aldehyde metabolic process; GO:0006082 organic acid metabolic process; GO:0006090 pyruvate metabolic process; GO:0006091 generation of precursor metabo…	GO:0005576 extracellular region; GO:0005622 intracellular; GO:0005623 cell; GO:0005737 cytoplasm; GO:0005739 mitochondrion; GO:0005829 cytosol; GO:0009507 chloroplast; GO:0009526 plastid envelope; GO:0009532 plastid stroma; GO:0009536 plastid; GO:0009570 chloroplast stroma; GO:0009579 thylakoid; GO:0009941 chloroplast envelope; GO:0031967 organelle envelope; GO:0031975 envelope; GO:0043226 organe…	GO:0003824 catalytic activity; GO:0004807 triose-phosphate isomerase activity; GO:0016853 isomerase activity; GO:0016860 intramolecular oxidoreductase activity; GO:0016861 intramolecular oxidoreductase activity, interconverting aldoses and ketoses;	PF00121	Triosephosphate isomerase	G	KOG1643	Triosephosphate isomerase
TRINITY_DN4022_c0_g1_m.10015	Protein CROWDED NUCLEI 4 OS=Arabidopsis thaliana OX=3702 GN=CRWN4 PE=1 SV=2	CRWN4	0.55	0.0539972	Down	111.39	19.7	14	14	0.878002	0.954297	1.66095	1.67273	0.849393	0.744539	0.252333	0.627662	1.19812	0.942671		0.219522	1.45511	1.54468			nucleus				GO:0006996 organelle organization; GO:0006997 nucleus organization; GO:0009987 cellular process; GO:0016043 cellular component organization; GO:0032535 regulation of cellular component size; GO:0065007 biological regulation; GO:0065008 regulation of biological quality; GO:0071840 cellular component organization or biogenesis; GO:0090066 regulation of anatomical structure size; GO:0097298 regulati…	GO:0005622 intracellular; GO:0005623 cell; GO:0005634 nucleus; GO:0005652 nuclear lamina; GO:0005694 chromosome; GO:0005737 cytoplasm; GO:0009507 chloroplast; GO:0009536 plastid; GO:0010369 chromocenter; GO:0031974 membrane-enclosed lumen; GO:0031981 nuclear lumen; GO:0034399 nuclear periphery; GO:0043226 organelle; GO:0043227 membrane-bounded organelle; GO:0043228 non-membrane-bounded organelle;…
TRINITY_DN4024_c1_g1_m.10024	Transketolase-2, chloroplastic OS=Arabidopsis thaliana OX=3702 GN=TKL-2 PE=1 SV=1	TKL-2	0.504	0.0505076	Down	80.78	70.9	47	47	0.825689	0.881475	1.69875	1.68962	0.843358	0.869993	1.33889	1.34109	1.07957	1.11754	1.03476	0.948719	0.924794	0.873809	0.278682	0.253264	chloroplast	K00615	E2.2.1.1, tktA, tktB; transketolase [EC:2.2.1.1]	map00030 Pentose phosphate pathway; map00710 Carbon fixation in photosynthetic organisms; map01100 Metabolic pathways; map01110 Biosynthesis of secondary metabolites; map01200 Carbon metabolism; map01230 Biosynthesis of amino acids				PF00456; PF02779; PF02780	Transketolase, thiamine diphosphate binding domain; Transketolase, pyrimidine binding domain; Transketolase, C-terminal domain	G	KOG0523	Transketolase
TRINITY_DN4026_c0_g2_m.10029	Glucan endo-1,3-beta-glucosidase, basic isoform OS=Prunus persica OX=3760 GN=GNS1 PE=3 SV=1	GNS1	0.37	0.0267554	Down	34.271	94.2	32	32	0.343799	0.348236	0.912634	0.959099	0.432513	0.385607	1.1571	1.19965	0.373502	0.40911	1.36885	1.40207	0.370287	0.461381	3.03472	2.84144	cytoplasm				GO:0000272 polysaccharide catabolic process; GO:0005975 carbohydrate metabolic process; GO:0005976 polysaccharide metabolic process; GO:0006073 cellular glucan metabolic process; GO:0006074 (1->3)-beta-D-glucan metabolic process; GO:0006076 (1->3)-beta-D-glucan catabolic process; GO:0006950 response to stress; GO:0006952 defense response; GO:0008152 metabolic process; GO:0009056 catabolic process…	GO:0005576 extracellular region; GO:0005618 cell wall; GO:0005622 intracellular; GO:0005623 cell; GO:0005737 cytoplasm; GO:0005773 vacuole; GO:0005886 plasma membrane; GO:0016020 membrane; GO:0030312 external encapsulating structure; GO:0031224 intrinsic component of membrane; GO:0031225 anchored component of membrane; GO:0031226 intrinsic component of plasma membrane; GO:0043226 organelle; GO:00…	GO:0003824 catalytic activity; GO:0004553 hydrolase activity, hydrolyzing O-glycosyl compounds; GO:0005488 binding; GO:0008422 beta-glucosidase activity; GO:0008810 cellulase activity; GO:0015926 glucosidase activity; GO:0016787 hydrolase activity; GO:0016798 hydrolase activity, acting on glycosyl bonds; GO:0030246 carbohydrate binding; GO:0030247 polysaccharide binding; GO:0042973 glucan endo-1,…	PF00332	Glycosyl hydrolases family 17
TRINITY_DN4047_c0_g1_m.10084	Nicalin OS=Rattus norvegicus OX=10116 GN=Ncln PE=2 SV=1	Ncln	1.758	0.00160889	Up	62.158	29.6	12	12	1.6296	1.47157	0.928208	0.836166	1.20037	1.29566	0.454538	0.525896	1.67943	1.40129	0.378863	0.418653	1.57509	1.60533	0.274128	0.325214	plasma membrane				GO:0006355 regulation of transcription, DNA-templated; GO:0006357 regulation of transcription by RNA polymerase II; GO:0007275 multicellular organism development; GO:0007399 nervous system development; GO:0009889 regulation of biosynthetic process; GO:0009966 regulation of signal transduction; GO:0009968 negative regulation of signal transduction; GO:0010468 regulation of gene expression; GO:0010…	GO:0005622 intracellular; GO:0005623 cell; GO:0005737 cytoplasm; GO:0005783 endoplasmic reticulum; GO:0005789 endoplasmic reticulum membrane; GO:0012505 endomembrane system; GO:0016020 membrane; GO:0031984 organelle subcompartment; GO:0042175 nuclear outer membrane-endoplasmic reticulum membrane network; GO:0043226 organelle; GO:0043227 membrane-bounded organelle; GO:0043229 intracellular organel…				E	KOG2526	Predicted aminopeptidases - M20/M25/M40 family
TRINITY_DN4059_c0_g1_m.10101	Ubiquitin-like modifier-activating enzyme 5 OS=Arabidopsis thaliana OX=3702 GN=At1g05350 PE=3 SV=2	At1g05350	2.031	0.0104447	Up	50.7	25	9	9	1.50827	1.2417	0.7373	0.615972	1.29445	0.882856	0.442119	0.342604	1.83977	1.45656	0.127723		1.25115	1.25953			chloroplast	K12164	UBA5, UBE1DC1; ubiquitin-like modifier-activating enzyme 5		GO:0006464 cellular protein modification process; GO:0006807 nitrogen compound metabolic process; GO:0008152 metabolic process; GO:0009987 cellular process; GO:0019538 protein metabolic process; GO:0032446 protein modification by small protein conjugation; GO:0036211 protein modification process; GO:0043170 macromolecule metabolic process; GO:0043412 macromolecule modification; GO:0044237 cellula…	GO:0005622 intracellular; GO:0005623 cell; GO:0005737 cytoplasm; GO:0005829 cytosol;	GO:0003824 catalytic activity; GO:0008641 ubiquitin-like modifier activating enzyme activity; GO:0016874 ligase activity; GO:0016877 ligase activity, forming carbon-sulfur bonds; GO:0071566 UFM1 activating enzyme activity;	PF00899	ThiF family	H	KOG2336	Molybdopterin biosynthesis-related protein
TRINITY_DN4063_c0_g1_m.10112	Probable plastid-lipid-associated protein 13, chloroplastic OS=Arabidopsis thaliana OX=3702 GN=PAP13 PE=1 SV=2	PAP13	0.644	0.0746634	Down	33.165	58.8	12	12	0.901912	0.786687	1.47875	1.15964	0.794927	0.768431	1.17153	0.932923	0.824837	0.678137	1.17362	0.882012	0.759774	0.759418	1.45614	1.47127	chloroplast
TRINITY_DN4086_c2_g1_m.10157	dehydrin isoform X1 [Citrus sinensis]	--	0.574	0.0233856	Down	26.795	44.9	8	8	0.656262	0.683976	1.12321	1.2105	0.708254	0.467236	0.530426	0.610408	0.892057	1.12119	0.328122	0.254525	3.86863	3.36788	0.073947	0.103374	nucleus				GO:0001101 response to acid chemical; GO:0006950 response to stress; GO:0009266 response to temperature stimulus; GO:0009409 response to cold; GO:0009414 response to water deprivation; GO:0009415 response to water; GO:0009628 response to abiotic stimulus; GO:0009631 cold acclimation; GO:0009719 response to endogenous stimulus; GO:0009725 response to hormone; GO:0009737 response to abscisic acid; …	GO:0005622 intracellular; GO:0005623 cell; GO:0005634 nucleus; GO:0005737 cytoplasm; GO:0005829 cytosol; GO:0005911 cell-cell junction; GO:0009506 plasmodesma; GO:0016020 membrane; GO:0019898 extrinsic component of membrane; GO:0030054 cell junction; GO:0043226 organelle; GO:0043227 membrane-bounded organelle; GO:0043229 intracellular organelle; GO:0043231 intracellular membrane-bounded organelle…	GO:0001786 phosphatidylserine binding; GO:0003779 actin binding; GO:0005488 binding; GO:0005507 copper ion binding; GO:0005515 protein binding; GO:0005543 phospholipid binding; GO:0008092 cytoskeletal protein binding; GO:0008289 lipid binding; GO:0016151 nickel cation binding; GO:0031210 phosphatidylcholine binding; GO:0043167 ion binding; GO:0043168 anion binding; GO:0043169 cation binding; GO:0…
TRINITY_DN4086_c4_g1_m.10162	Serine/threonine-protein kinase BSK7 OS=Arabidopsis thaliana OX=3702 GN=BSK7 PE=3 SV=1	BSK7	1.711	0.0834808	Up	54.431	40.2	16	9	1.60169	1.52146	0.994673	0.83949	2.50915	1.26579	0.454325	0.518777	1.30092	1.23773		0.198235	1.3629	0.954905	0.110076	0.129887	cytoplasm	K14500	BSK; BR-signaling kinase [EC:2.7.11.1]	map04075 Plant hormone signal transduction	GO:0006464 cellular protein modification process; GO:0006468 protein phosphorylation; GO:0006793 phosphorus metabolic process; GO:0006796 phosphate-containing compound metabolic process; GO:0006807 nitrogen compound metabolic process; GO:0007154 cell communication; GO:0007165 signal transduction; GO:0007166 cell surface receptor signaling pathway; GO:0007167 enzyme linked receptor protein signali…	GO:0005623 cell; GO:0005886 plasma membrane; GO:0005911 cell-cell junction; GO:0009506 plasmodesma; GO:0016020 membrane; GO:0030054 cell junction; GO:0055044 symplast; GO:0071944 cell periphery;	GO:0003824 catalytic activity; GO:0004672 protein kinase activity; GO:0004674 protein serine/threonine kinase activity; GO:0004675 transmembrane receptor protein serine/threonine kinase activity; GO:0004888 transmembrane signaling receptor activity; GO:0016301 kinase activity; GO:0016740 transferase activity; GO:0016772 transferase activity, transferring phosphorus-containing groups; GO:0016773 p…	PF07714	Protein tyrosine kinase
TRINITY_DN4087_c0_g1_m.10163	E3 ubiquitin-protein ligase KEG OS=Arabidopsis thaliana OX=3702 GN=KEG PE=1 SV=2	KEG	0.42	0.0823977	Down	69.654	35.6	17	16	0.915305	0.985919	2.05839	2.48922	1.03745	1.03021	0.731501	0.677215	1.19814	1.2101	0.409448	0.423933	1.265	1.28505	0.173591	0.109509	cytoplasm				GO:0001101 response to acid chemical; GO:0006464 cellular protein modification process; GO:0006468 protein phosphorylation; GO:0006793 phosphorus metabolic process; GO:0006796 phosphate-containing compound metabolic process; GO:0006807 nitrogen compound metabolic process; GO:0006810 transport; GO:0006950 response to stress; GO:0006952 defense response; GO:0007034 vacuolar transport; GO:0007154 ce…	GO:0005622 intracellular; GO:0005623 cell; GO:0005737 cytoplasm; GO:0005768 endosome; GO:0005769 early endosome; GO:0005794 Golgi apparatus; GO:0005802 trans-Golgi network; GO:0012505 endomembrane system; GO:0031410 cytoplasmic vesicle; GO:0031982 vesicle; GO:0031984 organelle subcompartment; GO:0043226 organelle; GO:0043227 membrane-bounded organelle; GO:0043229 intracellular organelle; GO:00432…	GO:0003824 catalytic activity; GO:0004672 protein kinase activity; GO:0004674 protein serine/threonine kinase activity; GO:0004842 ubiquitin-protein transferase activity; GO:0005488 binding; GO:0005515 protein binding; GO:0016301 kinase activity; GO:0016740 transferase activity; GO:0016772 transferase activity, transferring phosphorus-containing groups; GO:0016773 phosphotransferase activity, alc…	PF07714	Protein tyrosine kinase	T	KOG0198	MEKK and related serine/threonine protein kinases
TRINITY_DN4099_c0_g1_m.10182	Flavin-containing monooxygenase FMO GS-OX-like 4 OS=Arabidopsis thaliana OX=3702 GN=At1g62600 PE=2 SV=1	At1g62600	0.614	0.0322459	Down	54.641	29.2	11	11	0.815843	0.985478	1.29912	1.64269	1.0263	1.13027	1.08748	1.02201	1.22802	1.27933	0.603478	0.693079	1.16215	1.09503	0.493369	0.436346	cytoplasm				GO:0000096 sulfur amino acid metabolic process; GO:0001101 response to acid chemical; GO:0006082 organic acid metabolic process; GO:0006139 nucleobase-containing compound metabolic process; GO:0006163 purine nucleotide metabolic process; GO:0006164 purine nucleotide biosynthetic process; GO:0006182 cGMP biosynthetic process; GO:0006520 cellular amino acid metabolic process; GO:0006725 cellular ar…	GO:0005622 intracellular; GO:0005623 cell; GO:0005737 cytoplasm; GO:0005773 vacuole; GO:0043226 organelle; GO:0043227 membrane-bounded organelle; GO:0043229 intracellular organelle; GO:0043231 intracellular membrane-bounded organelle;	GO:0003824 catalytic activity; GO:0004383 guanylate cyclase activity; GO:0004497 monooxygenase activity; GO:0004499 N,N-dimethylaniline monooxygenase activity; GO:0005488 binding; GO:0008144 drug binding; GO:0009975 cyclase activity; GO:0016491 oxidoreductase activity; GO:0016705 oxidoreductase activity, acting on paired donors, with incorporation or reduction of molecular oxygen; GO:0016709 oxid…			Q	KOG1399	Flavin-containing monooxygenase
TRINITY_DN410_c0_g2_m.10212	Caffeic acid 3-O-methyltransferase OS=Prunus dulcis OX=3755 GN=COMT1 PE=2 SV=1	COMT1	0.645	0.00767998	Down	12.927	38.4	3	3	0.829338	0.815284	1.29443	1.25847	1.18236	1.39532	0.718899				0.517447	0.61687	1.18645	1.18513			cytoplasm	K13066	E2.1.1.68, COMT; caffeic acid 3-O-methyltransferase [EC:2.1.1.68]	map00940 Phenylpropanoid biosynthesis; map01100 Metabolic pathways; map01110 Biosynthesis of secondary metabolites				PF00891	O-methyltransferase	S	KOG3178	Hydroxyindole-O-methyltransferase and related SAM-dependent methyltransferases
TRINITY_DN411_c0_g1_m.10229	Glutamate synthase [NADH], amyloplastic OS=Medicago sativa OX=3879 PE=1 SV=1	--	0.654	0.00324609	Down	124.2	31.6	27	27	1.11362	1.16414	1.70921	1.776	1.09416	1.09873	0.976919	0.896036	1.31387	1.22671	0.670587	0.566741	1.05703	1.03588	0.146768	0.153577	chloroplast	K00264	GLT1; glutamate synthase (NADH) [EC:1.4.1.14]	map00250 Alanine, aspartate and glutamate metabolism; map00910 Nitrogen metabolism; map01100 Metabolic pathways; map01110 Biosynthesis of secondary metabolites; map01230 Biosynthesis of amino acids	GO:0006082 organic acid metabolic process; GO:0006520 cellular amino acid metabolic process; GO:0006536 glutamate metabolic process; GO:0006537 glutamate biosynthetic process; GO:0006541 glutamine metabolic process; GO:0006807 nitrogen compound metabolic process; GO:0008152 metabolic process; GO:0008652 cellular amino acid biosynthetic process; GO:0009058 biosynthetic process; GO:0009064 glutamin…	GO:0005622 intracellular; GO:0005623 cell; GO:0005737 cytoplasm; GO:0009507 chloroplast; GO:0009532 plastid stroma; GO:0009536 plastid; GO:0009570 chloroplast stroma; GO:0043226 organelle; GO:0043227 membrane-bounded organelle; GO:0043229 intracellular organelle; GO:0043231 intracellular membrane-bounded organelle;	GO:0003824 catalytic activity; GO:0015930 glutamate synthase activity; GO:0016040 glutamate synthase (NADH) activity; GO:0016491 oxidoreductase activity; GO:0016638 oxidoreductase activity, acting on the CH-NH2 group of donors; GO:0016639 oxidoreductase activity, acting on the CH-NH2 group of donors, NAD or NADP as acceptor; GO:0045181 glutamate synthase activity, NAD(P)H as acceptor;	PF01645; PF07992	Conserved region in glutamate synthase; Pyridine nucleotide-disulphide oxidoreductase	E	KOG0399	Glutamate synthase
TRINITY_DN4124_c0_g1_m.10239	Eukaryotic translation initiation factor 3 subunit M OS=Dictyostelium discoideum OX=44689 GN=eif3m PE=1 SV=1	eif3m	1.581	0.0500923	Up	46.807	40.9	13	13	1.53698	1.61252	1.00766	0.985188	1.44942	1.12814	0.618726	0.699321	1.45685	1.38696	0.308874	0.355804	1.26414	1.1008	0.834701	0.253926	cytoplasm	K15030	EIF3M; translation initiation factor 3 subunit M		GO:0002181 cytoplasmic translation; GO:0002183 cytoplasmic translational initiation; GO:0006412 translation; GO:0006413 translational initiation; GO:0006518 peptide metabolic process; GO:0006807 nitrogen compound metabolic process; GO:0008152 metabolic process; GO:0009058 biosynthetic process; GO:0009059 macromolecule biosynthetic process; GO:0009987 cellular process; GO:0010467 gene expression; …	GO:0005622 intracellular; GO:0005623 cell; GO:0005737 cytoplasm; GO:0005852 eukaryotic translation initiation factor 3 complex; GO:0032991 protein-containing complex;		PF01399	PCI domain	J	KOG2753	Uncharacterized conserved protein, contains PCI domain
TRINITY_DN4138_c0_g1_m.10260	Serine carboxypeptidase-like 27 OS=Arabidopsis thaliana OX=3702 GN=SCPL27 PE=2 SV=1	SCPL27	0.426	0.00165793	Down	17.559	63	8	8	0.740571	0.685107	1.73504	1.60824	0.574552	0.562176	1.26457	1.41402	0.777824	0.640876	1.2317	1.17196	0.954445	0.983926	0.77405	0.880948	cytoplasm	K16297	SCPL-II; serine carboxypeptidase-like clade II [EC:3.4.16.-]		GO:0006508 proteolysis; GO:0006807 nitrogen compound metabolic process; GO:0008152 metabolic process; GO:0009056 catabolic process; GO:0009057 macromolecule catabolic process; GO:0009987 cellular process; GO:0019538 protein metabolic process; GO:0030163 protein catabolic process; GO:0043170 macromolecule metabolic process; GO:0044237 cellular metabolic process; GO:0044238 primary metabolic proces…	GO:0005622 intracellular; GO:0005623 cell; GO:0005737 cytoplasm; GO:0005773 vacuole; GO:0043226 organelle; GO:0043227 membrane-bounded organelle; GO:0043229 intracellular organelle; GO:0043231 intracellular membrane-bounded organelle;	GO:0003824 catalytic activity; GO:0004180 carboxypeptidase activity; GO:0004185 serine-type carboxypeptidase activity; GO:0008233 peptidase activity; GO:0008236 serine-type peptidase activity; GO:0008238 exopeptidase activity; GO:0016787 hydrolase activity; GO:0017171 serine hydrolase activity; GO:0070008 serine-type exopeptidase activity; GO:0070011 peptidase activity, acting on L-amino acid pep…	PF00450	Serine carboxypeptidase	O	KOG1282	Serine carboxypeptidases (lysosomal cathepsin A)
TRINITY_DN4158_c0_g1_m.10298	Beta-galactosidase 17 OS=Arabidopsis thaliana OX=3702 GN=BGAL17 PE=2 SV=1	BGAL17	0.466	0.0805084	Down	82.049	29.7	18	18	0.548635	0.565862	1.11591	1.29029	0.580482	0.63424	0.910917	0.949569	0.800826	0.806972	1.06135	1.08142	0.839707	0.869562	2.06838	1.87587	cytoplasm	K12309	GLB1, ELNR1; beta-galactosidase [EC:3.2.1.23]	map00052 Galactose metabolism; map00511 Other glycan degradation; map00531 Glycosaminoglycan degradation; map00600 Sphingolipid metabolism; map00604 Glycosphingolipid biosynthesis - ganglio series; map01100 Metabolic pathways		GO:0005622 intracellular; GO:0005623 cell; GO:0005737 cytoplasm; GO:0005773 vacuole; GO:0043226 organelle; GO:0043227 membrane-bounded organelle; GO:0043229 intracellular organelle; GO:0043231 intracellular membrane-bounded organelle;	GO:0003824 catalytic activity; GO:0004553 hydrolase activity, hydrolyzing O-glycosyl compounds; GO:0004565 beta-galactosidase activity; GO:0015925 galactosidase activity; GO:0016787 hydrolase activity; GO:0016798 hydrolase activity, acting on glycosyl bonds;	PF01301; PF13364	Glycosyl hydrolases family 35; Beta-galactosidase jelly roll domain	G	KOG0496	Beta-galactosidase
TRINITY_DN4192_c0_g1_m.10363	Pre-mRNA-processing factor 39 OS=Xenopus laevis OX=8355 GN=prpf39 PE=2 SV=1	prpf39	1.733	0.0922136	Up	74.325	27.4	14	14	1.66824	1.63716	1.02972	0.886777	1.54749	1.72407	0.449799	0.462386	1.65548	1.33766	0.218187	0.285223	1.35455	1.40765	0.15216	0.183444	cytoplasm	K13217	PRPF39, PRP39; pre-mRNA-processing factor 39		GO:0000245 spliceosomal complex assembly; GO:0000375 RNA splicing, via transesterification reactions; GO:0000377 RNA splicing, via transesterification reactions with bulged adenosine as nucleophile; GO:0000395 mRNA 5'-splice site recognition; GO:0000398 mRNA splicing, via spliceosome; GO:0006139 nucleobase-containing compound metabolic process; GO:0006376 mRNA splice site selection; GO:0006396 RN…	GO:0000243 commitment complex; GO:0005622 intracellular; GO:0005623 cell; GO:0005634 nucleus; GO:0005681 spliceosomal complex; GO:0005684 U2-type spliceosomal complex; GO:0005685 U1 snRNP; GO:0030532 small nuclear ribonucleoprotein complex; GO:0032991 protein-containing complex; GO:0043226 organelle; GO:0043227 membrane-bounded organelle; GO:0043229 intracellular organelle; GO:0043231 intracellul…				A	KOG1258	mRNA processing protein
TRINITY_DN4200_c0_g1_m.10387	Mannosylglycoprotein endo-beta-mannosidase OS=Lilium longiflorum OX=4690 GN=EBM PE=1 SV=4	EBM	0.621	0.0489229	Down	110.27	40.9	30	30	0.759828	0.776312	1.26704	1.20812	0.779287	0.857086	1.05265	1.07087	0.678003	0.60578	1.04748	1.07705	0.971698	0.902383	1.36347	1.58295	cytoplasm	K18577	EBM; mannosylglycoprotein endo-beta-mannosidase [EC:3.2.1.152]			GO:0005622 intracellular; GO:0005623 cell; GO:0005737 cytoplasm; GO:0005773 vacuole; GO:0043226 organelle; GO:0043227 membrane-bounded organelle; GO:0043229 intracellular organelle; GO:0043231 intracellular membrane-bounded organelle;		PF00703; PF02836	Glycosyl hydrolases family 2; Glycosyl hydrolases family 2, TIM barrel domain	G	KOG2230	Predicted beta-mannosidase
TRINITY_DN4226_c3_g2_m.10449	Protein indeterminate-domain 5, chloroplastic OS=Arabidopsis thaliana OX=3702 GN=IDD5 PE=1 SV=1	IDD5	0.54	0.07457	Down	69.334	10	6	5	0.888067	1.13041	1.562	2.20996	0.944695	0.915616	0.350488	0.415117	1.17834	0.852229	0.41325		1.42243	1.31279	0.404614		nucleus				GO:0006355 regulation of transcription, DNA-templated; GO:0009889 regulation of biosynthetic process; GO:0010468 regulation of gene expression; GO:0010556 regulation of macromolecule biosynthetic process; GO:0019219 regulation of nucleobase-containing compound metabolic process; GO:0019222 regulation of metabolic process; GO:0031323 regulation of cellular metabolic process; GO:0031326 regulation …		GO:0003700 DNA-binding transcription factor activity; GO:0140110 transcription regulator activity;			S	KOG1721	FOG: Zn-finger
TRINITY_DN423_c0_g1_m.10476	Probable LRR receptor-like serine/threonine-protein kinase At1g06840 OS=Arabidopsis thaliana OX=3702 GN=At1g06840 PE=1 SV=2	At1g06840	0.636	0.00444721	Down	40.708	23.4	7	6	0.897607	0.98175	1.4073	1.54926	1.12736	0.948261	0.695218	0.695399	1.01013	0.725292		0.419478	1.49454	1.04841			chloroplast					GO:0005623 cell; GO:0005886 plasma membrane; GO:0016020 membrane; GO:0071944 cell periphery;		PF00069	Protein kinase domain
TRINITY_DN4235_c0_g1_m.10466	6,7-dimethyl-8-ribityllumazine synthase, chloroplastic OS=Arabidopsis thaliana OX=3702 GN=At2g44050 PE=2 SV=1	At2g44050	0.65	0.0424591	Down	23.253	27.1	6	6	0.798101	0.755925	1.19305	1.20011	0.858997	0.995309	0.933724	0.886382	0.912879	1.04992	1.07136	1.09776	1.0669	1.05881	0.92056	1.20022	chloroplast	K00794	ribH, RIB4; 6,7-dimethyl-8-ribityllumazine synthase [EC:2.5.1.78]	map00740 Riboflavin metabolism; map01100 Metabolic pathways; map01110 Biosynthesis of secondary metabolites		GO:0005622 intracellular; GO:0005623 cell; GO:0005737 cytoplasm; GO:0009507 chloroplast; GO:0009532 plastid stroma; GO:0009536 plastid; GO:0009570 chloroplast stroma; GO:0043226 organelle; GO:0043227 membrane-bounded organelle; GO:0043229 intracellular organelle; GO:0043231 intracellular membrane-bounded organelle;		PF00885	6,7-dimethyl-8-ribityllumazine synthase	H	KOG3243	6,7-dimethyl-8-ribityllumazine synthase
TRINITY_DN4244_c0_g1_m.10483	ATP-dependent Clp protease proteolytic subunit 5, chloroplastic OS=Arabidopsis thaliana OX=3702 GN=CLPP5 PE=1 SV=1	CLPP5	0.434	0.0897137	Down	32.788	29.6	6	5	0.827981	0.904677	2.03835	1.96264	0.595784	0.700985	1.1934	1.00333	0.979738	0.905904	0.892915	0.673591	1.23809	0.846317	0.236293		chloroplast	K01358	clpP, CLPP; ATP-dependent Clp protease, protease subunit [EC:3.4.21.92]					PF00574	Clp protease	O	KOG0840	ATP-dependent Clp protease, proteolytic subunit
TRINITY_DN426_c0_g1_m.10526	Carbonic anhydrase, chloroplastic OS=Nicotiana tabacum OX=4097 PE=2 SV=1	--	0.602	0.0657774	Down	35.339	67.4	24	24	1.04576	1.0337	1.66016	1.80242	1.01899	0.935377	1.44418	1.28299	0.790658	0.88318	1.00333	0.715093	1.08966	0.945419	0.082983	0.266104	chloroplast	K01673	cynT, can; carbonic anhydrase [EC:4.2.1.1]	map00910 Nitrogen metabolism; map01100 Metabolic pathways	GO:0002376 immune system process; GO:0006950 response to stress; GO:0006952 defense response; GO:0006955 immune response; GO:0008152 metabolic process; GO:0009266 response to temperature stimulus; GO:0009409 response to cold; GO:0009605 response to external stimulus; GO:0009607 response to biotic stimulus; GO:0009617 response to bacterium; GO:0009620 response to fungus; GO:0009628 response to abi…	GO:0005576 extracellular region; GO:0005622 intracellular; GO:0005623 cell; GO:0005737 cytoplasm; GO:0005829 cytosol; GO:0005886 plasma membrane; GO:0009507 chloroplast; GO:0009526 plastid envelope; GO:0009532 plastid stroma; GO:0009534 chloroplast thylakoid; GO:0009535 chloroplast thylakoid membrane; GO:0009536 plastid; GO:0009570 chloroplast stroma; GO:0009579 thylakoid; GO:0009941 chloroplast …	GO:0003824 catalytic activity; GO:0004089 carbonate dehydratase activity; GO:0016829 lyase activity; GO:0016835 carbon-oxygen lyase activity; GO:0016836 hydro-lyase activity;	PF00484	Carbonic anhydrase	P	KOG1578	Predicted carbonic anhydrase involved in protection against oxidative damage
TRINITY_DN4274_c0_g1_m.10542	Oxygen-evolving enhancer protein 2, chloroplastic OS=Cucumis sativus OX=3659 GN=PSBP PE=2 SV=1	PSBP	0.421	0.0369509	Down	31.984	52.6	20	20	0.64563	0.64926	1.49393	1.58219	0.688568	0.673852	1.21496	1.32643	0.609291	0.565124	1.60046	1.51964	0.732418	0.711393	0.974683	1.01218	nucleus	K02717	psbP; photosystem II oxygen-evolving enhancer protein 2	map00195 Photosynthesis		GO:0005622 intracellular; GO:0005623 cell; GO:0005737 cytoplasm; GO:0009507 chloroplast; GO:0009534 chloroplast thylakoid; GO:0009535 chloroplast thylakoid membrane; GO:0009536 plastid; GO:0009579 thylakoid; GO:0016020 membrane; GO:0031976 plastid thylakoid; GO:0031984 organelle subcompartment; GO:0034357 photosynthetic membrane; GO:0042651 thylakoid membrane; GO:0043226 organelle; GO:0043227 mem…		PF01789	PsbP
TRINITY_DN4283_c0_g2_m.10558	Calcium-dependent protein kinase SK5 OS=Glycine max OX=3847 PE=1 SV=1	--	0.39	0.0108786	Down	25.752	17.5	3	3	0.652503	0.624916	1.65878	1.61551	0.926158	0.442235		0.249046	0.821951	1.08657			1.692	1.23034			cytoplasm	K13412	CPK; calcium-dependent protein kinase [EC:2.7.11.1]	map04626 Plant-pathogen interaction	GO:0001101 response to acid chemical; GO:0006464 cellular protein modification process; GO:0006468 protein phosphorylation; GO:0006793 phosphorus metabolic process; GO:0006796 phosphate-containing compound metabolic process; GO:0006807 nitrogen compound metabolic process; GO:0007154 cell communication; GO:0007165 signal transduction; GO:0008152 metabolic process; GO:0009719 response to endogenous…	GO:0005622 intracellular; GO:0005623 cell; GO:0005634 nucleus; GO:0005737 cytoplasm; GO:0043226 organelle; GO:0043227 membrane-bounded organelle; GO:0043229 intracellular organelle; GO:0043231 intracellular membrane-bounded organelle;	GO:0003824 catalytic activity; GO:0004672 protein kinase activity; GO:0004674 protein serine/threonine kinase activity; GO:0004683 calmodulin-dependent protein kinase activity; GO:0005488 binding; GO:0005515 protein binding; GO:0005516 calmodulin binding; GO:0009931 calcium-dependent protein serine/threonine kinase activity; GO:0010857 calcium-dependent protein kinase activity; GO:0016301 kinase …	PF13499	EF-hand domain pair	T	KOG0032	Ca2+/calmodulin-dependent protein kinase, EF-Hand protein superfamily
TRINITY_DN4290_c0_g1_m.10575	Tetraspanin-3 OS=Arabidopsis thaliana OX=3702 GN=TET3 PE=1 SV=1	TET3	2.162	0.0441431	Up	32.143	23.5	6	6	1.38986	1.4307	0.663294	0.641673	1.5237	1.28626	0.738188	0.774868	1.45193	1.21941	0.684626	0.614245	1.02355	1.09569	0.663572	0.798418	plasma membrane					GO:0005623 cell; GO:0005886 plasma membrane; GO:0005911 cell-cell junction; GO:0009506 plasmodesma; GO:0016020 membrane; GO:0030054 cell junction; GO:0055044 symplast; GO:0071944 cell periphery;
TRINITY_DN4312_c0_g1_m.10624	GTPase HflX OS=Escherichia coli (strain K12) OX=83333 GN=hflX PE=1 SV=3	hflX	2.918	0.0220554	Up	61.073	28	10	10	1.36417	1.18473	0.475028	0.399784	1.25198	1.69671	0.215316	0.241151	2.06596	2.32809			0.744638	0.872482	0.159964		chloroplast	K03665	hflX; GTPase							S	KOG0410	Predicted GTP binding protein
TRINITY_DN4316_c0_g1_m.10629	Integrin-linked protein kinase 1 OS=Arabidopsis thaliana OX=3702 GN=ILK1 PE=1 SV=1	ILK1	1.504	0.000940302	Up	49.055	52.2	21	20	1.60877	1.52805	1.07019	1.015	1.40555	1.26946	0.695801	0.765809	1.30631	1.23827	0.450144	0.426271	1.31779	1.2191	0.400528	0.282942	cytoplasm							PF07714	Protein tyrosine kinase	T	KOG0192	Tyrosine kinase specific for activated (GTP-bound) p21cdc42Hs
TRINITY_DN4320_c0_g1_m.10634	Chlorophyll a-b binding protein CP29.2, chloroplastic OS=Arabidopsis thaliana OX=3702 GN=LHCB4.2 PE=1 SV=1	LHCB4.2	0.56	0.0631345	Down	31.551	66	24	22	0.782633	0.815149	1.33863	1.52273	0.887993	0.943904	1.00239	1.14794	0.467492	0.466239	1.23335	1.20026	0.7556	0.796504	1.21532	1.42387	chloroplast	K08915	LHCB4; light-harvesting complex II chlorophyll a/b binding protein 4	map00196 Photosynthesis - antenna proteins; map01100 Metabolic pathways
TRINITY_DN4332_c0_g1_m.10651	Protoporphyrinogen oxidase 1, chloroplastic OS=Arabidopsis thaliana OX=3702 GN=PPOX1 PE=1 SV=1	PPOX1	0.596	0.0841653	Down	33.559	42.9	12	12	0.985538	0.833668	1.55945	1.4866	0.902212	0.922993	1.24509	1.10024	0.950568	1.09313	0.639948	0.642864	1.2769	1.09872	0.68368	0.578399	cytoplasm	K00231	PPOX, hemY; protoporphyrinogen/coproporphyrinogen III oxidase [EC:1.3.3.4 1.3.3.15]	map00860 Porphyrin and chlorophyll metabolism; map01100 Metabolic pathways; map01110 Biosynthesis of secondary metabolites	GO:0006725 cellular aromatic compound metabolic process; GO:0006778 porphyrin-containing compound metabolic process; GO:0006779 porphyrin-containing compound biosynthetic process; GO:0006807 nitrogen compound metabolic process; GO:0008152 metabolic process; GO:0009058 biosynthetic process; GO:0009987 cellular process; GO:0018130 heterocycle biosynthetic process; GO:0019438 aromatic compound biosy…	GO:0005622 intracellular; GO:0005623 cell; GO:0005737 cytoplasm; GO:0009507 chloroplast; GO:0009526 plastid envelope; GO:0009534 chloroplast thylakoid; GO:0009536 plastid; GO:0009579 thylakoid; GO:0009941 chloroplast envelope; GO:0031967 organelle envelope; GO:0031975 envelope; GO:0031976 plastid thylakoid; GO:0031984 organelle subcompartment; GO:0043226 organelle; GO:0043227 membrane-bounded org…	GO:0003824 catalytic activity; GO:0004729 oxygen-dependent protoporphyrinogen oxidase activity; GO:0016491 oxidoreductase activity; GO:0016627 oxidoreductase activity, acting on the CH-CH group of donors; GO:0016634 oxidoreductase activity, acting on the CH-CH group of donors, oxygen as acceptor; GO:0070818 protoporphyrinogen oxidase activity;	PF01593	Flavin containing amine oxidoreductase	H	KOG1276	Protoporphyrinogen oxidase
TRINITY_DN4332_c0_g1_m.10653	Protoporphyrinogen oxidase 1, chloroplastic OS=Arabidopsis thaliana OX=3702 GN=PPOX1 PE=1 SV=1	PPOX1	0.584	0.0375027	Down	22.17	28.2	4	4	0.990539	1.06426	1.74158	1.77408	0.999318	1.14596	1.09836	0.788763	0.995509	0.830927	0.592426	0.822869	1.08288	1.28392	0.624656	0.163946	chloroplast	K00231	PPOX, hemY; protoporphyrinogen/coproporphyrinogen III oxidase [EC:1.3.3.4 1.3.3.15]	map00860 Porphyrin and chlorophyll metabolism; map01100 Metabolic pathways; map01110 Biosynthesis of secondary metabolites	GO:0006725 cellular aromatic compound metabolic process; GO:0006778 porphyrin-containing compound metabolic process; GO:0006779 porphyrin-containing compound biosynthetic process; GO:0006807 nitrogen compound metabolic process; GO:0008152 metabolic process; GO:0009058 biosynthetic process; GO:0009987 cellular process; GO:0018130 heterocycle biosynthetic process; GO:0019438 aromatic compound biosy…	GO:0005622 intracellular; GO:0005623 cell; GO:0005737 cytoplasm; GO:0009507 chloroplast; GO:0009526 plastid envelope; GO:0009534 chloroplast thylakoid; GO:0009536 plastid; GO:0009579 thylakoid; GO:0009941 chloroplast envelope; GO:0031967 organelle envelope; GO:0031975 envelope; GO:0031976 plastid thylakoid; GO:0031984 organelle subcompartment; GO:0043226 organelle; GO:0043227 membrane-bounded org…	GO:0003824 catalytic activity; GO:0004729 oxygen-dependent protoporphyrinogen oxidase activity; GO:0016491 oxidoreductase activity; GO:0016627 oxidoreductase activity, acting on the CH-CH group of donors; GO:0016634 oxidoreductase activity, acting on the CH-CH group of donors, oxygen as acceptor; GO:0070818 protoporphyrinogen oxidase activity;	PF01593	Flavin containing amine oxidoreductase	H	KOG1276	Protoporphyrinogen oxidase
TRINITY_DN4413_c0_g1_m.10833	Nuclear pore complex protein NUP93A OS=Arabidopsis thaliana OX=3702 GN=NUP93A PE=1 SV=2	NUP93A	1.575	0.00448957	Up	98.18	17.1	12	12	1.5429	1.56485	0.976665	0.997	1.16053	1.19338	0.788416	0.730046	1.17795	1.10952	0.523876	0.372926	1.24349	1.2844	0.334053		endoplasmic reticulum,plasma membrane	K14309	NUP93, NIC96; nuclear pore complex protein Nup93	map03013 RNA transport	GO:0006403 RNA localization; GO:0006405 RNA export from nucleus; GO:0006406 mRNA export from nucleus; GO:0006606 protein import into nucleus; GO:0006611 protein export from nucleus; GO:0006810 transport; GO:0006886 intracellular protein transport; GO:0006913 nucleocytoplasmic transport; GO:0006996 organelle organization; GO:0006997 nucleus organization; GO:0006999 nuclear pore organization; GO:00…	GO:0005622 intracellular; GO:0005623 cell; GO:0005634 nucleus; GO:0005635 nuclear envelope; GO:0005643 nuclear pore; GO:0005730 nucleolus; GO:0005911 cell-cell junction; GO:0009506 plasmodesma; GO:0012505 endomembrane system; GO:0030054 cell junction; GO:0031967 organelle envelope; GO:0031974 membrane-enclosed lumen; GO:0031975 envelope; GO:0031981 nuclear lumen; GO:0032991 protein-containing com…	GO:0005198 structural molecule activity; GO:0017056 structural constituent of nuclear pore;			D	KOG2168	Cullins
TRINITY_DN4425_c0_g1_m.10851	Outer envelope protein 61 OS=Arabidopsis thaliana OX=3702 GN=OEP61 PE=1 SV=1	OEP61	1.77	0.082296	Up	61.667	13.6	5	5	1.65591	1.39493	0.993299	0.744782	1.26461	1.55007	0.483341			1.32232		0.599178	1.01924		0.476387	0.495948	Golgi apparatus				GO:0006810 transport; GO:0046907 intracellular transport; GO:0046967 cytosol to endoplasmic reticulum transport; GO:0051179 localization; GO:0051234 establishment of localization; GO:0051641 cellular localization; GO:0051649 establishment of localization in cell;	GO:0005622 intracellular; GO:0005623 cell; GO:0005737 cytoplasm; GO:0005783 endoplasmic reticulum; GO:0005789 endoplasmic reticulum membrane; GO:0005829 cytosol; GO:0009507 chloroplast; GO:0009526 plastid envelope; GO:0009527 plastid outer membrane; GO:0009536 plastid; GO:0009707 chloroplast outer membrane; GO:0009941 chloroplast envelope; GO:0012505 endomembrane system; GO:0016020 membrane; GO:0…				O	KOG0543	FKBP-type peptidyl-prolyl cis-trans isomerase
TRINITY_DN4426_c0_g1_m.10853	Histidinol dehydrogenase, chloroplastic OS=Brassica oleracea var. capitata OX=3716 GN=HDH PE=1 SV=1	HDH	0.527	0.077822	Down	18.725	54.4	6	6	0.95791	0.888655	1.72148	1.78512	0.990888	0.872744	1.09533	1.15201	1.01396	0.802254	0.905635	0.982395	1.13575	1.00343	0.39581	0.296634	chloroplast	K00013	hisD; histidinol dehydrogenase [EC:1.1.1.23]	map00340 Histidine metabolism; map01100 Metabolic pathways; map01110 Biosynthesis of secondary metabolites; map01230 Biosynthesis of amino acids	GO:0000105 histidine biosynthetic process; GO:0006082 organic acid metabolic process; GO:0006520 cellular amino acid metabolic process; GO:0006547 histidine metabolic process; GO:0006725 cellular aromatic compound metabolic process; GO:0006807 nitrogen compound metabolic process; GO:0007275 multicellular organism development; GO:0008152 metabolic process; GO:0008652 cellular amino acid biosynthet…	GO:0005622 intracellular; GO:0005623 cell; GO:0005737 cytoplasm; GO:0009507 chloroplast; GO:0009532 plastid stroma; GO:0009536 plastid; GO:0009570 chloroplast stroma; GO:0043226 organelle; GO:0043227 membrane-bounded organelle; GO:0043229 intracellular organelle; GO:0043231 intracellular membrane-bounded organelle;	GO:0003824 catalytic activity; GO:0004399 histidinol dehydrogenase activity; GO:0016491 oxidoreductase activity; GO:0016614 oxidoreductase activity, acting on CH-OH group of donors; GO:0016616 oxidoreductase activity, acting on the CH-OH group of donors, NAD or NADP as acceptor;			E	KOG2697	Histidinol dehydrogenase
TRINITY_DN4438_c0_g1_m.10869	Trans-cinnamate 4-monooxygenase OS=Populus kitakamiensis OX=34292 GN=CYP73A16 PE=2 SV=1	CYP73A16	9.986	0.0518328	Up	59.625	25.4	11	11	2.61631	1.9847	0.252741	0.206307	1.55887	2.21752	0.080743		2.3687	1.05999	0.068096		0.241847	0.23699		0.107187	cytoplasm	K00487	CYP73A; trans-cinnamate 4-monooxygenase [EC:1.14.14.91]	map00130 Ubiquinone and other terpenoid-quinone biosynthesis; map00940 Phenylpropanoid biosynthesis; map00941 Flavonoid biosynthesis; map00945 Stilbenoid, diarylheptanoid and gingerol biosynthesis; map01100 Metabolic pathways; map01110 Biosynthesis of secondary metabolites				PF00067	Cytochrome P450	Q	KOG0156	Cytochrome P450 CYP2 subfamily
TRINITY_DN4451_c0_g1_m.10902	Alcohol dehydrogenase 1 OS=Petunia hybrida OX=4102 GN=ADH1 PE=1 SV=1	ADH1	0.547	0.0077562	Down	41.091	62.9	17	17	0.861596	0.879302	1.5659	1.61611	0.853026	0.873139	1.00294	0.991514	0.805602	0.948606	0.562656	0.513844	1.25314	1.29688	0.83345	1.14228	cytoplasm	K18857	ADH1; alcohol dehydrogenase class-P [EC:1.1.1.1]	map00010 Glycolysis / Gluconeogenesis; map00071 Fatty acid degradation; map00350 Tyrosine metabolism; map00592 alpha-Linolenic acid metabolism; map01100 Metabolic pathways; map01110 Biosynthesis of secondary metabolites				PF08240	Alcohol dehydrogenase GroES-like domain	Q	KOG0022	Alcohol dehydrogenase, class III
TRINITY_DN4456_c0_g1_m.10915	Probable glutathione peroxidase 2 OS=Arabidopsis thaliana OX=3702 GN=GPX2 PE=1 SV=1	GPX2	2.788	0.0768346	Up	23.2	18.1	4	3	1.55385	1.67618	0.589181	0.570037	1.26305	0.706833	0.982085	1.22976			0.897952	0.587945	1.40398	1.07952		0.459617	vacuolar membrane	K00432	gpx, btuE, bsaA; glutathione peroxidase [EC:1.11.1.9]	map00480 Glutathione metabolism; map00590 Arachidonic acid metabolism; map01100 Metabolic pathways		GO:0005622 intracellular; GO:0005623 cell; GO:0005634 nucleus; GO:0005737 cytoplasm; GO:0005829 cytosol; GO:0005886 plasma membrane; GO:0016020 membrane; GO:0043226 organelle; GO:0043227 membrane-bounded organelle; GO:0043229 intracellular organelle; GO:0043231 intracellular membrane-bounded organelle; GO:0071944 cell periphery;				O	KOG1651	Glutathione peroxidase
TRINITY_DN45_c0_g2_m.11188	DEAD-box ATP-dependent RNA helicase 53, mitochondrial OS=Arabidopsis thaliana OX=3702 GN=RH53 PE=1 SV=1	RH53	9.922	0.00819524	Up	67.013	38.5	17	17	2.87124	2.11353	0.287708	0.214238	2.83929	2.02847	0.038616	0.044177	2.3708	2.03826	0.016251	0.015537	0.486583	0.583193	0.039677	0.01243	chloroplast				GO:0000373 Group II intron splicing; GO:0000375 RNA splicing, via transesterification reactions; GO:0000377 RNA splicing, via transesterification reactions with bulged adenosine as nucleophile; GO:0001101 response to acid chemical; GO:0006139 nucleobase-containing compound metabolic process; GO:0006396 RNA processing; GO:0006725 cellular aromatic compound metabolic process; GO:0006807 nitrogen co…	GO:0005618 cell wall; GO:0005622 intracellular; GO:0005623 cell; GO:0005634 nucleus; GO:0005730 nucleolus; GO:0005737 cytoplasm; GO:0005739 mitochondrion; GO:0018995 host cellular component; GO:0019034 viral replication complex; GO:0030312 external encapsulating structure; GO:0031974 membrane-enclosed lumen; GO:0031981 nuclear lumen; GO:0033643 host cell part; GO:0033646 host intracellular part; …	GO:0003676 nucleic acid binding; GO:0003677 DNA binding; GO:0003723 RNA binding; GO:0003724 RNA helicase activity; GO:0003824 catalytic activity; GO:0004386 helicase activity; GO:0005488 binding; GO:0008186 RNA-dependent ATPase activity; GO:0016462 pyrophosphatase activity; GO:0016787 hydrolase activity; GO:0016817 hydrolase activity, acting on acid anhydrides; GO:0016818 hydrolase activity, acti…	PF00270	DEAD/DEAH box helicase	A	KOG0331	ATP-dependent RNA helicase
TRINITY_DN4518_c0_g1_m.11033	Probable glutathione S-transferase OS=Nicotiana tabacum OX=4097 PE=2 SV=1	--	0.512	0.0622088	Down	26.631	50.4	10	8	0.781891	0.791001	1.59994	1.48228	0.61532	0.560252	1.12455	1.22366	0.617704	0.678548	1.32272	1.30824	1.03739	1.01692	0.944036	0.895554	cytoplasm	K00799	GST, gst; glutathione S-transferase [EC:2.5.1.18]	map00480 Glutathione metabolism; map01100 Metabolic pathways				PF02798; PF00043	Glutathione S-transferase, N-terminal domain; Glutathione S-transferase, C-terminal domain	O	KOG0406	Glutathione S-transferase
TRINITY_DN4524_c0_g2_m.11049	Mitochondrial import inner membrane translocase subunit TIM23-2 OS=Arabidopsis thaliana OX=3702 GN=TIM23-2 PE=1 SV=1	TIM23-2	2.068	0.0345431	Up	24.862	27.4	4	4	1.05767	1.49601	0.524301	0.706385	1.07209	1.53678	0.391841		1.50909	1.32077	0.307183		1.0982	0.979659			chloroplast	K17794	TIM23; mitochondrial import inner membrane translocase subunit TIM23		GO:0006605 protein targeting; GO:0006626 protein targeting to mitochondrion; GO:0006810 transport; GO:0006839 mitochondrial transport; GO:0006886 intracellular protein transport; GO:0006996 organelle organization; GO:0007005 mitochondrion organization; GO:0008104 protein localization; GO:0009987 cellular process; GO:0015031 protein transport; GO:0015833 peptide transport; GO:0016043 cellular comp…	GO:0005622 intracellular; GO:0005623 cell; GO:0005737 cytoplasm; GO:0005739 mitochondrion; GO:0005740 mitochondrial envelope; GO:0005743 mitochondrial inner membrane; GO:0005744 TIM23 mitochondrial import inner membrane translocase complex; GO:0016020 membrane; GO:0016021 integral component of membrane; GO:0019866 organelle inner membrane; GO:0031090 organelle membrane; GO:0031224 intrinsic compo…	GO:0005215 transporter activity; GO:0008320 protein transmembrane transporter activity; GO:0015399 primary active transmembrane transporter activity; GO:0015450 P-P-bond-hydrolysis-driven protein transmembrane transporter activity; GO:0022804 active transmembrane transporter activity; GO:0022857 transmembrane transporter activity; GO:0022884 macromolecule transmembrane transporter activity; GO:00…			U	KOG3324	Mitochondrial import inner membrane translocase, subunit TIM23
TRINITY_DN4556_c0_g1_m.11104	Chlorophyll a-b binding protein 7, chloroplastic OS=Arabidopsis thaliana OX=3702 GN=LHCB7 PE=2 SV=1	LHCB7	0.471	0	Down	27.815	10.4	3	3	0.702035	0.697929	1.49169	1.48187	0.886643	0.824726	1.02489	0.959993	0.663708	0.485367	1.2951	1.4212	0.7956	0.769353	1.11123	1.38865	cytoplasm	K14172	LHCB7; light-harvesting complex II chlorophyll a/b binding protein 7	map00196 Photosynthesis - antenna proteins; map01100 Metabolic pathways	GO:0006091 generation of precursor metabolites and energy; GO:0008152 metabolic process; GO:0009314 response to radiation; GO:0009416 response to light stimulus; GO:0009628 response to abiotic stimulus; GO:0009637 response to blue light; GO:0009639 response to red or far red light; GO:0009765 photosynthesis, light harvesting; GO:0009768 photosynthesis, light harvesting in photosystem I; GO:000998…	GO:0005622 intracellular; GO:0005623 cell; GO:0005737 cytoplasm; GO:0009507 chloroplast; GO:0009526 plastid envelope; GO:0009532 plastid stroma; GO:0009534 chloroplast thylakoid; GO:0009535 chloroplast thylakoid membrane; GO:0009536 plastid; GO:0009570 chloroplast stroma; GO:0009579 thylakoid; GO:0009941 chloroplast envelope; GO:0010287 plastoglobule; GO:0016020 membrane; GO:0031967 organelle env…	GO:0005488 binding; GO:0016168 chlorophyll binding; GO:0031409 pigment binding; GO:0043167 ion binding; GO:0043168 anion binding; GO:0046906 tetrapyrrole binding; GO:0048037 cofactor binding; GO:0097159 organic cyclic compound binding; GO:1901363 heterocyclic compound binding;
TRINITY_DN4638_c0_g1_m.11263	Deacetoxyvindoline 4-hydroxylase OS=Catharanthus roseus OX=4058 GN=D4H PE=1 SV=2	D4H	0.52	0.0612508	Down	32.683	34.3	8	8	0.893607	0.938383	1.64932	1.88992	1.03362	1.10568	0.485652	0.703056	1.06168	1.1364	0.211979	0.214458	1.46133	1.21493			cytoplasm							PF03171	2OG-Fe(II) oxygenase superfamily	C	KOG0143	Iron/ascorbate family oxidoreductases
TRINITY_DN4641_c0_g1_m.11270	Probable pyridoxal 5'-phosphate synthase subunit PDX2 OS=Arabidopsis thaliana OX=3702 GN=PDX2 PE=1 SV=1	PDX2	3.144	0.00652333	Up	27.75	58.7	8	8	1.24251	1.32038	0.393388	0.421928	1.23439	1.34405			1.24025	1.47464			0.794749	0.533713			cytoplasm	K08681	pdxT, pdx2; 5'-phosphate synthase pdxT subunit [EC:4.3.3.6]	map00750 Vitamin B6 metabolism	GO:0006081 cellular aldehyde metabolic process; GO:0006725 cellular aromatic compound metabolic process; GO:0006732 coenzyme metabolic process; GO:0006766 vitamin metabolic process; GO:0006767 water-soluble vitamin metabolic process; GO:0006793 phosphorus metabolic process; GO:0006796 phosphate-containing compound metabolic process; GO:0006807 nitrogen compound metabolic process; GO:0008152 metab…	GO:0005622 intracellular; GO:0005623 cell; GO:0005737 cytoplasm; GO:0005829 cytosol; GO:0032991 protein-containing complex; GO:1902494 catalytic complex; GO:1903600 glutaminase complex;	GO:0003824 catalytic activity; GO:0004359 glutaminase activity; GO:0005488 binding; GO:0005515 protein binding; GO:0016787 hydrolase activity; GO:0016810 hydrolase activity, acting on carbon-nitrogen (but not peptide) bonds; GO:0016811 hydrolase activity, acting on carbon-nitrogen (but not peptide) bonds, in linear amides; GO:0046982 protein heterodimerization activity; GO:0046983 protein dimeriz…	PF01174	SNO glutamine amidotransferase family	H	KOG3210	Imidazoleglycerol-phosphate synthase subunit H-like
TRINITY_DN4661_c0_g1_m.11308	Bifunctional riboflavin biosynthesis protein RIBA 1, chloroplastic OS=Arabidopsis thaliana OX=3702 GN=RIBA1 PE=1 SV=2	RIBA1	0.643	0.0725802	Down	60.408	21.1	10	8	0.945348	0.953024	1.54973	1.40908	0.511906	0.395643	0.531728	0.652254	1.34497	0.77911	0.331329	0.345358	1.34163	1.21215	1.322	2.37475	chloroplast	K14652	ribBA; 3,4-dihydroxy 2-butanone 4-phosphate synthase / GTP cyclohydrolase II [EC:4.1.99.12 3.5.4.25]	map00740 Riboflavin metabolism; map00790 Folate biosynthesis; map01100 Metabolic pathways; map01110 Biosynthesis of secondary metabolites	GO:0006766 vitamin metabolic process; GO:0006767 water-soluble vitamin metabolic process; GO:0006771 riboflavin metabolic process; GO:0006807 nitrogen compound metabolic process; GO:0008152 metabolic process; GO:0009058 biosynthetic process; GO:0009110 vitamin biosynthetic process; GO:0009231 riboflavin biosynthetic process; GO:0009987 cellular process; GO:0017144 drug metabolic process; GO:00181…	GO:0005622 intracellular; GO:0005623 cell; GO:0005737 cytoplasm; GO:0009507 chloroplast; GO:0009536 plastid; GO:0043226 organelle; GO:0043227 membrane-bounded organelle; GO:0043229 intracellular organelle; GO:0043231 intracellular membrane-bounded organelle;	GO:0003824 catalytic activity; GO:0008686 3,4-dihydroxy-2-butanone-4-phosphate synthase activity; GO:0016829 lyase activity; GO:0016830 carbon-carbon lyase activity;			H	KOG1284	Bifunctional GTP cyclohydrolase II/3,4-dihydroxy-2butanone-4-phosphate synthase
TRINITY_DN4706_c0_g1_m.11407	Hevamine-A OS=Hevea brasiliensis OX=3981 PE=1 SV=2	--	0.422	0.078847	Down	31.511	59.1	11	11	0.3677	0.381262	0.826805	0.95721	0.465132	0.539599	1.00019	1.18268	0.45221	0.739045	1.3646	1.52503	0.626111	0.756477	2.22895	2.587	chloroplast	K01183	E3.2.1.14; chitinase [EC:3.2.1.14]	map00520 Amino sugar and nucleotide sugar metabolism; map01100 Metabolic pathways		GO:0005622 intracellular; GO:0005623 cell; GO:0005737 cytoplasm; GO:0005773 vacuole; GO:0043226 organelle; GO:0043227 membrane-bounded organelle; GO:0043229 intracellular organelle; GO:0043231 intracellular membrane-bounded organelle;		PF00704	Glycosyl hydrolases family 18	G	KOG4701	Chitinase
TRINITY_DN4730_c0_g1_m.11445	Probable plastid-lipid-associated protein 10, chloroplastic OS=Arabidopsis thaliana OX=3702 GN=PAP10 PE=1 SV=1	PAP10	0.663	0.00960598	Down	20.753	41.6	7	7	0.878619	0.782194	1.31821	1.18954	0.949555	0.902894	1.33583	1.2907	0.787689	1.29818	0.631834	0.627048	0.519683	0.722398	1.32893	1.4367	cytoplasm					GO:0005622 intracellular; GO:0005623 cell; GO:0005737 cytoplasm; GO:0009507 chloroplast; GO:0009532 plastid stroma; GO:0009536 plastid; GO:0009570 chloroplast stroma; GO:0010287 plastoglobule; GO:0043226 organelle; GO:0043227 membrane-bounded organelle; GO:0043229 intracellular organelle; GO:0043231 intracellular membrane-bounded organelle;
TRINITY_DN4731_c0_g5_m.11453	Malonyl-CoA:anthocyanidin 5-O-glucoside-6''-O-malonyltransferase OS=Arabidopsis thaliana OX=3702 GN=5MAT PE=1 SV=1	5MAT	1.741	0.0064984	Up	57.144	24.2	8	7	1.35522	1.69785	0.775025	0.979836	0.93345	1.28291	0.818144	0.718712	1.17628	1.07204	0.571344	0.550665	1.04065	1.02786			mitochondria
[truncated: 204 more rows]

## Sheet: LHvsZH
Protein accession	Protein description	Gene name	LH/ZH Ratio	LH/ZH CV	Regulated Type	MW [kDa]	Coverage [%]	Peptides	Unique peptides	LQ_1	LQ_2	ZQ_1	ZQ_2	LH_1	LH_2	ZH_1	ZH_2	LD_1	LD_2	ZD_1	ZD_2	LZ_1	LZ_2	ZZ_1	ZZ_2	Subcellular localization	KEGG KO No.	KEGG Gene	KEGG pathway	Biological Process	Cellular Component	Molecular Function	Pfam ID	Domain description	KOG category	KOG NO.	KOG description
[truncated: 857 more rows]

## Sheet: LDvsZD
Protein accession	Protein description	Gene name	LD/ZD Ratio	LD/ZD CV	Regulated Type	MW [kDa]	Coverage [%]	Peptides	Unique peptides	LQ_1	LQ_2	ZQ_1	ZQ_2	LH_1	LH_2	ZH_1	ZH_2	LD_1	LD_2	ZD_1	ZD_2	LZ_1	LZ_2	ZZ_1	ZZ_2	Subcellular localization	KEGG KO No.	KEGG Gene	KEGG pathway	Biological Process	Cellular Component	Molecular Function	Pfam ID	Domain description	KOG category	KOG NO.	KOG description
[truncated: 884 more rows]

[truncated: 1 more sheets: LZvsZZ]
