# Supplementary material for: Protease inhibitor ASP enhances freezing tolerance by inhibiting protein degradation in kumquat
Source: Hortic Res. 2023 Feb 16;10(4):uhad023. doi: 10.1093/hr/uhad023 (PMC10541525; doi:10.1093/hr/uhad023)
Supplement: Web_Material_uhad023 [file web_material_uhad023.zip › Table_S3_List_of_DEPs_with_known_or_putative_functions_in_plant_cold_and_freezing_responses.xlsx]

## Sheet: Cold-related DEPs identified
Protein accession	Protein description	Gene name	MW [kDa]	Coverage [%]	MS/MS Counts	Peptides	Unique peptides	MS/MS count LQ_1	MS/MS count LQ_2	MS/MS count ZQ_1	MS/MS count ZQ_2	MS/MS count LH_1	MS/MS count LH_2	MS/MS count ZH_1	MS/MS count ZH_2	MS/MS count LD_1	MS/MS count LD_2	MS/MS count ZD_1	MS/MS count ZD_2	MS/MS count LZ_1	MS/MS count LZ_2	MS/MS count ZZ_1	MS/MS count ZZ_2	Peptides LQ_1	Peptides LQ_2	Peptides ZQ_1	Peptides ZQ_2	Peptides LH_1	Peptides LH_2	Peptides ZH_1	Peptides ZH_2	Peptides LD_1	Peptides LD_2	Peptides ZD_1	Peptides ZD_2	Peptides LZ_1	Peptides LZ_2	Peptides ZZ_1	Peptides ZZ_2	Unique peptides LQ_1	Unique peptides LQ_2	Unique peptides ZQ_1	Unique peptides ZQ_2	Unique peptides LH_1	Unique peptides LH_2	Unique peptides ZH_1	Unique peptides ZH_2	Unique peptides LD_1	Unique peptides LD_2
TRINITY_DN10_c0_g1_m.720	Pyruvate kinase, cytosolic isozyme OS=Glycine max OX=3847 PE=2 SV=1	--	55.578	66.5	383	28	28	36	29	24	22	34	41	16	17	26	30	18	16	29	32	8	5	25	25	23	23	25	24	19	21	24	24	17	20	23	24	12	12	25	25	23	23	25	24	19	21	24	24
TRINITY_DN1083_c0_g2_m.625	Chlorophyll a-b binding protein 8, chloroplastic OS=Solanum lycopersicum OX=4081 GN=CAB8 PE=3 SV=1	CAB8	23.039	35.5	350	7	7	20	18	28	23	20	19	24	28	17	16	27	27	20	17	28	18	7	7	7	7	7	7	7	7	7	7	7	7	7	7	7	7	7	7	7	7	7	7	7	7	7	7
TRINITY_DN11_c1_g1_m.1313	Cell division protein FtsY homolog, chloroplastic OS=Arabidopsis thaliana OX=3702 GN=CPFTSY PE=1 SV=2	CPFTSY	27.453	33.6	65	7	7	5	5	7	2	4	5	5	5	5	3	3	3	4	3	3	3	6	7	5	5	5	6	5	5	7	5	6	4	7	5	3	3	6	7	5	5	5	6	5	5	7	5
TRINITY_DN11193_c0_g1_m.829	Mediator of RNA polymerase II transcription subunit 25 OS=Arabidopsis thaliana OX=3702 GN=MED25 PE=1 SV=1	MED25	89.508	10.8	41	7	7	6	5	1	1	5	5	1	1	4	4	0	1	4	2	0	1	5	6	2	3	6	5	3	3	6	6	1	1	5	5	1	1	5	6	2	3	6	5	3	3	6	6
TRINITY_DN1318_c0_g1_m.1940	Long chain acyl-CoA synthetase 4 OS=Arabidopsis thaliana OX=3702 GN=LACS4 PE=2 SV=1	LACS4	25.968	35.7	99	7	7	7	6	8	6	8	6	9	6	8	7	6	5	9	7	0	1	5	5	7	7	7	5	6	6	6	7	5	5	5	6	2	2	5	5	7	7	7	5	6	6	6	7
TRINITY_DN1351_c0_g1_m.2103	Peroxisomal acyl-coenzyme A oxidase 1 OS=Arabidopsis thaliana OX=3702 GN=ACX1 PE=1 SV=1	ACX1	59.006	53.3	286	23	23	26	21	13	13	24	23	11	12	24	18	17	15	27	26	7	9	21	18	17	16	22	20	15	17	21	20	16	16	22	22	12	13	21	18	17	16	22	20	15	17	21	20
TRINITY_DN1351_c0_g1_m.2104	Peroxisomal acyl-coenzyme A oxidase 1 OS=Arabidopsis thaliana OX=3702 GN=ACX1 PE=1 SV=1	ACX1	17.963	55	85	9	9	8	7	6	7	6	6	3	5	6	5	4	4	5	7	2	4	8	8	7	5	8	7	7	7	7	6	7	6	8	6	3	3	8	8	7	5	8	7	7	7	7	6
TRINITY_DN146_c0_g1_m.2593	Photosystem I reaction center subunit III, chloroplastic OS=Arabidopsis thaliana OX=3702 GN=PSAF PE=1 SV=1	PSAF	24.955	43.5	733	14	14	41	36	50	49	34	36	58	65	32	26	66	62	33	30	61	54	10	10	10	10	9	11	10	11	10	10	12	14	9	9	11	9	10	10	10	10	9	11	10	11	10	10
TRINITY_DN146_c0_g2_m.2596	Stromal 70 kDa heat shock-related protein, chloroplastic OS=Pisum sativum OX=3888 GN=HSP70 PE=2 SV=1	HSP70	76.518	53.8	200	35	20	16	15	11	9	15	14	13	10	16	12	11	12	16	16	7	7	32	33	26	29	31	30	29	29	32	30	30	29	29	32	27	28	19	20	13	17	18	18	16	16	20	18
TRINITY_DN153_c0_g1_m.2878	Tetrapyrrole-binding protein, chloroplastic OS=Arabidopsis thaliana OX=3702 GN=GUN4 PE=1 SV=1	GUN4	45.199	24.9	52	7	7	2	4	5	1	3	3	4	4	6	4	1	1	4	6	2	2	4	6	5	6	5	5	6	6	5	6	3	5	6	6	3	4	4	6	5	6	5	5	6	6	5	6
TRINITY_DN1563_c0_g1_m.3008	Rhodanese-like domain-containing protein 4, chloroplastic OS=Arabidopsis thaliana OX=3702 GN=STR4 PE=1 SV=2	STR4	46.696	37.7	372	17	17	26	23	30	19	24	22	22	28	22	25	29	24	19	24	16	19	17	17	17	17	17	17	17	16	16	17	17	17	17	17	15	17	17	17	17	17	17	17	17	16	16	17
TRINITY_DN1611_c0_g1_m.3180	Photosystem II stability/assembly factor HCF136, chloroplastic OS=Arabidopsis thaliana OX=3702 GN=HCF136 PE=1 SV=1	HCF136	35.348	46.6	373	10	10	18	17	23	23	17	20	29	26	25	25	28	28	22	21	28	23	10	8	10	10	8	9	8	9	9	8	10	8	10	10	8	9	10	8	10	10	8	9	8	9	9	8
TRINITY_DN1642_c0_g1_m.3311	Rhodanese-like domain-containing protein 14, chloroplastic OS=Arabidopsis thaliana OX=3702 GN=At4g27700 PE=2 SV=1	At4g27700	19.081	51.5	130	8	8	7	7	12	9	5	7	12	7	6	5	13	12	8	9	6	5	7	7	8	7	7	7	8	7	7	6	8	7	7	7	7	6	7	7	8	7	7	7	8	7	7	6
TRINITY_DN165_c0_g1_m.3372	Phosphoenolpyruvate carboxylase 2 OS=Arabidopsis thaliana OX=3702 GN=PPC2 PE=1 SV=2	PPC2	110.19	61.3	507	55	33	41	45	25	26	46	44	28	24	33	32	29	26	36	32	19	21	51	51	41	40	53	50	42	42	42	46	41	41	49	47	30	32	31	31	23	24	33	32	26	26	24	29
TRINITY_DN181_c0_g1_m.3909	Plastid lipid-associated protein 3, chloroplastic OS=Brassica campestris OX=3711 GN=PAP3 PE=2 SV=1	PAP3	40.389	24.1	57	8	8	1	1	5	7	1	1	4	4	1	1	3	4	5	4	6	9	2	2	8	6	2	2	5	4	2	3	5	5	8	6	6	7	2	2	8	6	2	2	5	4	2	3
TRINITY_DN1954_c0_g1_m.4396	Aldehyde dehydrogenase family 2 member B7, mitochondrial OS=Arabidopsis thaliana OX=3702 GN=ALDH2B7 PE=1 SV=2	ALDH2B7	62.694	55.1	274	25	24	31	27	9	10	29	24	10	11	23	17	10	10	22	20	9	12	24	23	18	16	24	24	17	17	23	22	18	16	21	21	17	17	23	22	17	15	23	23	16	16	22	21
TRINITY_DN1966_c0_g1_m.4419	Peroxisomal fatty acid beta-oxidation multifunctional protein MFP2 OS=Arabidopsis thaliana OX=3702 GN=MFP2 PE=1 SV=1	MFP2	79.05	46.9	271	26	26	21	26	15	17	24	19	14	10	18	20	12	13	25	22	7	8	22	22	20	19	23	21	20	16	19	20	17	18	20	21	11	10	22	22	20	19	23	21	20	16	19	20
TRINITY_DN1975_c0_g2_m.4450	Protein HOTHEAD OS=Arabidopsis thaliana OX=3702 GN=HTH PE=1 SV=1	HTH	67.123	26.9	36	12	10	0	0	4	3	1	0	2	3	0	0	3	3	1	2	6	8	3	2	6	5	2	3	5	6	2	3	7	7	5	6	9	8	2	1	4	3	1	2	3	4	2	1
TRINITY_DN2052_c1_g1_m.4677	Pre-mRNA-processing factor 19 homolog 2 OS=Arabidopsis thaliana OX=3702 GN=PRP19B PE=1 SV=3	PRP19B	56.928	62.4	252	23	23	22	23	14	17	21	25	13	12	20	18	10	9	25	21	1	1	22	22	18	20	21	22	14	17	18	20	14	16	21	21	6	8	22	22	18	20	21	22	14	17	18	20
TRINITY_DN2063_c0_g1_m.4714	Probable membrane-associated 30 kDa protein, chloroplastic OS=Oryza sativa subsp. japonica OX=39947 GN=Os01g0895100 PE=1 SV=1	Os01g0895100	11.571	50	64	4	4	3	2	6	7	2	2	5	7	3	1	3	5	6	6	3	3	4	4	4	4	4	3	4	4	4	4	4	4	4	4	4	4	4	4	4	4	4	3	4	4	4	4
TRINITY_DN2068_c0_g1_m.4726	Dynamin-related protein 1E OS=Arabidopsis thaliana OX=3702 GN=DRP1E PE=1 SV=1	DRP1E	66.749	36.1	96	16	10	11	11	6	3	9	9	5	5	9	4	3	4	9	4	2	2	13	15	14	9	15	16	11	12	14	13	9	10	13	11	5	4	9	9	8	6	10	10	7	7	9	8
TRINITY_DN2068_c1_g1_m.4727	Protein disulfide isomerase pTAC5, chloroplastic OS=Arabidopsis thaliana OX=3702 GN=PTAC5 PE=1 SV=1	PTAC5	43.062	22.4	42	7	7	3	1	2	4	2	2	0	2	6	7	2	2	3	4	1	1	5	4	6	7	6	6	4	5	6	7	3	5	7	6	2	3	5	4	6	7	6	6	4	5	6	7
TRINITY_DN2092_c0_g1_m.4801	Protochlorophyllide reductase, chloroplastic OS=Cucumis sativus OX=3659 GN=PORA PE=2 SV=1	PORA	43.22	68.9	401	26	26	24	25	31	33	21	21	26	23	23	26	19	22	39	36	16	16	23	23	24	25	24	24	24	23	20	24	22	20	25	25	18	17	23	23	24	25	24	24	24	23	20	24
TRINITY_DN2356_c0_g1_m.5607	Enoyl-CoA hydratase 2, peroxisomal OS=Arabidopsis thaliana OX=3702 GN=ECH2 PE=1 SV=1	ECH2	24.732	51.8	149	10	10	11	12	8	9	13	12	10	7	10	11	8	7	11	14	3	3	10	9	10	8	10	9	9	9	10	8	10	9	10	9	6	6	10	9	10	8	10	9	9	9	10	8
TRINITY_DN2527_c1_g1_m.6123	Acetyl-CoA acetyltransferase, cytosolic 1 OS=Arabidopsis thaliana OX=3702 GN=AAT1 PE=1 SV=1	AAT1	41.328	37.8	104	11	9	8	8	5	6	10	8	9	5	10	5	6	9	5	8	1	1	8	9	7	8	9	9	10	9	7	8	8	9	8	10	7	7	6	7	5	6	7	7	8	7	6	6
TRINITY_DN2537_c0_g1_m.6136	Chlorophyll a-b binding protein CP29.3, chloroplastic OS=Arabidopsis thaliana OX=3702 GN=LHCB4.3 PE=2 SV=1	LHCB4.3	30.037	59.5	227	13	11	13	13	21	16	10	11	16	11	14	13	17	19	12	12	14	15	11	12	13	12	11	12	12	11	11	11	12	13	12	10	13	13	10	10	11	10	10	10	10	9	10	10
TRINITY_DN260_c3_g1_m.6315	Phosphoribulokinase, chloroplastic OS=Triticum aestivum OX=4565 PE=2 SV=1	--	21.377	83.2	295	16	16	14	15	23	16	16	14	19	20	19	14	23	22	18	20	22	20	15	14	15	14	15	14	15	14	13	14	14	15	15	15	15	15	15	14	15	14	15	14	15	14	13	14
TRINITY_DN2624_c0_g1_m.6350	PGR5-like protein 1A, chloroplastic OS=Arabidopsis thaliana OX=3702 GN=PGRL1A PE=1 SV=1	PGRL1A	36.184	36.4	574	15	15	30	33	45	42	29	36	39	38	33	43	39	41	34	35	28	29	14	13	13	14	12	13	14	14	13	14	14	14	14	14	13	13	14	13	13	14	12	13	14	14	13	14
TRINITY_DN26406_c0_g1_m.6414	ATP synthase subunit b', chloroplastic OS=Spinacia oleracea OX=3562 GN=ATPG PE=1 SV=2	ATPG	24.041	31.5	215	9	9	12	11	14	14	9	12	13	14	11	10	17	18	14	10	19	17	8	8	8	8	8	8	8	8	8	8	8	8	8	8	9	8	8	8	8	8	8	8	8	8	8	8
TRINITY_DN2702_c0_g1_m.6630	Catalase isozyme 1 OS=Gossypium hirsutum OX=3635 GN=CAT1 PE=2 SV=2	CAT1	55.391	72.1	794	34	30	38	39	75	67	39	39	72	61	37	38	47	45	69	74	30	24	21	22	26	28	21	22	26	25	20	23	23	24	29	29	19	22	18	19	22	25	18	19	23	22	17	20
TRINITY_DN2712_c1_g1_m.6666	Plastidial pyruvate kinase 2 OS=Arabidopsis thaliana OX=3702 GN=PKP2 PE=1 SV=1	PKP2	71.435	24.6	93	13	10	15	13	1	2	13	12	1	3	11	8	1	0	6	6	1	0	13	11	3	5	12	11	3	4	12	8	3	1	8	8	2	3	10	9	0	3	9	9	0	2	9	6
TRINITY_DN2880_c0_g1_m.7121	Malate dehydrogenase, chloroplastic OS=Arabidopsis thaliana OX=3702 GN=At3g47520 PE=1 SV=1	At3g47520	43.409	59	141	15	13	10	14	6	5	11	10	9	10	12	12	8	7	6	8	5	8	14	14	14	13	15	14	13	14	15	15	13	11	14	14	10	13	12	12	12	11	13	12	11	12	13	13
TRINITY_DN289_c0_g1_m.7193	Zeaxanthin epoxidase, chloroplastic OS=Prunus armeniaca OX=36596 PE=2 SV=1	--	27.011	30.9	55	7	7	3	3	7	5	3	4	4	3	3	3	3	4	3	3	2	2	5	4	6	7	5	5	6	5	4	4	5	5	5	6	3	3	5	4	6	7	5	5	6	5	4	4
TRINITY_DN2905_c0_g1_m.7233	Long chain acyl-CoA synthetase 8 OS=Arabidopsis thaliana OX=3702 GN=LACS8 PE=1 SV=1	LACS8	78.472	48.8	257	26	25	28	27	12	10	24	22	12	10	22	20	9	10	21	23	3	4	24	24	19	16	23	19	18	16	20	19	18	19	22	24	6	8	23	23	18	16	22	19	17	15	19	19
TRINITY_DN2942_c0_g1_m.7329	Magnesium-protoporphyrin IX monomethyl ester [oxidative] cyclase, chloroplastic OS=Euphorbia esula OX=3993 GN=CRD1 PE=3 SV=1	CRD1	36.123	42.6	134	13	13	7	8	11	13	5	5	10	8	8	5	10	7	14	15	4	4	10	12	10	12	8	8	10	8	9	10	11	9	12	11	7	6	10	12	10	12	8	8	10	8	9	10
TRINITY_DN303_c0_g2_m.7611	Probable plastid-lipid-associated protein 12, chloroplastic OS=Arabidopsis thaliana OX=3702 GN=PAP12 PE=1 SV=1	PAP12	13.004	28.7	45	4	4	3	2	3	3	3	1	5	3	2	1	2	5	2	2	4	4	2	2	4	3	3	1	4	3	2	3	4	4	2	2	4	3	2	2	4	3	3	1	4	3	2	3
TRINITY_DN3110_c0_g1_m.7792	Long chain acyl-CoA synthetase 1 OS=Arabidopsis thaliana OX=3702 GN=LACS1 PE=2 SV=1	LACS1	74.332	16.2	33	6	6	2	2	5	4	1	1	2	2	1	2	3	3	3	2	0	0	4	5	5	6	4	3	4	4	2	3	4	4	4	4	1	1	4	5	5	6	4	3	4	4	2	3
TRINITY_DN3187_c0_g1_m.8003	Photosystem I reaction center subunit II, chloroplastic OS=Cucumis sativus OX=3659 GN=psaD PE=1 SV=1	psaD	22.8	53.4	20	11	2	2	1	2	1	1	1	2	1	1	1	1	1	1	0	1	3	10	11	11	11	11	11	11	11	10	11	11	11	10	11	11	11	2	2	2	2	2	2	2	2	2	2
TRINITY_DN3225_c0_g1_m.8120	Pyruvate dehydrogenase E1 component subunit beta-3, chloroplastic OS=Arabidopsis thaliana OX=3702 GN=E1-BETA-2 PE=2 SV=1	E1-BETA-2	44.556	38.3	90	9	9	9	7	5	4	5	9	6	5	10	7	4	2	6	7	2	2	9	8	6	7	8	9	6	5	8	9	6	5	7	8	3	4	9	8	6	7	8	9	6	5	8	9
TRINITY_DN3303_c0_g1_m.8292	Chlorophyll a-b binding protein CP24 10B, chloroplastic OS=Solanum lycopersicum OX=4081 GN=CAP10B PE=3 SV=1	CAP10B	26.963	53.4	174	14	14	9	8	12	12	8	9	9	10	4	3	11	12	7	9	26	25	9	9	9	9	9	10	9	10	4	6	11	11	9	9	11	13	9	9	9	9	9	10	9	10	4	6
TRINITY_DN3384_c0_g1_m.8473	Glutamine synthetase leaf isozyme, chloroplastic OS=Phaseolus vulgaris OX=3885 PE=2 SV=1	--	47.859	67.4	457	24	23	31	31	38	39	29	28	35	33	28	32	28	29	28	30	11	7	21	22	24	23	21	23	23	22	21	21	22	21	21	21	18	19	20	21	23	22	20	22	22	21	20	20
TRINITY_DN3486_c0_g1_m.8828	Glucose-6-phosphate 1-dehydrogenase 6, cytoplasmic OS=Arabidopsis thaliana OX=3702 GN=G6PD6 PE=1 SV=1	G6PD6	12.796	61.3	68	6	6	7	6	5	2	5	7	5	2	6	9	2	2	3	5	1	1	6	5	6	3	6	6	6	4	4	6	6	4	4	5	3	2	6	5	6	3	6	6	6	4	4	6
TRINITY_DN3554_c0_g1_m.8974	Dihydrolipoyllysine-residue acetyltransferase component 2 of pyruvate dehydrogenase complex, mitochondrial OS=Arabidopsis thaliana OX=3702 GN=At3g13930 PE=1 SV=2	At3g13930	59.418	43.7	388	25	25	28	32	25	24	26	28	24	22	26	27	25	24	26	26	14	11	20	22	22	22	22	22	21	21	22	21	22	22	22	22	19	17	20	22	22	22	22	22	21	21	22	21
TRINITY_DN3959_c0_g1_m.9877	Ribonuclease TUDOR 1 OS=Arabidopsis thaliana OX=3702 GN=TSN1 PE=1 SV=1	TSN1	111.63	63	509	47	47	45	44	21	18	47	49	25	26	39	38	24	21	36	38	16	22	43	44	34	29	42	39	31	32	38	37	31	34	38	39	31	30	43	44	34	29	42	39	31	32	38	37
TRINITY_DN399_c0_g1_m.9960	Phosphoenolpyruvate carboxykinase (ATP) OS=Arabidopsis thaliana OX=3702 GN=PCKA PE=1 SV=1	PCKA	33.196	59.3	84	11	11	4	5	6	6	3	4	5	7	3	4	4	5	9	8	5	6	6	6	9	7	5	8	7	8	3	5	6	8	9	10	6	6	6	6	9	7	5	8	7	8	3	5
TRINITY_DN4274_c0_g1_m.10542	Oxygen-evolving enhancer protein 2, chloroplastic OS=Cucumis sativus OX=3659 GN=PSBP PE=2 SV=1	PSBP	31.984	52.6	668	20	20	38	36	54	37	33	39	56	55	30	27	64	58	34	33	35	39	16	18	19	16	18	16	18	19	15	17	20	18	16	17	20	18	16	18	19	16	18	16	18	19	15	17
TRINITY_DN4556_c0_g1_m.11104	Chlorophyll a-b binding protein 7, chloroplastic OS=Arabidopsis thaliana OX=3702 GN=LHCB7 PE=2 SV=1	LHCB7	27.815	10.4	23	3	3	1	1	1	1	1	1	1	2	2	2	1	2	1	2	2	2	2	2	2	2	2	2	2	2	2	2	2	2	2	2	3	2	2	2	2	2	2	2	2	2	2	2
TRINITY_DN4776_c0_g1_m.11532	AP-3 complex subunit mu OS=Arabidopsis thaliana OX=3702 GN=AP3M PE=1 SV=1	AP3M	23.929	68.6	142	14	14	8	7	11	8	6	5	6	11	8	6	11	10	9	7	17	12	13	13	12	12	13	12	13	13	13	13	13	14	12	10	14	13	13	13	12	12	13	12	13	13	13	13
TRINITY_DN4950_c0_g1_m.11935	Photosystem I reaction center subunit XI, chloroplastic OS=Spinacia oleracea OX=3562 GN=PSAL PE=1 SV=1	PSAL	23.149	21.1	111	5	5	5	6	9	8	6	7	9	7	5	3	10	9	6	4	9	8	4	4	4	5	4	5	5	5	4	5	5	5	4	4	4	5	4	4	4	5	4	5	5	5	4	5
TRINITY_DN4995_c0_g3_m.12012	Photosystem I reaction center subunit N, chloroplastic OS=Arabidopsis thaliana OX=3702 GN=PSAN PE=1 SV=2	PSAN	18.28	30	222	8	8	14	15	14	18	11	14	16	18	9	9	15	20	15	11	12	11	6	7	7	7	6	5	7	8	6	5	8	8	7	6	7	7	6	7	7	7	6	5	7	8	6	5
TRINITY_DN553_c0_g1_m.13012	Delta-1-pyrroline-5-carboxylate synthase OS=Actinidia deliciosa OX=3627 PE=2 SV=1	--	55.252	53.6	347	22	22	30	31	22	21	29	26	12	13	31	31	15	13	29	24	11	9	21	21	18	20	21	20	13	17	21	20	15	16	20	22	16	11	21	21	18	20	21	20	13	17	21	20
TRINITY_DN5594_c0_g1_m.13106	Dihydrolipoyllysine-residue acetyltransferase component 1 of pyruvate dehydrogenase complex, mitochondrial OS=Arabidopsis thaliana OX=3702 GN=LTA3 PE=1 SV=2	LTA3	69.796	37.8	155	13	13	15	12	9	6	17	15	6	9	14	7	7	6	13	12	4	3	11	11	11	9	12	10	8	8	12	11	9	8	11	12	6	6	11	11	11	9	12	10	8	8	12	11
TRINITY_DN5800_c0_g1_m.13505	NAD(P)H-quinone oxidoreductase subunit U, chloroplastic OS=Arabidopsis thaliana OX=3702 GN=ndhU PE=1 SV=1	ndhU	24.113	57.2	102	10	10	5	5	11	8	3	4	12	10	3	2	10	7	6	5	5	6	8	7	9	8	6	7	9	9	6	6	9	9	8	6	7	7	8	7	9	8	6	7	9	9	6	6
TRINITY_DN5839_c0_g1_m.13562	Acetyl-coenzyme A carboxylase carboxyl transferase subunit alpha, chloroplastic OS=Arabidopsis thaliana OX=3702 GN=CAC3 PE=1 SV=1	CAC3	85.972	51.9	327	37	37	29	36	26	25	25	22	9	6	36	36	0	1	38	35	1	2	30	31	30	29	27	25	18	20	32	33	8	2	32	31	3	3	30	31	30	29	27	25	18	20	32	33
TRINITY_DN5839_c2_g1_m.13565	Chlorophyll a-b binding protein, chloroplastic OS=Petunia hybrida OX=4102 PE=2 SV=1	--	28.662	28	20	6	6	1	0	3	1	1	0	0	1	0	0	3	2	0	0	5	3	4	4	5	4	3	4	4	5	2	4	4	4	2	2	5	6	4	4	5	4	3	4	4	5	2	4
TRINITY_DN5928_c0_g1_m.13698	ABC transporter I family member 19 OS=Arabidopsis thaliana OX=3702 GN=ABCI19 PE=2 SV=1	ABCI19	33.044	25.5	47	7	7	6	9	0	1	7	6	1	2	4	4	0	0	3	3	1	0	6	6	2	3	6	6	3	2	5	5	2	1	4	3	1	1	6	6	2	3	6	6	3	2	5	5
TRINITY_DN6166_c0_g1_m.14094	Photosynthetic NDH subunit of lumenal location 2, chloroplastic OS=Arabidopsis thaliana OX=3702 GN=PNSL2 PE=1 SV=1	PNSL2	21.986	41.8	103	7	7	6	7	5	8	5	5	7	6	6	6	9	10	4	4	6	9	5	7	7	7	7	6	6	6	6	5	7	7	5	5	6	7	5	7	7	7	7	6	6	6	6	5
TRINITY_DN6290_c0_g2_m.14319	Peroxisomal fatty acid beta-oxidation multifunctional protein AIM1 OS=Arabidopsis thaliana OX=3702 GN=AIM1 PE=1 SV=1	AIM1	64.206	62	633	37	37	47	54	35	27	50	46	32	30	52	41	32	25	55	55	25	27	36	36	35	30	36	36	33	32	35	37	28	29	36	36	24	25	36	36	35	30	36	36	33	32	35	37
TRINITY_DN6354_c0_g1_m.14415	Photosynthetic NDH subunit of subcomplex B 2, chloroplastic OS=Arabidopsis thaliana OX=3702 GN=PNSB2 PE=2 SV=1	PNSB2	35.694	46.7	179	13	13	7	6	19	19	9	7	14	18	5	5	21	17	5	9	10	8	12	11	13	13	10	10	13	13	9	9	13	13	11	10	7	9	12	11	13	13	10	10	13	13	9	9
TRINITY_DN6464_c0_g2_m.14604	ABC transporter C family member 2 OS=Arabidopsis thaliana OX=3702 GN=ABCC2 PE=1 SV=2	ABCC2	182.39	39.1	339	44	41	35	36	13	12	35	37	11	14	33	27	8	9	25	31	7	6	39	41	29	22	40	40	25	24	38	39	23	19	38	38	13	13	37	39	28	22	38	37	24	23	35	38
TRINITY_DN6613_c0_g1_m.14837	Photosystem I chlorophyll a/b-binding protein 6, chloroplastic OS=Arabidopsis thaliana OX=3702 GN=LHCA6 PE=1 SV=1	LHCA6	29.967	23	91	6	6	4	4	8	5	3	4	8	9	6	3	11	9	3	5	4	5	4	4	5	5	4	5	5	5	5	5	5	6	5	5	4	3	4	4	5	5	4	5	5	5	5	5
TRINITY_DN709_c0_g1_m.15638	ABC transporter B family member 20 OS=Arabidopsis thaliana OX=3702 GN=ABCB20 PE=1 SV=1	ABCB20	21.722	47.4	162	8	8	9	7	9	11	8	9	12	13	7	6	15	16	9	9	10	12	8	7	8	8	7	8	8	8	7	8	8	8	8	8	7	8	8	7	8	8	7	8	8	8	7	8
TRINITY_DN7742_c0_g2_m.16565	Caffeic acid 3-O-methyltransferase OS=Eucalyptus gunnii OX=3933 GN=OMT PE=2 SV=1	OMT	39.986	58.2	254	16	16	22	17	13	13	24	24	11	13	17	18	14	11	18	20	11	8	15	15	11	14	16	15	13	14	12	15	12	12	14	14	11	8	15	15	11	14	16	15	13	14	12	15
TRINITY_DN7807_c0_g1_m.16655	2,3-bisphosphoglycerate-independent phosphoglycerate mutase OS=Mesembryanthemum crystallinum OX=3544 GN=PGM1 PE=2 SV=1	PGM1	60.942	65.7	370	32	32	24	31	18	18	31	30	18	20	22	33	23	20	26	23	17	16	30	29	27	26	29	30	26	26	30	29	28	24	30	28	19	21	30	29	27	26	29	30	26	26	30	29
TRINITY_DN8137_c0_g2_m.17143	Pyruvate kinase isozyme A, chloroplastic OS=Ricinus communis OX=3988 PE=1 SV=1	--	64.612	31.3	145	15	15	12	12	9	6	13	14	9	6	13	11	6	5	11	9	4	5	14	13	10	10	13	13	10	10	12	13	9	7	11	12	5	6	14	13	10	10	13	13	10	10	12	13
TRINITY_DN8335_c0_g1_m.17422	Dihydrolipoyllysine-residue acetyltransferase component 5 of pyruvate dehydrogenase complex, chloroplastic OS=Arabidopsis thaliana OX=3702 GN=EMB3003 PE=2 SV=1	EMB3003	48.164	34.8	90	10	8	9	9	3	5	8	5	5	3	7	5	7	6	7	5	3	3	10	10	8	8	10	10	8	7	7	9	8	8	9	8	6	7	8	8	6	6	8	8	6	5	5	7
TRINITY_DN9061_c0_g2_m.18260	Photosystem II CP43 reaction center protein OS=Vitis vinifera OX=29760 GN=psbC PE=3 SV=1	psbC	51.923	38.3	754	19	19	43	40	48	46	46	34	53	50	43	33	64	62	41	39	59	53	14	13	13	15	13	14	14	16	14	12	16	16	14	13	19	18	14	13	13	15	13	14	14	16	14	12
TRINITY_DN9061_c0_g2_m.18261	Photosystem II CP43 reaction center protein OS=Vitis vinifera OX=29760 GN=psbC PE=3 SV=1	psbC	39.591	30.9	845	13	13	39	39	56	52	44	47	53	53	31	36	80	71	44	36	86	78	10	10	12	13	10	10	12	13	10	12	13	13	10	10	13	13	10	10	12	13	10	10	12	13	10	12
TRINITY_DN9210_c0_g2_m.18428	Vesicle-fusing ATPase OS=Arabidopsis thaliana OX=3702 GN=NSF PE=2 SV=2	NSF	81.794	52.3	200	29	29	20	22	9	11	21	21	7	8	15	17	4	6	14	17	4	4	21	22	13	15	22	23	11	9	18	20	9	11	18	18	8	7	21	22	13	15	22	23	11	9	18	20
TRINITY_DN9252_c0_g1_m.18454	Phosphoserine aminotransferase 2, chloroplastic OS=Arabidopsis thaliana OX=3702 GN=PSAT2 PE=1 SV=1	PSAT2	47.723	47.2	236	18	18	19	18	9	12	21	20	12	11	20	20	8	11	18	22	8	7	17	16	16	13	18	18	14	14	16	16	13	13	16	17	12	11	17	16	16	13	18	18	14	14	16	16
TRINITY_DN2544_c0_g1_m.6164	Chlorophyll a-b binding protein 3C, chloroplastic OS=Solanum lycopersicum OX=4081 GN=CAB3C PE=3 SV=1	CAB3C	30.13	69.3	1643	16	12	102	100	108	104	97	100	107	111	82	76	115	115	96	83	133	114	13	12	11	14	13	12	15	14	11	13	14	14	12	11	14	16	10	9	9	11	10	9	12	11	9	10
TRINITY_DN3544_c0_g1_m.8958	Chlorophyll a-b binding protein 6A, chloroplastic OS=Solanum lycopersicum OX=4081 GN=CAB6A PE=2 SV=1	CAB6A	26.562	33.9	277	11	11	11	9	14	15	9	9	19	15	10	9	26	30	9	9	40	43	7	8	7	8	8	8	7	7	6	6	9	9	6	5	10	9	7	8	7	8	8	8	7	7	6	6
TRINITY_DN715_c0_g1_m.15731	Chlorophyll a-b binding protein CP26, chloroplastic OS=Arabidopsis thaliana OX=3702 GN=LHCB5 PE=1 SV=1	LHCB5	31.433	68.3	332	21	21	18	21	19	21	18	16	19	22	13	13	19	20	15	14	43	41	16	18	17	15	16	15	17	17	15	15	17	18	17	15	18	17	16	18	17	15	16	15	17	17	15	15
TRINITY_DN7221_c0_g1_m.15848	Chlorophyll a-b binding protein 151, chloroplastic OS=Gossypium hirsutum OX=3635 GN=CAB-151 PE=2 SV=2	CAB-151	28.678	67.2	99	16	12	5	5	8	6	5	5	5	6	6	3	10	6	5	5	12	7	12	10	12	12	11	11	11	12	10	11	14	10	11	12	13	13	9	7	10	9	8	8	8	9	8	8
TRINITY_DN45_c0_g2_m.11188	DEAD-box ATP-dependent RNA helicase 53, mitochondrial OS=Arabidopsis thaliana OX=3702 GN=RH53 PE=1 SV=1	RH53	67.013	38.5	132	17	17	21	20	5	4	18	14	1	0	19	15	0	0	6	9	0	0	16	16	9	6	14	12	4	4	16	14	2	2	10	13	3	2	16	16	9	6	14	12	4	4	16	14
TRINITY_DN4005_c0_g1_m.9979	Uncharacterized protein sll0005 OS=Synechocystis sp. (strain PCC 6803 / Kazusa) OX=1111708 GN=sll0005 PE=3 SV=1	sll0005	91.667	16.6	43	12	12	7	7	0	0	6	8	0	0	8	4	0	0	2	1	0	0	10	9	3	3	9	10	2	2	9	7	2	2	6	6	2	0	10	9	3	3	9	10	2	2	9	7
TRINITY_DN3565_c0_g1_m.8996	Translation initiation factor IF-2, chloroplastic OS=Arabidopsis thaliana OX=3702 GN=At1g17220 PE=2 SV=2	At1g17220	78.65	41.9	134	21	21	15	14	9	10	7	11	4	4	13	15	1	0	16	15	0	0	15	13	17	13	15	15	8	8	14	18	5	5	17	18	4	4	15	13	17	13	15	15	8	8	14	18
TRINITY_DN1860_c0_g1_m.4039	Protein PLASTID MOVEMENT IMPAIRED 1 OS=Arabidopsis thaliana OX=3702 GN=PMI1 PE=1 SV=1	PMI1	97.981	30.6	115	21	21	4	10	17	13	3	2	3	3	15	9	2	1	15	16	1	1	9	14	17	14	9	5	7	8	15	14	6	3	13	15	4	4	9	14	17	14	9	5	7	8	15	14
TRINITY_DN3399_c0_g1_m.8527	Peptide chain release factor APG3, chloroplastic OS=Arabidopsis thaliana OX=3702 GN=APG3 PE=2 SV=1	APG3	46.703	39.9	102	13	13	7	9	5	6	11	7	4	5	9	10	2	2	11	13	0	1	11	11	10	9	11	9	4	6	11	11	3	4	11	12	3	3	11	11	10	9	11	9	4	6	11	11
TRINITY_DN783_c0_g1_m.16707	Stromal processing peptidase, chloroplastic OS=Arabidopsis thaliana OX=3702 GN=SPP PE=2 SV=1	SPP	141.1	26.2	185	26	26	21	18	14	12	12	14	9	6	22	17	3	2	18	17	0	0	23	22	22	22	23	21	13	13	24	23	6	8	23	23	5	3	23	22	22	22	23	21	13	13	24	23
TRINITY_DN11715_c0_g1_m.1131	Anthocyanidin 3-O-glucosyltransferase 2 OS=Vitis vinifera OX=29760 GN=UFGT PE=1 SV=2	UFGT	51.023	52.6	98	15	15	10	11	2	3	10	10	2	3	15	12	2	2	8	7	0	1	13	12	8	6	11	10	8	9	14	13	4	5	11	13	3	3	13	12	8	6	11	10	8	9	14	13
TRINITY_DN3036_c0_g1_m.7593	Putative elongation factor TypA-like SVR3, chloroplastic OS=Arabidopsis thaliana OX=3702 GN=SVR3 PE=1 SV=1	SVR3	35.896	53.9	126	13	13	16	14	7	6	16	7	2	3	19	18	1	1	8	8	0	0	10	11	8	9	11	9	5	5	12	12	2	2	11	10	1	1	10	11	8	9	11	9	5	5	12	12
TRINITY_DN1272_c0_g1_m.1714	uncharacterized protein LOC18053247 isoform X2 [Citrus clementina]	--	94.348	36	159	17	17	15	17	10	9	13	14	7	7	17	15	5	3	15	11	1	0	15	14	14	10	15	15	9	10	14	14	7	6	15	12	4	2	15	14	14	10	15	15	9	10	14	14
TRINITY_DN186_c1_g4_m.4071	Cell division cycle protein 48 homolog OS=Glycine max OX=3847 GN=CDC48 PE=2 SV=1	CDC48	60.769	67.9	89	30	10	10	10	6	7	5	6	4	2	5	10	2	4	6	8	1	3	28	28	23	24	26	25	19	17	27	29	18	17	25	24	13	15	9	9	7	8	7	6	6	4	8	10
TRINITY_DN795_c0_g1_m.16887	CCR4-NOT transcription complex subunit 1 OS=Homo sapiens OX=9606 GN=CNOT1 PE=1 SV=2	CNOT1	252.32	18	144	34	34	19	15	3	2	21	20	0	0	14	17	0	0	15	14	1	3	25	24	10	11	26	25	6	8	18	23	5	3	21	23	2	3	25	24	10	11	26	25	6	8	18	23
TRINITY_DN2887_c0_g1_m.7151	Pre-mRNA-processing-splicing factor 8A OS=Arabidopsis thaliana OX=3702 GN=PRP8A PE=1 SV=1	PRP8A	275.42	33.5	378	64	64	48	48	22	13	42	42	4	5	44	30	7	7	36	30	0	0	54	55	35	32	51	49	18	15	47	45	16	16	52	42	8	7	54	55	35	32	51	49	18	15	47	45
TRINITY_DN2777_c0_g1_m.6841	Brefeldin A-inhibited guanine nucleotide-exchange protein 5 OS=Arabidopsis thaliana OX=3702 GN=BIG5 PE=1 SV=2	BIG5	196.43	28	219	37	37	27	31	12	10	22	26	2	3	22	17	1	0	24	22	0	0	28	34	20	17	30	30	13	10	22	22	7	8	30	28	4	2	28	34	20	17	30	30	13	10	22	22
TRINITY_DN60_c0_g2_m.13978	Ubiquitin carboxyl-terminal hydrolase 12 OS=Arabidopsis thaliana OX=3702 GN=UBP12 PE=1 SV=2	UBP12	96.141	53	142	37	22	16	20	10	7	17	15	2	3	16	10	2	1	11	11	1	0	28	32	22	20	29	25	13	16	26	20	13	15	29	23	8	7	15	19	13	10	17	14	6	6	16	10
TRINITY_DN6161_c0_g1_m.14088	ABC transporter F family member 1 OS=Arabidopsis thaliana OX=3702 GN=ABCF1 PE=2 SV=1	ABCF1	66.936	41.7	192	20	20	27	30	6	3	25	21	1	1	17	14	2	2	16	12	9	6	20	18	11	8	19	17	6	5	19	16	8	5	18	15	9	8	20	18	11	8	19	17	6	5	19	16
TRINITY_DN1581_c0_g1_m.3077	Alanine--glyoxylate aminotransferase 2 homolog 3, mitochondrial OS=Arabidopsis thaliana OX=3702 GN=At3g08860 PE=2 SV=1	At3g08860	52.558	55.4	115	20	18	17	18	1	0	19	18	2	1	14	10	0	0	5	6	1	3	17	17	4	4	17	16	6	6	14	15	5	4	11	10	2	3	15	15	4	4	15	15	5	5	13	13
[truncated: 58 more columns]

## Sheet: Cold DEPs (acclimat; freezing) 
Protein accession	Protein description	Gene name	LQ/ZQ Ratio	LH/ZH Ratio	LD/ZD Ratio	LZ/ZZ Ratio	Coverage [%]	Subcellular localization	KEGG KO No.	KEGG Gene	KEGG pathway	Biological Process	Cellular Component	Molecular Function	Pfam ID	Domain description	COG/KOG category	COG/KOG NO.	COG/KOG description
TRINITY_DN10_c0_g1_m.720	Pyruvate kinase, cytosolic isozyme OS=Glycine max OX=3847 PE=2 SV=1	--	1.2598	2.471	3.02863	3.21461	66.5	cytoplasm	K00873	PK, pyk; pyruvate kinase [EC:2.7.1.40]	map00010 Glycolysis / Gluconeogenesis; map00230 Purine metabolism; map00620 Pyruvate metabolism; map01100 Metabolic pathways; map01110 Biosynthesis of secondary metabolites; map01200 Carbon metabolism; map01230 Biosynthesis of amino acids	GO:0005975 carbohydrate metabolic process; GO:0006082 organic acid metabolic process; GO:0006090 pyruvate metabolic process; GO:0006091 generation of precursor metabolites and energy; GO:0006096 glycolytic process; GO:0006139 nucleobase-containing compound metabolic process; GO:0006163 purine nucleotide metabolic process; GO:0006164 purine nucleotide biosynthetic process; GO:0006165 nucleoside di…	GO:0005622 intracellular; GO:0005623 cell; GO:0005737 cytoplasm;	GO:0003824 catalytic activity; GO:0004743 pyruvate kinase activity; GO:0016740 transferase activity; GO:0016772 transferase activity, transferring phosphorus-containing groups; GO:0016773 phosphotransferase activity, alcohol group as acceptor;	PF02887	Pyruvate kinase, alpha/beta domain	G	KOG2323	Pyruvate kinase
TRINITY_DN165_c0_g1_m.3372	Phosphoenolpyruvate carboxylase 2 OS=Arabidopsis thaliana OX=3702 GN=PPC2 PE=1 SV=2	PPC2	1.95244	2.111	1.77309	1.37491	61.3	cytoplasm	K01595	ppc; phosphoenolpyruvate carboxylase [EC:4.1.1.31]	map00620 Pyruvate metabolism; map00710 Carbon fixation in photosynthetic organisms; map01100 Metabolic pathways; map01200 Carbon metabolism	GO:0007275 multicellular organism development; GO:0008152 metabolic process; GO:0015977 carbon fixation; GO:0032501 multicellular organismal process; GO:0032502 developmental process; GO:0048366 leaf development; GO:0048367 shoot system development; GO:0048731 system development; GO:0048827 phyllome development; GO:0048856 anatomical structure development; GO:0071704 organic substance metabolic p…	GO:0005576 extracellular region; GO:0005622 intracellular; GO:0005623 cell; GO:0005737 cytoplasm; GO:0005829 cytosol; GO:0005886 plasma membrane; GO:0005911 cell-cell junction; GO:0009506 plasmodesma; GO:0009507 chloroplast; GO:0009536 plastid; GO:0016020 membrane; GO:0030054 cell junction; GO:0043226 organelle; GO:0043227 membrane-bounded organelle; GO:0043229 intracellular organelle; GO:0043231…	GO:0003824 catalytic activity; GO:0004611 phosphoenolpyruvate carboxykinase activity; GO:0008964 phosphoenolpyruvate carboxylase activity; GO:0016829 lyase activity; GO:0016830 carbon-carbon lyase activity; GO:0016831 carboxy-lyase activity;
TRINITY_DN182_c0_g1_m.3941	2-oxoglutarate dehydrogenase, mitochondrial OS=Dictyostelium discoideum OX=44689 GN=ogdh PE=3 SV=1	ogdh	1.21523	2.12	2.57265	4.05406	59.3	chloroplast,mitochondria	K00164	OGDH, sucA; 2-oxoglutarate dehydrogenase E1 component [EC:1.2.4.2]	map00020 Citrate cycle (TCA cycle); map01100 Metabolic pathways; map01110 Biosynthesis of secondary metabolites; map01200 Carbon metabolism	GO:0006082 organic acid metabolic process; GO:0006091 generation of precursor metabolites and energy; GO:0006099 tricarboxylic acid cycle; GO:0006101 citrate metabolic process; GO:0008152 metabolic process; GO:0009060 aerobic respiration; GO:0009987 cellular process; GO:0015980 energy derivation by oxidation of organic compounds; GO:0016999 antibiotic metabolic process; GO:0017144 drug metabolic …	GO:0005622 intracellular; GO:0005623 cell; GO:0005737 cytoplasm; GO:0005739 mitochondrion; GO:0005759 mitochondrial matrix; GO:0005947 mitochondrial alpha-ketoglutarate dehydrogenase complex; GO:0009353 mitochondrial oxoglutarate dehydrogenase complex; GO:0030062 mitochondrial tricarboxylic acid cycle enzyme complex; GO:0031974 membrane-enclosed lumen; GO:0032991 protein-containing complex; GO:00…	GO:0003824 catalytic activity; GO:0004591 oxoglutarate dehydrogenase (succinyl-transferring) activity; GO:0016491 oxidoreductase activity; GO:0016624 oxidoreductase activity, acting on the aldehyde or oxo group of donors, disulfide as acceptor; GO:0016903 oxidoreductase activity, acting on the aldehyde or oxo group of donors;	PF02779	Transketolase, pyrimidine binding domain	C	KOG0450	2-oxoglutarate dehydrogenase, E1 subunit
TRINITY_DN1954_c0_g1_m.4396	Aldehyde dehydrogenase family 2 member B7, mitochondrial OS=Arabidopsis thaliana OX=3702 GN=ALDH2B7 PE=1 SV=2	ALDH2B7	4.18837	4.842	3.42463	3.3589	55.1	cytoplasm	K00128	ALDH; aldehyde dehydrogenase (NAD+) [EC:1.2.1.3]	map00010 Glycolysis / Gluconeogenesis; map00053 Ascorbate and aldarate metabolism; map00071 Fatty acid degradation; map00280 Valine, leucine and isoleucine degradation; map00310 Lysine degradation; map00330 Arginine and proline metabolism; map00340 Histidine metabolism; map00380 Tryptophan metabolism; map00410 beta-Alanine metabolism; map00561 Glycerolipid metabolism; map00620 Pyruvate metabolism…	GO:0008152 metabolic process; GO:0055114 oxidation-reduction process;		GO:0003824 catalytic activity; GO:0004029 aldehyde dehydrogenase (NAD+) activity; GO:0016491 oxidoreductase activity; GO:0016620 oxidoreductase activity, acting on the aldehyde or oxo group of donors, NAD or NADP as acceptor; GO:0016903 oxidoreductase activity, acting on the aldehyde or oxo group of donors;			C	KOG2450	Aldehyde dehydrogenase
TRINITY_DN2527_c1_g1_m.6123	Acetyl-CoA acetyltransferase, cytosolic 1 OS=Arabidopsis thaliana OX=3702 GN=AAT1 PE=1 SV=1	AAT1	1.35569	2.104	2.98529	6.66619	37.8	chloroplast	K00626	E2.3.1.9, atoB; acetyl-CoA C-acetyltransferase [EC:2.3.1.9]	map00071 Fatty acid degradation; map00072 Synthesis and degradation of ketone bodies; map00280 Valine, leucine and isoleucine degradation; map00310 Lysine degradation; map00380 Tryptophan metabolism; map00620 Pyruvate metabolism; map00630 Glyoxylate and dicarboxylate metabolism; map00640 Propanoate metabolism; map00650 Butanoate metabolism; map00900 Terpenoid backbone biosynthesis; map01100 Metab…	GO:0000003 reproduction; GO:0000902 cell morphogenesis; GO:0000904 cell morphogenesis involved in differentiation; GO:0003006 developmental process involved in reproduction; GO:0006082 organic acid metabolic process; GO:0006629 lipid metabolic process; GO:0006631 fatty acid metabolic process; GO:0006635 fatty acid beta-oxidation; GO:0008152 metabolic process; GO:0008202 steroid metabolic process;…	GO:0005622 intracellular; GO:0005623 cell; GO:0005737 cytoplasm; GO:0005777 peroxisome; GO:0005829 cytosol; GO:0005886 plasma membrane; GO:0016020 membrane; GO:0042579 microbody; GO:0043226 organelle; GO:0043227 membrane-bounded organelle; GO:0043229 intracellular organelle; GO:0043231 intracellular membrane-bounded organelle; GO:0071944 cell periphery;	GO:0003824 catalytic activity; GO:0003985 acetyl-CoA C-acetyltransferase activity; GO:0003988 acetyl-CoA C-acyltransferase activity; GO:0016407 acetyltransferase activity; GO:0016408 C-acyltransferase activity; GO:0016453 C-acetyltransferase activity; GO:0016740 transferase activity; GO:0016746 transferase activity, transferring acyl groups; GO:0016747 transferase activity, transferring acyl grou…	PF00108; PF02803	Thiolase, N-terminal domain; Thiolase, C-terminal domain	I	KOG1390	Acetyl-CoA acetyltransferase
TRINITY_DN2880_c0_g1_m.7121	Malate dehydrogenase, chloroplastic OS=Arabidopsis thaliana OX=3702 GN=At3g47520 PE=1 SV=1	At3g47520	1.60406	2.246	2.97497	3.90344	59	chloroplast	K00026	MDH2; malate dehydrogenase [EC:1.1.1.37]	map00020 Citrate cycle (TCA cycle); map00270 Cysteine and methionine metabolism; map00620 Pyruvate metabolism; map00630 Glyoxylate and dicarboxylate metabolism; map00710 Carbon fixation in photosynthetic organisms; map01100 Metabolic pathways; map01110 Biosynthesis of secondary metabolites; map01200 Carbon metabolism	GO:0000003 reproduction; GO:0003006 developmental process involved in reproduction; GO:0006950 response to stress; GO:0007275 multicellular organism development; GO:0008152 metabolic process; GO:0009266 response to temperature stimulus; GO:0009409 response to cold; GO:0009628 response to abiotic stimulus; GO:0009719 response to endogenous stimulus; GO:0009725 response to hormone; GO:0009735 respo…	GO:0005576 extracellular region; GO:0005622 intracellular; GO:0005623 cell; GO:0005737 cytoplasm; GO:0005739 mitochondrion; GO:0005773 vacuole; GO:0005774 vacuolar membrane; GO:0009507 chloroplast; GO:0009526 plastid envelope; GO:0009532 plastid stroma; GO:0009536 plastid; GO:0009570 chloroplast stroma; GO:0009941 chloroplast envelope; GO:0010319 stromule; GO:0016020 membrane; GO:0031090 organell…	GO:0003824 catalytic activity; GO:0008746 NAD(P)+ transhydrogenase activity; GO:0016491 oxidoreductase activity; GO:0016614 oxidoreductase activity, acting on CH-OH group of donors; GO:0016615 malate dehydrogenase activity; GO:0016616 oxidoreductase activity, acting on the CH-OH group of donors, NAD or NADP as acceptor; GO:0016651 oxidoreductase activity, acting on NAD(P)H; GO:0016652 oxidoreduct…	PF02866	lactate/malate dehydrogenase, alpha/beta C-terminal domain	C	KOG1494	NAD-dependent malate dehydrogenase
TRINITY_DN3225_c0_g1_m.8120	Pyruvate dehydrogenase E1 component subunit beta-3, chloroplastic OS=Arabidopsis thaliana OX=3702 GN=E1-BETA-2 PE=2 SV=1	E1-BETA-2	2.29426	3.579	4.39411	3.8481	38.3	chloroplast	K00162	PDHB, pdhB; pyruvate dehydrogenase E1 component beta subunit [EC:1.2.4.1]	map00010 Glycolysis / Gluconeogenesis; map00020 Citrate cycle (TCA cycle); map00620 Pyruvate metabolism; map01100 Metabolic pathways; map01110 Biosynthesis of secondary metabolites; map01200 Carbon metabolism	GO:0000003 reproduction; GO:0003006 developmental process involved in reproduction; GO:0006082 organic acid metabolic process; GO:0006629 lipid metabolic process; GO:0006631 fatty acid metabolic process; GO:0006633 fatty acid biosynthetic process; GO:0008152 metabolic process; GO:0008610 lipid biosynthetic process; GO:0009058 biosynthetic process; GO:0009856 pollination; GO:0009987 cellular proce…	GO:0005622 intracellular; GO:0005623 cell; GO:0005737 cytoplasm; GO:0009507 chloroplast; GO:0009526 plastid envelope; GO:0009532 plastid stroma; GO:0009536 plastid; GO:0009570 chloroplast stroma; GO:0009941 chloroplast envelope; GO:0010240 plastid pyruvate dehydrogenase complex; GO:0031967 organelle envelope; GO:0031975 envelope; GO:0032991 protein-containing complex; GO:0043226 organelle; GO:004…	GO:0003824 catalytic activity; GO:0004738 pyruvate dehydrogenase activity; GO:0004739 pyruvate dehydrogenase (acetyl-transferring) activity; GO:0005488 binding; GO:0008270 zinc ion binding; GO:0016491 oxidoreductase activity; GO:0016624 oxidoreductase activity, acting on the aldehyde or oxo group of donors, disulfide as acceptor; GO:0016903 oxidoreductase activity, acting on the aldehyde or oxo g…	PF02779; PF02780	Transketolase, pyrimidine binding domain; Transketolase, C-terminal domain	C	KOG0524	Pyruvate dehydrogenase E1, beta subunit
TRINITY_DN3554_c0_g1_m.8974	Dihydrolipoyllysine-residue acetyltransferase component 2 of pyruvate dehydrogenase complex, mitochondrial OS=Arabidopsis thaliana OX=3702 GN=At3g13930 PE=1 SV=2	At3g13930	1.57421	2.084	2.31427	3.24954	43.7	cytoplasm	K00627	DLAT, aceF, pdhC; pyruvate dehydrogenase E2 component (dihydrolipoamide acetyltransferase) [EC:2.3.1.12]	map00010 Glycolysis / Gluconeogenesis; map00020 Citrate cycle (TCA cycle); map00620 Pyruvate metabolism; map01100 Metabolic pathways; map01110 Biosynthesis of secondary metabolites; map01200 Carbon metabolism		GO:0005622 intracellular; GO:0005623 cell; GO:0005737 cytoplasm; GO:0005739 mitochondrion; GO:0009507 chloroplast; GO:0009526 plastid envelope; GO:0009536 plastid; GO:0009941 chloroplast envelope; GO:0031967 organelle envelope; GO:0031975 envelope; GO:0043226 organelle; GO:0043227 membrane-bounded organelle; GO:0043229 intracellular organelle; GO:0043231 intracellular membrane-bounded organelle;	GO:0005488 binding; GO:0005507 copper ion binding; GO:0043167 ion binding; GO:0043169 cation binding; GO:0046872 metal ion binding; GO:0046914 transition metal ion binding;	PF00364; PF00198	Biotin-requiring enzyme; 2-oxoacid dehydrogenases acyltransferase (catalytic domain)	C	KOG0557	Dihydrolipoamide acetyltransferase
TRINITY_DN399_c0_g1_m.9960	Phosphoenolpyruvate carboxykinase (ATP) OS=Arabidopsis thaliana OX=3702 GN=PCKA PE=1 SV=1	PCKA	0.391105	0.376	0.830507	3.87051	59.3	cytoplasm	K01610	E4.1.1.49, pckA; phosphoenolpyruvate carboxykinase (ATP) [EC:4.1.1.49]	map00010 Glycolysis / Gluconeogenesis; map00020 Citrate cycle (TCA cycle); map00620 Pyruvate metabolism; map00710 Carbon fixation in photosynthetic organisms; map01100 Metabolic pathways; map01110 Biosynthesis of secondary metabolites; map01200 Carbon metabolism	GO:0002376 immune system process; GO:0005975 carbohydrate metabolic process; GO:0005996 monosaccharide metabolic process; GO:0006006 glucose metabolic process; GO:0006094 gluconeogenesis; GO:0006950 response to stress; GO:0006952 defense response; GO:0006955 immune response; GO:0007154 cell communication; GO:0008152 metabolic process; GO:0009058 biosynthetic process; GO:0009267 cellular response …	GO:0005622 intracellular; GO:0005623 cell; GO:0005634 nucleus; GO:0005730 nucleolus; GO:0005737 cytoplasm; GO:0005829 cytosol; GO:0016020 membrane; GO:0031974 membrane-enclosed lumen; GO:0031981 nuclear lumen; GO:0043226 organelle; GO:0043227 membrane-bounded organelle; GO:0043228 non-membrane-bounded organelle; GO:0043229 intracellular organelle; GO:0043231 intracellular membrane-bounded organel…	GO:0003824 catalytic activity; GO:0004611 phosphoenolpyruvate carboxykinase activity; GO:0004612 phosphoenolpyruvate carboxykinase (ATP) activity; GO:0016829 lyase activity; GO:0016830 carbon-carbon lyase activity; GO:0016831 carboxy-lyase activity;
TRINITY_DN5594_c0_g1_m.13106	Dihydrolipoyllysine-residue acetyltransferase component 1 of pyruvate dehydrogenase complex, mitochondrial OS=Arabidopsis thaliana OX=3702 GN=LTA3 PE=1 SV=2	LTA3	1.19021	2.562	2.47582	2.40789	37.8	mitochondria	K00627	DLAT, aceF, pdhC; pyruvate dehydrogenase E2 component (dihydrolipoamide acetyltransferase) [EC:2.3.1.12]	map00010 Glycolysis / Gluconeogenesis; map00020 Citrate cycle (TCA cycle); map00620 Pyruvate metabolism; map01100 Metabolic pathways; map01110 Biosynthesis of secondary metabolites; map01200 Carbon metabolism		GO:0005622 intracellular; GO:0005623 cell; GO:0005737 cytoplasm; GO:0032991 protein-containing complex; GO:0045254 pyruvate dehydrogenase complex; GO:1902494 catalytic complex; GO:1990204 oxidoreductase complex;		PF00364; PF00198	Biotin-requiring enzyme; 2-oxoacid dehydrogenases acyltransferase (catalytic domain)	C	KOG0557	Dihydrolipoamide acetyltransferase
TRINITY_DN5839_c0_g1_m.13562	Acetyl-coenzyme A carboxylase carboxyl transferase subunit alpha, chloroplastic OS=Arabidopsis thaliana OX=3702 GN=CAC3 PE=1 SV=1	CAC3	1.02775	3.085	74.6581	234.834	51.9	chloroplast	K01962	accA; acetyl-CoA carboxylase carboxyl transferase subunit alpha [EC:6.4.1.2 2.1.3.15]	map00061 Fatty acid biosynthesis; map00620 Pyruvate metabolism; map00640 Propanoate metabolism; map01100 Metabolic pathways; map01110 Biosynthesis of secondary metabolites; map01200 Carbon metabolism; map01212 Fatty acid metabolism		GO:0005622 intracellular; GO:0005623 cell; GO:0005737 cytoplasm; GO:0009507 chloroplast; GO:0009526 plastid envelope; GO:0009532 plastid stroma; GO:0009536 plastid; GO:0009570 chloroplast stroma; GO:0009941 chloroplast envelope; GO:0016020 membrane; GO:0031967 organelle envelope; GO:0031975 envelope; GO:0043226 organelle; GO:0043227 membrane-bounded organelle; GO:0043229 intracellular organelle; …
TRINITY_DN8335_c0_g1_m.17422	Dihydrolipoyllysine-residue acetyltransferase component 5 of pyruvate dehydrogenase complex, chloroplastic OS=Arabidopsis thaliana OX=3702 GN=EMB3003 PE=2 SV=1	EMB3003	1.34616	2.222	2.73813	3.29215	34.8	chloroplast	K00627	DLAT, aceF, pdhC; pyruvate dehydrogenase E2 component (dihydrolipoamide acetyltransferase) [EC:2.3.1.12]	map00010 Glycolysis / Gluconeogenesis; map00020 Citrate cycle (TCA cycle); map00620 Pyruvate metabolism; map01100 Metabolic pathways; map01110 Biosynthesis of secondary metabolites; map01200 Carbon metabolism		GO:0005622 intracellular; GO:0005623 cell; GO:0005737 cytoplasm; GO:0005829 cytosol; GO:0005840 ribosome; GO:0005886 plasma membrane; GO:0009507 chloroplast; GO:0009526 plastid envelope; GO:0009536 plastid; GO:0009941 chloroplast envelope; GO:0016020 membrane; GO:0022626 cytosolic ribosome; GO:0031967 organelle envelope; GO:0031975 envelope; GO:0032991 protein-containing complex; GO:0043226 organ…	GO:0005488 binding; GO:0005515 protein binding; GO:0019904 protein domain specific binding;	PF00364; PF00198	Biotin-requiring enzyme; 2-oxoacid dehydrogenases acyltransferase (catalytic domain)	C	KOG0557	Dihydrolipoamide acetyltransferase
TRINITY_DN906_c0_g3_m.18273	Aconitate hydratase, cytoplasmic OS=Cucurbita maxima OX=3661 PE=2 SV=1	--	1.29003	2.035	2.42194	5.20858	45.2	chloroplast	K01681	ACO, acnA; aconitate hydratase [EC:4.2.1.3]	map00020 Citrate cycle (TCA cycle); map00630 Glyoxylate and dicarboxylate metabolism; map01100 Metabolic pathways; map01110 Biosynthesis of secondary metabolites; map01200 Carbon metabolism; map01210 2-Oxocarboxylic acid metabolism; map01230 Biosynthesis of amino acids		GO:0005622 intracellular; GO:0005623 cell; GO:0005737 cytoplasm;		PF00694	Aconitase C-terminal domain	AJ	KOG0452	RNA-binding translational regulator IRP (aconitase superfamily)
TRINITY_DN146_c0_g1_m.2593	Photosystem I reaction center subunit III, chloroplastic OS=Arabidopsis thaliana OX=3702 GN=PSAF PE=1 SV=1	PSAF	0.428	0.76368	0.547088	0.737332	43.5	mitochondria	K02694	psaF; photosystem I subunit III	map00195 Photosynthesis; map01100 Metabolic pathways		GO:0005622 intracellular; GO:0005623 cell; GO:0005737 cytoplasm; GO:0009507 chloroplast; GO:0009526 plastid envelope; GO:0009532 plastid stroma; GO:0009534 chloroplast thylakoid; GO:0009535 chloroplast thylakoid membrane; GO:0009536 plastid; GO:0009543 chloroplast thylakoid lumen; GO:0009570 chloroplast stroma; GO:0009579 thylakoid; GO:0009941 chloroplast envelope; GO:0010287 plastoglobule; GO:00…	GO:0005488 binding; GO:0005515 protein binding; GO:0019904 protein domain specific binding;
TRINITY_DN26406_c0_g1_m.6414	ATP synthase subunit b', chloroplastic OS=Spinacia oleracea OX=3562 GN=ATPG PE=1 SV=2	ATPG	0.422	0.446015	0.640197	0.240883	31.5	chloroplast	K02109	ATPF0B, atpF; F-type H+-transporting ATPase subunit b	map00190 Oxidative phosphorylation; map00195 Photosynthesis; map01100 Metabolic pathways		GO:0005622 intracellular; GO:0005623 cell; GO:0005737 cytoplasm; GO:0009507 chloroplast; GO:0009534 chloroplast thylakoid; GO:0009535 chloroplast thylakoid membrane; GO:0009536 plastid; GO:0009579 thylakoid; GO:0016020 membrane; GO:0031976 plastid thylakoid; GO:0031984 organelle subcompartment; GO:0034357 photosynthetic membrane; GO:0042651 thylakoid membrane; GO:0043226 organelle; GO:0043227 mem…
TRINITY_DN3187_c0_g1_m.8003	Photosystem I reaction center subunit II, chloroplastic OS=Cucumis sativus OX=3659 GN=psaD PE=1 SV=1	psaD	0.338	0.537278	0.693385	0.159319	53.4	chloroplast	K02692	psaD; photosystem I subunit II	map00195 Photosynthesis; map01100 Metabolic pathways		GO:0005622 intracellular; GO:0005623 cell; GO:0005737 cytoplasm; GO:0009507 chloroplast; GO:0009526 plastid envelope; GO:0009532 plastid stroma; GO:0009534 chloroplast thylakoid; GO:0009535 chloroplast thylakoid membrane; GO:0009536 plastid; GO:0009570 chloroplast stroma; GO:0009579 thylakoid; GO:0009941 chloroplast envelope; GO:0010287 plastoglobule; GO:0016020 membrane; GO:0031967 organelle env…	GO:0005488 binding; GO:0005515 protein binding; GO:0019904 protein domain specific binding;
TRINITY_DN4274_c0_g1_m.10542	Oxygen-evolving enhancer protein 2, chloroplastic OS=Cucumis sativus OX=3659 GN=PSBP PE=2 SV=1	PSBP	0.421	0.537382	0.376289	0.727136	52.6	nucleus	K02717	psbP; photosystem II oxygen-evolving enhancer protein 2	map00195 Photosynthesis		GO:0005622 intracellular; GO:0005623 cell; GO:0005737 cytoplasm; GO:0009507 chloroplast; GO:0009534 chloroplast thylakoid; GO:0009535 chloroplast thylakoid membrane; GO:0009536 plastid; GO:0009579 thylakoid; GO:0016020 membrane; GO:0031976 plastid thylakoid; GO:0031984 organelle subcompartment; GO:0034357 photosynthetic membrane; GO:0042651 thylakoid membrane; GO:0043226 organelle; GO:0043227 mem…		PF01789	PsbP
TRINITY_DN4950_c0_g1_m.11935	Photosystem I reaction center subunit XI, chloroplastic OS=Spinacia oleracea OX=3562 GN=PSAL PE=1 SV=1	PSAL	0.319	0.370657	0.43372	0.382618	21.1	chloroplast	K02699	psaL; photosystem I subunit XI	map00195 Photosynthesis		GO:0005622 intracellular; GO:0005623 cell; GO:0005737 cytoplasm; GO:0009507 chloroplast; GO:0009526 plastid envelope; GO:0009532 plastid stroma; GO:0009534 chloroplast thylakoid; GO:0009535 chloroplast thylakoid membrane; GO:0009536 plastid; GO:0009570 chloroplast stroma; GO:0009579 thylakoid; GO:0009941 chloroplast envelope; GO:0010287 plastoglobule; GO:0016020 membrane; GO:0031967 organelle env…	GO:0005488 binding; GO:0005515 protein binding; GO:0019904 protein domain specific binding;
TRINITY_DN4995_c0_g3_m.12012	Photosystem I reaction center subunit N, chloroplastic OS=Arabidopsis thaliana OX=3702 GN=PSAN PE=1 SV=2	PSAN	0.356	0.451308	0.487621	0.97189	30	chloroplast	K02701	psaN; photosystem I subunit PsaN	map00195 Photosynthesis			GO:0005488 binding; GO:0005515 protein binding; GO:0019904 protein domain specific binding;
TRINITY_DN6166_c0_g1_m.14094	Photosynthetic NDH subunit of lumenal location 2, chloroplastic OS=Arabidopsis thaliana OX=3702 GN=PNSL2 PE=1 SV=1	PNSL2	0.346	0.497835	0.372603	0.162342	41.8	chloroplast	K08901	psbQ; photosystem II oxygen-evolving enhancer protein 3	map00195 Photosynthesis	GO:0006091 generation of precursor metabolites and energy; GO:0008152 metabolic process; GO:0009767 photosynthetic electron transport chain; GO:0009987 cellular process; GO:0015979 photosynthesis; GO:0019684 photosynthesis, light reaction; GO:0022900 electron transport chain; GO:0044237 cellular metabolic process; GO:0055114 oxidation-reduction process;	GO:0005622 intracellular; GO:0005623 cell; GO:0005737 cytoplasm; GO:0009344 nitrite reductase complex [NAD(P)H]; GO:0009507 chloroplast; GO:0009534 chloroplast thylakoid; GO:0009535 chloroplast thylakoid membrane; GO:0009536 plastid; GO:0009543 chloroplast thylakoid lumen; GO:0009579 thylakoid; GO:0016020 membrane; GO:0031976 plastid thylakoid; GO:0031977 thylakoid lumen; GO:0031978 plastid thyla…	GO:0003824 catalytic activity; GO:0009055 electron transfer activity; GO:0016491 oxidoreductase activity; GO:0045156 electron transporter, transferring electrons within the cyclic electron transport pathway of photosynthesis activity;
TRINITY_DN9061_c0_g2_m.18260	Photosystem II CP43 reaction center protein OS=Vitis vinifera OX=29760 GN=psbC PE=3 SV=1	psbC	0.37	0.638644	0.503396	0.883862	38.3	plasma membrane	K02705	psbC; photosystem II CP43 chlorophyll apoprotein	map00195 Photosynthesis; map01100 Metabolic pathways
TRINITY_DN9061_c0_g2_m.18261	Photosystem II CP43 reaction center protein OS=Vitis vinifera OX=29760 GN=psbC PE=3 SV=1	psbC	0.422	0.809022	0.384569	0.283688	30.9	cytoplasm	K02706	psbD; photosystem II P680 reaction center D2 protein [EC:1.10.3.9]	map00195 Photosynthesis; map01100 Metabolic pathways		GO:0005622 intracellular; GO:0005623 cell; GO:0005737 cytoplasm; GO:0009507 chloroplast; GO:0009532 plastid stroma; GO:0009534 chloroplast thylakoid; GO:0009535 chloroplast thylakoid membrane; GO:0009536 plastid; GO:0009570 chloroplast stroma; GO:0009579 thylakoid; GO:0010287 plastoglobule; GO:0016020 membrane; GO:0031976 plastid thylakoid; GO:0031984 organelle subcompartment; GO:0034357 photosyn…
TRINITY_DN11370_c0_g1_m.938	Uncharacterized membrane protein At1g75140 OS=Arabidopsis thaliana OX=3702 GN=At1g75140 PE=1 SV=3	At1g75140	0.223				13.6	chloroplast					GO:0005622 intracellular; GO:0005623 cell; GO:0005737 cytoplasm; GO:0005783 endoplasmic reticulum; GO:0012505 endomembrane system; GO:0043226 organelle; GO:0043227 membrane-bounded organelle; GO:0043229 intracellular organelle; GO:0043231 intracellular membrane-bounded organelle;
TRINITY_DN1261_c0_g1_m.1675	Polyribonucleotide nucleotidyltransferase 1, chloroplastic OS=Arabidopsis thaliana OX=3702 GN=PNP1 PE=1 SV=1	PNP1	0.324	0.605	4.217		14.8	chloroplast	K00962	pnp, PNPT1; polyribonucleotide nucleotidyltransferase [EC:2.7.7.8]	map03018 RNA degradation	GO:0006109 regulation of carbohydrate metabolic process; GO:0006139 nucleobase-containing compound metabolic process; GO:0006396 RNA processing; GO:0006401 RNA catabolic process; GO:0006629 lipid metabolic process; GO:0006720 isoprenoid metabolic process; GO:0006721 terpenoid metabolic process; GO:0006725 cellular aromatic compound metabolic process; GO:0006778 porphyrin-containing compound metab…	GO:0005622 intracellular; GO:0005623 cell; GO:0005737 cytoplasm; GO:0009507 chloroplast; GO:0009532 plastid stroma; GO:0009536 plastid; GO:0009570 chloroplast stroma; GO:0043226 organelle; GO:0043227 membrane-bounded organelle; GO:0043229 intracellular organelle; GO:0043231 intracellular membrane-bounded organelle;	GO:0000175 3'-5'-exoribonuclease activity; GO:0003824 catalytic activity; GO:0004518 nuclease activity; GO:0004527 exonuclease activity; GO:0004532 exoribonuclease activity; GO:0004540 ribonuclease activity; GO:0004654 polyribonucleotide nucleotidyltransferase activity; GO:0008408 3'-5' exonuclease activity; GO:0016740 transferase activity; GO:0016772 transferase activity, transferring phosphorus…	PF01138; PF03725; PF00013; PF00575	3' exoribonuclease family, domain 1; 3' exoribonuclease family, domain 2; KH domain; S1 RNA binding domain	J	KOG1067	Predicted RNA-binding polyribonucleotide nucleotidyltransferase
TRINITY_DN1276_c0_g1_m.1729	DEAD-box ATP-dependent RNA helicase 46 OS=Arabidopsis thaliana OX=3702 GN=RH46 PE=2 SV=2	RH46	2.164				30.2	nucleus	K12823	DDX5, DBP2; ATP-dependent RNA helicase DDX5/DBP2 [EC:3.6.4.13]	map03040 Spliceosome	GO:0006139 nucleobase-containing compound metabolic process; GO:0006464 cellular protein modification process; GO:0006468 protein phosphorylation; GO:0006725 cellular aromatic compound metabolic process; GO:0006793 phosphorus metabolic process; GO:0006796 phosphate-containing compound metabolic process; GO:0006807 nitrogen compound metabolic process; GO:0006950 response to stress; GO:0006970 resp…	GO:0005622 intracellular; GO:0005623 cell; GO:0005634 nucleus; GO:0005730 nucleolus; GO:0005737 cytoplasm; GO:0005829 cytosol; GO:0031974 membrane-enclosed lumen; GO:0031981 nuclear lumen; GO:0043226 organelle; GO:0043227 membrane-bounded organelle; GO:0043228 non-membrane-bounded organelle; GO:0043229 intracellular organelle; GO:0043231 intracellular membrane-bounded organelle; GO:0043232 intrac…	GO:0003724 RNA helicase activity; GO:0003824 catalytic activity; GO:0004386 helicase activity; GO:0004672 protein kinase activity; GO:0004674 protein serine/threonine kinase activity; GO:0008186 RNA-dependent ATPase activity; GO:0016301 kinase activity; GO:0016462 pyrophosphatase activity; GO:0016740 transferase activity; GO:0016772 transferase activity, transferring phosphorus-containing groups;…	PF00270	DEAD/DEAH box helicase	A	KOG0331	ATP-dependent RNA helicase
TRINITY_DN1433_c0_g1_m.2460	NPC intracellular cholesterol transporter 1 OS=Homo sapiens OX=9606 GN=NPC1 PE=1 SV=2	NPC1	0.289	1.51	1.922	1.206	16.9	plasma membrane	K12385	NPC1; Niemann-Pick C1 protein		GO:0006082 organic acid metabolic process; GO:0006464 cellular protein modification process; GO:0006486 protein glycosylation; GO:0006629 lipid metabolic process; GO:0006807 nitrogen compound metabolic process; GO:0006810 transport; GO:0006869 lipid transport; GO:0007034 vacuolar transport; GO:0007041 lysosomal transport; GO:0008152 metabolic process; GO:0008202 steroid metabolic process; GO:0008…	GO:0000323 lytic vacuole; GO:0005576 extracellular region; GO:0005622 intracellular; GO:0005623 cell; GO:0005634 nucleus; GO:0005635 nuclear envelope; GO:0005737 cytoplasm; GO:0005764 lysosome; GO:0005773 vacuole; GO:0005783 endoplasmic reticulum; GO:0005886 plasma membrane; GO:0005887 integral component of plasma membrane; GO:0012505 endomembrane system; GO:0016020 membrane; GO:0016021 integral …	GO:0005488 binding; GO:0005496 steroid binding; GO:0008289 lipid binding; GO:0015485 cholesterol binding; GO:0032934 sterol binding; GO:0036094 small molecule binding; GO:0043178 alcohol binding; GO:0097159 organic cyclic compound binding;			I	KOG1933	Cholesterol transport protein (Niemann-Pick C disease protein)
TRINITY_DN154_c1_g1_m.2944	Beta-glucosidase 44 OS=Arabidopsis thaliana OX=3702 GN=BGLU44 PE=2 SV=1	BGLU44	0.288	0.585	0.578	1.367	43.4	chloroplast	K05350	bglB; beta-glucosidase [EC:3.2.1.21]	map00460 Cyanoamino acid metabolism; map00500 Starch and sucrose metabolism; map00940 Phenylpropanoid biosynthesis; map01100 Metabolic pathways; map01110 Biosynthesis of secondary metabolites	GO:0008152 metabolic process; GO:0071704 organic substance metabolic process; GO:1901135 carbohydrate derivative metabolic process; GO:1901657 glycosyl compound metabolic process;	GO:0005618 cell wall; GO:0005622 intracellular; GO:0005623 cell; GO:0005737 cytoplasm; GO:0005829 cytosol; GO:0005840 ribosome; GO:0009505 plant-type cell wall; GO:0022626 cytosolic ribosome; GO:0030312 external encapsulating structure; GO:0032991 protein-containing complex; GO:0043226 organelle; GO:0043228 non-membrane-bounded organelle; GO:0043229 intracellular organelle; GO:0043232 intracellul…	GO:0003824 catalytic activity; GO:0004553 hydrolase activity, hydrolyzing O-glycosyl compounds; GO:0004565 beta-galactosidase activity; GO:0004567 beta-mannosidase activity; GO:0005488 binding; GO:0005515 protein binding; GO:0008422 beta-glucosidase activity; GO:0015923 mannosidase activity; GO:0015925 galactosidase activity; GO:0015926 glucosidase activity; GO:0016787 hydrolase activity; GO:0016…	PF00232	Glycosyl hydrolase family 1	G	KOG0626	Beta-glucosidase, lactase phlorizinhydrolase, and related proteins
TRINITY_DN1563_c0_g1_m.3008	Rhodanese-like domain-containing protein 4, chloroplastic OS=Arabidopsis thaliana OX=3702 GN=STR4 PE=1 SV=2	STR4	0.497	0.986	1.014	1.251	37.7	vacuolar membrane	K17525	CHID1; chitinase domain-containing protein 1		GO:0006022 aminoglycan metabolic process; GO:0006026 aminoglycan catabolic process; GO:0006030 chitin metabolic process; GO:0006032 chitin catabolic process; GO:0006040 amino sugar metabolic process; GO:0006091 generation of precursor metabolites and energy; GO:0006807 nitrogen compound metabolic process; GO:0006950 response to stress; GO:0006952 defense response; GO:0008152 metabolic process; GO…	GO:0005576 extracellular region; GO:0005622 intracellular; GO:0005623 cell; GO:0005737 cytoplasm; GO:0009507 chloroplast; GO:0009526 plastid envelope; GO:0009534 chloroplast thylakoid; GO:0009535 chloroplast thylakoid membrane; GO:0009536 plastid; GO:0009579 thylakoid; GO:0009941 chloroplast envelope; GO:0016020 membrane; GO:0031967 organelle envelope; GO:0031975 envelope; GO:0031976 plastid thyl…	GO:0003824 catalytic activity; GO:0004553 hydrolase activity, hydrolyzing O-glycosyl compounds; GO:0004568 chitinase activity; GO:0005488 binding; GO:0008061 chitin binding; GO:0008144 drug binding; GO:0016787 hydrolase activity; GO:0016798 hydrolase activity, acting on glycosyl bonds; GO:0097367 carbohydrate derivative binding;
TRINITY_DN1670_c0_g1_m.3413	Zinc finger BED domain-containing protein DAYSLEEPER OS=Arabidopsis thaliana OX=3702 GN=HAT PE=1 SV=1	HAT	0.32	1.151	3.262	19.27	26.4	nucleus				GO:0006355 regulation of transcription, DNA-templated; GO:0006357 regulation of transcription by RNA polymerase II; GO:0007275 multicellular organism development; GO:0009791 post-embryonic development; GO:0009889 regulation of biosynthetic process; GO:0010468 regulation of gene expression; GO:0010556 regulation of macromolecule biosynthetic process; GO:0019219 regulation of nucleobase-containing …	GO:0005622 intracellular; GO:0005623 cell; GO:0005634 nucleus; GO:0005737 cytoplasm; GO:0005829 cytosol; GO:0043226 organelle; GO:0043227 membrane-bounded organelle; GO:0043229 intracellular organelle; GO:0043231 intracellular membrane-bounded organelle;	GO:0000976 transcription regulatory region sequence-specific DNA binding; GO:0000977 RNA polymerase II transcription regulatory region sequence-specific DNA binding; GO:0001067 regulatory region nucleic acid binding; GO:0003676 nucleic acid binding; GO:0003677 DNA binding; GO:0003690 double-stranded DNA binding; GO:0003700 DNA-binding transcription factor activity; GO:0005488 binding; GO:0043565 …	PF05699	hAT family dimerisation domain	L	KOG3549	Syntrophins (type gamma)
TRINITY_DN2068_c1_g1_m.4727	Protein disulfide isomerase pTAC5, chloroplastic OS=Arabidopsis thaliana OX=3702 GN=PTAC5 PE=1 SV=1	PTAC5	0.448	1.066	4.145	2.156	22.4	chloroplast	K22519	PTAC5; protein disulfide-isomerase [EC:5.3.4.1]		GO:0006139 nucleobase-containing compound metabolic process; GO:0006351 transcription, DNA-templated; GO:0006355 regulation of transcription, DNA-templated; GO:0006725 cellular aromatic compound metabolic process; GO:0006807 nitrogen compound metabolic process; GO:0006950 response to stress; GO:0006996 organelle organization; GO:0008152 metabolic process; GO:0009058 biosynthetic process; GO:00090…	GO:0000229 cytoplasmic chromosome; GO:0005622 intracellular; GO:0005623 cell; GO:0005694 chromosome; GO:0005737 cytoplasm; GO:0009295 nucleoid; GO:0009507 chloroplast; GO:0009508 plastid chromosome; GO:0009526 plastid envelope; GO:0009532 plastid stroma; GO:0009534 chloroplast thylakoid; GO:0009535 chloroplast thylakoid membrane; GO:0009536 plastid; GO:0009570 chloroplast stroma; GO:0009579 thyla…	GO:0003756 protein disulfide isomerase activity; GO:0003824 catalytic activity; GO:0016853 isomerase activity; GO:0016860 intramolecular oxidoreductase activity; GO:0016864 intramolecular oxidoreductase activity, transposing S-S bonds; GO:0140096 catalytic activity, acting on a protein;	PF01471	Putative peptidoglycan binding domain
TRINITY_DN2230_c0_g1_m.5235	Apoptotic chromatin condensation inducer in the nucleus OS=Mus musculus OX=10090 GN=Acin1 PE=1 SV=3	Acin1	0.217	0.676	0.67	7.336	28.6	nucleus	K12875	ACIN1, ACINUS; apoptotic chromatin condensation inducer in the nucleus	map03013 RNA transport; map03015 mRNA surveillance pathway; map03040 Spliceosome	GO:0002262 myeloid cell homeostasis; GO:0002376 immune system process; GO:0002520 immune system development; GO:0002682 regulation of immune system process; GO:0002684 positive regulation of immune system process; GO:0002761 regulation of myeloid leukocyte differentiation; GO:0002763 positive regulation of myeloid leukocyte differentiation; GO:0006323 DNA packaging; GO:0006915 apoptotic process; …	GO:0005622 intracellular; GO:0005623 cell; GO:0005634 nucleus; GO:0005654 nucleoplasm; GO:0005730 nucleolus; GO:0005737 cytoplasm; GO:0005829 cytosol; GO:0005886 plasma membrane; GO:0016020 membrane; GO:0016604 nuclear body; GO:0016607 nuclear speck; GO:0031974 membrane-enclosed lumen; GO:0031981 nuclear lumen; GO:0032991 protein-containing complex; GO:0043226 organelle; GO:0043227 membrane-bound…				B	KOG2416	Acinus (induces apoptotic chromatin condensation)
TRINITY_DN2506_c0_g1_m.6066	Protein HOMOLOG OF MAMMALIAN LYST-INTERACTING PROTEIN 5 OS=Arabidopsis thaliana OX=3702 GN=LIP5 PE=1 SV=1	LIP5	2.242	2.597	3.152		36	nucleus	K12199	VTA1, LIP5; vacuolar protein sorting-associated protein VTA1	map04144 Endocytosis	GO:0000003 reproduction; GO:0002376 immune system process; GO:0002831 regulation of response to biotic stimulus; GO:0002833 positive regulation of response to biotic stimulus; GO:0003006 developmental process involved in reproduction; GO:0006810 transport; GO:0006950 response to stress; GO:0006952 defense response; GO:0006955 immune response; GO:0007275 multicellular organism development; GO:0009…	GO:0005622 intracellular; GO:0005623 cell; GO:0005634 nucleus; GO:0005737 cytoplasm; GO:0005768 endosome; GO:0005770 late endosome; GO:0005771 multivesicular body; GO:0012505 endomembrane system; GO:0031410 cytoplasmic vesicle; GO:0031982 vesicle; GO:0043226 organelle; GO:0043227 membrane-bounded organelle; GO:0043229 intracellular organelle; GO:0043231 intracellular membrane-bounded organelle; G…	GO:0005488 binding; GO:0005515 protein binding; GO:0042802 identical protein binding; GO:0042803 protein homodimerization activity; GO:0046983 protein dimerization activity;			S	KOG0917	Uncharacterized conserved protein
TRINITY_DN2569_c0_g1_m.6224	SH3 domain-containing protein 2 OS=Arabidopsis thaliana OX=3702 GN=SH3P2 PE=1 SV=1	SH3P2	2.074	1.984	2.447		27.3	cytoplasm				GO:0000278 mitotic cell cycle; GO:0000280 nuclear division; GO:0000281 mitotic cytokinesis; GO:0000910 cytokinesis; GO:0000911 cytokinesis by cell plate formation; GO:0000919 cell plate assembly; GO:0006810 transport; GO:0006897 endocytosis; GO:0006898 receptor-mediated endocytosis; GO:0006996 organelle organization; GO:0007049 cell cycle; GO:0009832 plant-type cell wall biogenesis; GO:0009920 ce…	GO:0005622 intracellular; GO:0005623 cell; GO:0005634 nucleus; GO:0005737 cytoplasm; GO:0005768 endosome; GO:0005829 cytosol; GO:0005886 plasma membrane; GO:0009504 cell plate; GO:0012505 endomembrane system; GO:0016020 membrane; GO:0031410 cytoplasmic vesicle; GO:0031982 vesicle; GO:0043226 organelle; GO:0043227 membrane-bounded organelle; GO:0043229 intracellular organelle; GO:0043231 intracell…
TRINITY_DN2624_c0_g1_m.6350	PGR5-like protein 1A, chloroplastic OS=Arabidopsis thaliana OX=3702 GN=PGRL1A PE=1 SV=1	PGRL1A	0.474	0.796	1.097	1.501	36.4	chloroplast				GO:0006091 generation of precursor metabolites and energy; GO:0008152 metabolic process; GO:0009767 photosynthetic electron transport chain; GO:0009773 photosynthetic electron transport in photosystem I; GO:0009987 cellular process; GO:0015979 photosynthesis; GO:0019684 photosynthesis, light reaction; GO:0022900 electron transport chain; GO:0044237 cellular metabolic process; GO:0055114 oxidation…	GO:0005622 intracellular; GO:0005623 cell; GO:0005737 cytoplasm; GO:0009507 chloroplast; GO:0009534 chloroplast thylakoid; GO:0009535 chloroplast thylakoid membrane; GO:0009536 plastid; GO:0009579 thylakoid; GO:0016020 membrane; GO:0031976 plastid thylakoid; GO:0031984 organelle subcompartment; GO:0034357 photosynthetic membrane; GO:0042651 thylakoid membrane; GO:0043226 organelle; GO:0043227 mem…	GO:0003824 catalytic activity; GO:0005488 binding; GO:0005515 protein binding; GO:0016491 oxidoreductase activity; GO:0016730 oxidoreductase activity, acting on iron-sulfur proteins as donors; GO:0019904 protein domain specific binding; GO:0042802 identical protein binding;
TRINITY_DN2625_c0_g1_m.6352	(S)-2-hydroxy-acid oxidase GLO1 OS=Arabidopsis thaliana OX=3702 GN=GLO1 PE=1 SV=1	GLO1	0.411	0.625	0.802	1.052	79.2	cytoplasm	K11517	HAO; (S)-2-hydroxy-acid oxidase [EC:1.1.3.15]	map00630 Glyoxylate and dicarboxylate metabolism; map01100 Metabolic pathways; map01110 Biosynthesis of secondary metabolites; map01200 Carbon metabolism; map04146 Peroxisome	GO:0006950 response to stress; GO:0006952 defense response; GO:0008152 metabolic process; GO:0009058 biosynthetic process; GO:0009605 response to external stimulus; GO:0009607 response to biotic stimulus; GO:0009617 response to bacterium; GO:0009719 response to endogenous stimulus; GO:0009725 response to hormone; GO:0009735 response to cytokinin; GO:0009987 cellular process; GO:0010033 response t…	GO:0005576 extracellular region; GO:0005622 intracellular; GO:0005623 cell; GO:0005634 nucleus; GO:0005737 cytoplasm; GO:0005777 peroxisome; GO:0005829 cytosol; GO:0005840 ribosome; GO:0005911 cell-cell junction; GO:0009506 plasmodesma; GO:0009507 chloroplast; GO:0009532 plastid stroma; GO:0009536 plastid; GO:0009570 chloroplast stroma; GO:0016020 membrane; GO:0022626 cytosolic ribosome; GO:00300…	GO:0003824 catalytic activity; GO:0003973 (S)-2-hydroxy-acid oxidase activity; GO:0008891 glycolate oxidase activity; GO:0016491 oxidoreductase activity; GO:0016614 oxidoreductase activity, acting on CH-OH group of donors; GO:0016899 oxidoreductase activity, acting on the CH-OH group of donors, oxygen as acceptor;	PF01070	FMN-dependent dehydrogenase	C	KOG0538	Glycolate oxidase
TRINITY_DN289_c0_g1_m.7193	Zeaxanthin epoxidase, chloroplastic OS=Prunus armeniaca OX=36596 PE=2 SV=1	--	0.24	0.506	0.639	0.974	30.9	chloroplast	K09838	ZEP, ABA1; zeaxanthin epoxidase [EC:1.14.15.21]	map00906 Carotenoid biosynthesis; map01100 Metabolic pathways; map01110 Biosynthesis of secondary metabolites	GO:0001101 response to acid chemical; GO:0006066 alcohol metabolic process; GO:0006082 organic acid metabolic process; GO:0006629 lipid metabolic process; GO:0006714 sesquiterpenoid metabolic process; GO:0006720 isoprenoid metabolic process; GO:0006721 terpenoid metabolic process; GO:0006950 response to stress; GO:0007154 cell communication; GO:0007165 signal transduction; GO:0008152 metabolic pr…	GO:0005622 intracellular; GO:0005623 cell; GO:0005737 cytoplasm; GO:0009507 chloroplast; GO:0009526 plastid envelope; GO:0009536 plastid; GO:0009941 chloroplast envelope; GO:0031967 organelle envelope; GO:0031975 envelope; GO:0043226 organelle; GO:0043227 membrane-bounded organelle; GO:0043229 intracellular organelle; GO:0043231 intracellular membrane-bounded organelle;	GO:0003824 catalytic activity; GO:0004497 monooxygenase activity; GO:0009540 zeaxanthin epoxidase [overall] activity; GO:0016491 oxidoreductase activity; GO:0016705 oxidoreductase activity, acting on paired donors, with incorporation or reduction of molecular oxygen; GO:0016709 oxidoreductase activity, acting on paired donors, with incorporation or reduction of molecular oxygen, NAD(P)H as one do…	PF13450	NAD(P)-binding Rossmann-like domain	C	KOG2614	Kynurenine 3-monooxygenase and related flavoprotein monooxygenases
TRINITY_DN2942_c0_g1_m.7329	Magnesium-protoporphyrin IX monomethyl ester [oxidative] cyclase, chloroplastic OS=Euphorbia esula OX=3993 GN=CRD1 PE=3 SV=1	CRD1	0.408	0.792	1.483	3.526	42.6	chloroplast	K04035	E1.14.13.81, acsF, chlE; magnesium-protoporphyrin IX monomethyl ester (oxidative) cyclase [EC:1.14.13.81]	map00860 Porphyrin and chlorophyll metabolism; map01100 Metabolic pathways; map01110 Biosynthesis of secondary metabolites	GO:0006725 cellular aromatic compound metabolic process; GO:0006778 porphyrin-containing compound metabolic process; GO:0006779 porphyrin-containing compound biosynthetic process; GO:0006807 nitrogen compound metabolic process; GO:0006996 organelle organization; GO:0008152 metabolic process; GO:0009058 biosynthetic process; GO:0009657 plastid organization; GO:0009658 chloroplast organization; GO:…	GO:0005622 intracellular; GO:0005623 cell; GO:0005737 cytoplasm; GO:0009507 chloroplast; GO:0009526 plastid envelope; GO:0009528 plastid inner membrane; GO:0009534 chloroplast thylakoid; GO:0009535 chloroplast thylakoid membrane; GO:0009536 plastid; GO:0009579 thylakoid; GO:0009706 chloroplast inner membrane; GO:0009941 chloroplast envelope; GO:0016020 membrane; GO:0019866 organelle inner membran…	GO:0003676 nucleic acid binding; GO:0003677 DNA binding; GO:0003824 catalytic activity; GO:0004497 monooxygenase activity; GO:0005488 binding; GO:0016491 oxidoreductase activity; GO:0016705 oxidoreductase activity, acting on paired donors, with incorporation or reduction of molecular oxygen; GO:0016709 oxidoreductase activity, acting on paired donors, with incorporation or reduction of molecular …	PF02915	Rubrerythrin
TRINITY_DN3099_c1_g1_m.7757	Vacuolar-processing enzyme OS=Citrus sinensis OX=2711 PE=2 SV=1	--	2.089			1.74	16.8	nucleus	K01369	LGMN; legumain [EC:3.4.22.34]		GO:0001101 response to acid chemical; GO:0006508 proteolysis; GO:0006624 vacuolar protein processing; GO:0006807 nitrogen compound metabolic process; GO:0006950 response to stress; GO:0007275 multicellular organism development; GO:0007568 aging; GO:0008152 metabolic process; GO:0009056 catabolic process; GO:0009057 macromolecule catabolic process; GO:0009611 response to wounding; GO:0009719 respo…	GO:0000322 storage vacuole; GO:0000323 lytic vacuole; GO:0000325 plant-type vacuole; GO:0000326 protein storage vacuole; GO:0005622 intracellular; GO:0005623 cell; GO:0005737 cytoplasm; GO:0005773 vacuole; GO:0043226 organelle; GO:0043227 membrane-bounded organelle; GO:0043229 intracellular organelle; GO:0043231 intracellular membrane-bounded organelle;	GO:0003824 catalytic activity; GO:0004175 endopeptidase activity; GO:0004197 cysteine-type endopeptidase activity; GO:0008233 peptidase activity; GO:0008234 cysteine-type peptidase activity; GO:0016787 hydrolase activity; GO:0070011 peptidase activity, acting on L-amino acid peptides; GO:0140096 catalytic activity, acting on a protein;			O	KOG1348	Asparaginyl peptidases
TRINITY_DN31719_c0_g1_m.7960	Glutamyl-tRNA reductase 1, chloroplastic OS=Cucumis sativus OX=3659 GN=HEMA1 PE=2 SV=1	HEMA1	0.323	0.631			6	chloroplast	K02492	hemA; glutamyl-tRNA reductase [EC:1.2.1.70]	map00860 Porphyrin and chlorophyll metabolism; map01100 Metabolic pathways; map01110 Biosynthesis of secondary metabolites	GO:0006725 cellular aromatic compound metabolic process; GO:0006778 porphyrin-containing compound metabolic process; GO:0006779 porphyrin-containing compound biosynthetic process; GO:0006783 heme biosynthetic process; GO:0006807 nitrogen compound metabolic process; GO:0006950 response to stress; GO:0006979 response to oxidative stress; GO:0008152 metabolic process; GO:0009058 biosynthetic process…	GO:0005622 intracellular; GO:0005623 cell; GO:0005737 cytoplasm; GO:0009507 chloroplast; GO:0009536 plastid; GO:0043226 organelle; GO:0043227 membrane-bounded organelle; GO:0043229 intracellular organelle; GO:0043231 intracellular membrane-bounded organelle;	GO:0003824 catalytic activity; GO:0008883 glutamyl-tRNA reductase activity; GO:0016491 oxidoreductase activity; GO:0016620 oxidoreductase activity, acting on the aldehyde or oxo group of donors, NAD or NADP as acceptor; GO:0016903 oxidoreductase activity, acting on the aldehyde or oxo group of donors; GO:0140098 catalytic activity, acting on RNA; GO:0140101 catalytic activity, acting on a tRNA;	PF05201; PF00745	Glutamyl-tRNAGlu reductase, N-terminal domain; Glutamyl-tRNAGlu reductase, dimerisation domain
TRINITY_DN3242_c0_g1_m.8163	Ferredoxin-dependent glutamate synthase 1, chloroplastic/mitochondrial OS=Arabidopsis thaliana OX=3702 GN=GLU1 PE=1 SV=3	GLU1	0.44	0.779	1.054	1.422	59.5	chloroplast	K00284	GLU, gltS; glutamate synthase (ferredoxin) [EC:1.4.7.1]	map00630 Glyoxylate and dicarboxylate metabolism; map00910 Nitrogen metabolism	GO:0006082 organic acid metabolic process; GO:0006520 cellular amino acid metabolic process; GO:0006536 glutamate metabolic process; GO:0006537 glutamate biosynthetic process; GO:0006541 glutamine metabolic process; GO:0006807 nitrogen compound metabolic process; GO:0008152 metabolic process; GO:0008652 cellular amino acid biosynthetic process; GO:0009058 biosynthetic process; GO:0009064 glutamin…	GO:0005576 extracellular region; GO:0005622 intracellular; GO:0005623 cell; GO:0005737 cytoplasm; GO:0005739 mitochondrion; GO:0005759 mitochondrial matrix; GO:0009507 chloroplast; GO:0009526 plastid envelope; GO:0009532 plastid stroma; GO:0009536 plastid; GO:0009570 chloroplast stroma; GO:0009941 chloroplast envelope; GO:0016020 membrane; GO:0031967 organelle envelope; GO:0031974 membrane-enclos…	GO:0003824 catalytic activity; GO:0015930 glutamate synthase activity; GO:0016041 glutamate synthase (ferredoxin) activity; GO:0016491 oxidoreductase activity; GO:0016638 oxidoreductase activity, acting on the CH-NH2 group of donors; GO:0016643 oxidoreductase activity, acting on the CH-NH2 group of donors, iron-sulfur protein as acceptor;	PF00310; PF04898; PF01645	Glutamine amidotransferases class-II; Glutamate synthase central domain; Conserved region in glutamate synthase	E	KOG0399	Glutamate synthase
TRINITY_DN346_c0_g2_m.8792	Probable sucrose-phosphate synthase 1 OS=Citrus unshiu OX=55188 GN=SPS1 PE=2 SV=1	SPS1	0.397	0.87	1.336	2.555	38.5	nucleus	K00696	E2.4.1.14; sucrose-phosphate synthase [EC:2.4.1.14]	map00500 Starch and sucrose metabolism; map01100 Metabolic pathways	GO:0006810 transport; GO:0046903 secretion; GO:0051179 localization; GO:0051234 establishment of localization; GO:0071836 nectar secretion;	GO:0005622 intracellular; GO:0005623 cell; GO:0005737 cytoplasm; GO:0005829 cytosol; GO:0005886 plasma membrane; GO:0005911 cell-cell junction; GO:0009506 plasmodesma; GO:0016020 membrane; GO:0030054 cell junction; GO:0055044 symplast; GO:0071944 cell periphery;	GO:0003824 catalytic activity; GO:0008194 UDP-glycosyltransferase activity; GO:0016740 transferase activity; GO:0016757 transferase activity, transferring glycosyl groups; GO:0016758 transferase activity, transferring hexosyl groups; GO:0035251 UDP-glucosyltransferase activity; GO:0046524 sucrose-phosphate synthase activity; GO:0046527 glucosyltransferase activity;			M	KOG0853	Glycosyltransferase
TRINITY_DN3669_c0_g2_m.9254	Probable mannose-1-phosphate guanylyltransferase 3 OS=Oryza sativa subsp. japonica OX=39947 GN=Os08g0237200 PE=2 SV=1	Os08g0237200	0.302	0.664	1.938	1.848	38	cytoplasm	K00966	GMPP; mannose-1-phosphate guanylyltransferase [EC:2.7.7.13]	map00051 Fructose and mannose metabolism; map00520 Amino sugar and nucleotide sugar metabolism; map01100 Metabolic pathways; map01110 Biosynthesis of secondary metabolites	GO:0000271 polysaccharide biosynthetic process; GO:0000302 response to reactive oxygen species; GO:0001101 response to acid chemical; GO:0005975 carbohydrate metabolic process; GO:0005976 polysaccharide metabolic process; GO:0005996 monosaccharide metabolic process; GO:0006073 cellular glucan metabolic process; GO:0006082 organic acid metabolic process; GO:0006732 coenzyme metabolic process; GO:0…	GO:0005622 intracellular; GO:0005623 cell; GO:0005634 nucleus; GO:0005737 cytoplasm; GO:0005829 cytosol; GO:0043226 organelle; GO:0043227 membrane-bounded organelle; GO:0043229 intracellular organelle; GO:0043231 intracellular membrane-bounded organelle;	GO:0003824 catalytic activity; GO:0004475 mannose-1-phosphate guanylyltransferase activity; GO:0008905 mannose-phosphate guanylyltransferase activity; GO:0016740 transferase activity; GO:0016772 transferase activity, transferring phosphorus-containing groups; GO:0016779 nucleotidyltransferase activity; GO:0070568 guanylyltransferase activity;			M	KOG1322	GDP-mannose pyrophosphorylase/mannose-1-phosphate guanylyltransferase
TRINITY_DN3939_c0_g1_m.9837	Glutamate decarboxylase 4 OS=Arabidopsis thaliana OX=3702 GN=GAD4 PE=1 SV=1	GAD4	0.414	0.656	0.599	1.786	62.3	cytoplasm	K01580	E4.1.1.15, gadB, gadA, GAD; glutamate decarboxylase [EC:4.1.1.15]	map00250 Alanine, aspartate and glutamate metabolism; map00410 beta-Alanine metabolism; map00430 Taurine and hypotaurine metabolism; map00650 Butanoate metabolism; map01100 Metabolic pathways; map01110 Biosynthesis of secondary metabolites	GO:0010035 response to inorganic substance; GO:0010038 response to metal ion; GO:0042221 response to chemical; GO:0046686 response to cadmium ion; GO:0050896 response to stimulus;	GO:0005622 intracellular; GO:0005623 cell; GO:0005634 nucleus; GO:0005737 cytoplasm; GO:0005829 cytosol; GO:0043226 organelle; GO:0043227 membrane-bounded organelle; GO:0043229 intracellular organelle; GO:0043231 intracellular membrane-bounded organelle;	GO:0003824 catalytic activity; GO:0004351 glutamate decarboxylase activity; GO:0005488 binding; GO:0005515 protein binding; GO:0005516 calmodulin binding; GO:0016829 lyase activity; GO:0016830 carbon-carbon lyase activity; GO:0016831 carboxy-lyase activity;	PF00282	Pyridoxal-dependent decarboxylase conserved domain	E	KOG1383	Glutamate decarboxylase/sphingosine phosphate lyase
TRINITY_DN40_c0_g1_m.10184	Proteasome subunit alpha type-6 OS=Nicotiana tabacum OX=4097 GN=PAA1 PE=2 SV=1	PAA1	0.255	0.882	2.959	2.692	42.4	chloroplast					GO:0005622 intracellular; GO:0005623 cell; GO:0005737 cytoplasm; GO:0005783 endoplasmic reticulum; GO:0009986 cell surface; GO:0012505 endomembrane system; GO:0016020 membrane; GO:0043226 organelle; GO:0043227 membrane-bounded organelle; GO:0043229 intracellular organelle; GO:0043231 intracellular membrane-bounded organelle;	GO:0003824 catalytic activity; GO:0004064 arylesterase activity; GO:0016787 hydrolase activity; GO:0016788 hydrolase activity, acting on ester bonds; GO:0052689 carboxylic ester hydrolase activity;			J	KOG1520	Predicted alkaloid synthase/Surface mucin Hemomucin
TRINITY_DN4283_c0_g2_m.10558	Calcium-dependent protein kinase SK5 OS=Glycine max OX=3847 PE=1 SV=1	--	0.39	1.776			17.5	cytoplasm	K13412	CPK; calcium-dependent protein kinase [EC:2.7.11.1]	map04626 Plant-pathogen interaction	GO:0001101 response to acid chemical; GO:0006464 cellular protein modification process; GO:0006468 protein phosphorylation; GO:0006793 phosphorus metabolic process; GO:0006796 phosphate-containing compound metabolic process; GO:0006807 nitrogen compound metabolic process; GO:0007154 cell communication; GO:0007165 signal transduction; GO:0008152 metabolic process; GO:0009719 response to endogenous…	GO:0005622 intracellular; GO:0005623 cell; GO:0005634 nucleus; GO:0005737 cytoplasm; GO:0043226 organelle; GO:0043227 membrane-bounded organelle; GO:0043229 intracellular organelle; GO:0043231 intracellular membrane-bounded organelle;	GO:0003824 catalytic activity; GO:0004672 protein kinase activity; GO:0004674 protein serine/threonine kinase activity; GO:0004683 calmodulin-dependent protein kinase activity; GO:0005488 binding; GO:0005515 protein binding; GO:0005516 calmodulin binding; GO:0009931 calcium-dependent protein serine/threonine kinase activity; GO:0010857 calcium-dependent protein kinase activity; GO:0016301 kinase …	PF13499	EF-hand domain pair	T	KOG0032	Ca2+/calmodulin-dependent protein kinase, EF-Hand protein superfamily
TRINITY_DN4456_c0_g1_m.10915	Probable glutathione peroxidase 2 OS=Arabidopsis thaliana OX=3702 GN=GPX2 PE=1 SV=1	GPX2	2.788	0.93		2.349	18.1	vacuolar membrane	K00432	gpx, btuE, bsaA; glutathione peroxidase [EC:1.11.1.9]	map00480 Glutathione metabolism; map00590 Arachidonic acid metabolism; map01100 Metabolic pathways		GO:0005622 intracellular; GO:0005623 cell; GO:0005634 nucleus; GO:0005737 cytoplasm; GO:0005829 cytosol; GO:0005886 plasma membrane; GO:0016020 membrane; GO:0043226 organelle; GO:0043227 membrane-bounded organelle; GO:0043229 intracellular organelle; GO:0043231 intracellular membrane-bounded organelle; GO:0071944 cell periphery;				O	KOG1651	Glutathione peroxidase
TRINITY_DN4524_c0_g2_m.11049	Mitochondrial import inner membrane translocase subunit TIM23-2 OS=Arabidopsis thaliana OX=3702 GN=TIM23-2 PE=1 SV=1	TIM23-2	2.068	2.736	4.913		27.4	chloroplast	K17794	TIM23; mitochondrial import inner membrane translocase subunit TIM23		GO:0006605 protein targeting; GO:0006626 protein targeting to mitochondrion; GO:0006810 transport; GO:0006839 mitochondrial transport; GO:0006886 intracellular protein transport; GO:0006996 organelle organization; GO:0007005 mitochondrion organization; GO:0008104 protein localization; GO:0009987 cellular process; GO:0015031 protein transport; GO:0015833 peptide transport; GO:0016043 cellular comp…	GO:0005622 intracellular; GO:0005623 cell; GO:0005737 cytoplasm; GO:0005739 mitochondrion; GO:0005740 mitochondrial envelope; GO:0005743 mitochondrial inner membrane; GO:0005744 TIM23 mitochondrial import inner membrane translocase complex; GO:0016020 membrane; GO:0016021 integral component of membrane; GO:0019866 organelle inner membrane; GO:0031090 organelle membrane; GO:0031224 intrinsic compo…	GO:0005215 transporter activity; GO:0008320 protein transmembrane transporter activity; GO:0015399 primary active transmembrane transporter activity; GO:0015450 P-P-bond-hydrolysis-driven protein transmembrane transporter activity; GO:0022804 active transmembrane transporter activity; GO:0022857 transmembrane transporter activity; GO:0022884 macromolecule transmembrane transporter activity; GO:00…			U	KOG3324	Mitochondrial import inner membrane translocase, subunit TIM23
TRINITY_DN4641_c0_g1_m.11270	Probable pyridoxal 5'-phosphate synthase subunit PDX2 OS=Arabidopsis thaliana OX=3702 GN=PDX2 PE=1 SV=1	PDX2	3.144				58.7	cytoplasm	K08681	pdxT, pdx2; 5'-phosphate synthase pdxT subunit [EC:4.3.3.6]	map00750 Vitamin B6 metabolism	GO:0006081 cellular aldehyde metabolic process; GO:0006725 cellular aromatic compound metabolic process; GO:0006732 coenzyme metabolic process; GO:0006766 vitamin metabolic process; GO:0006767 water-soluble vitamin metabolic process; GO:0006793 phosphorus metabolic process; GO:0006796 phosphate-containing compound metabolic process; GO:0006807 nitrogen compound metabolic process; GO:0008152 metab…	GO:0005622 intracellular; GO:0005623 cell; GO:0005737 cytoplasm; GO:0005829 cytosol; GO:0032991 protein-containing complex; GO:1902494 catalytic complex; GO:1903600 glutaminase complex;	GO:0003824 catalytic activity; GO:0004359 glutaminase activity; GO:0005488 binding; GO:0005515 protein binding; GO:0016787 hydrolase activity; GO:0016810 hydrolase activity, acting on carbon-nitrogen (but not peptide) bonds; GO:0016811 hydrolase activity, acting on carbon-nitrogen (but not peptide) bonds, in linear amides; GO:0046982 protein heterodimerization activity; GO:0046983 protein dimeriz…	PF01174	SNO glutamine amidotransferase family	H	KOG3210	Imidazoleglycerol-phosphate synthase subunit H-like
TRINITY_DN5418_c0_g1_m.12804	DEAD-box ATP-dependent RNA helicase 31 OS=Arabidopsis thaliana OX=3702 GN=RH31 PE=2 SV=2	RH31	3.266	6.71	47.943		35.1	chloroplast	K17679	MSS116; ATP-dependent RNA helicase MSS116, mitochondrial [EC:3.6.4.13]		GO:0001101 response to acid chemical; GO:0006139 nucleobase-containing compound metabolic process; GO:0006725 cellular aromatic compound metabolic process; GO:0006807 nitrogen compound metabolic process; GO:0006950 response to stress; GO:0006970 response to osmotic stress; GO:0008152 metabolic process; GO:0009266 response to temperature stimulus; GO:0009409 response to cold; GO:0009414 response t…	GO:0005622 intracellular; GO:0005623 cell; GO:0005634 nucleus; GO:0005730 nucleolus; GO:0005737 cytoplasm; GO:0009507 chloroplast; GO:0009536 plastid; GO:0031974 membrane-enclosed lumen; GO:0031981 nuclear lumen; GO:0043226 organelle; GO:0043227 membrane-bounded organelle; GO:0043228 non-membrane-bounded organelle; GO:0043229 intracellular organelle; GO:0043231 intracellular membrane-bounded orga…	GO:0003676 nucleic acid binding; GO:0003723 RNA binding; GO:0003724 RNA helicase activity; GO:0003824 catalytic activity; GO:0004386 helicase activity; GO:0005488 binding; GO:0008186 RNA-dependent ATPase activity; GO:0016462 pyrophosphatase activity; GO:0016787 hydrolase activity; GO:0016817 hydrolase activity, acting on acid anhydrides; GO:0016818 hydrolase activity, acting on acid anhydrides, i…	PF00270	DEAD/DEAH box helicase	A	KOG0342	ATP-dependent RNA helicase pitchoune
TRINITY_DN56_c0_g1_m.13314	Cryptochrome-2 OS=Arabidopsis thaliana OX=3702 GN=CRY2 PE=1 SV=2	CRY2	0.326	0.999			5.3	chloroplast	K12119	CRY2; cryptochrome 2	map04712 Circadian rhythm - plant	GO:0000003 reproduction; GO:0001101 response to acid chemical; GO:0002252 immune effector process; GO:0002376 immune system process; GO:0003006 developmental process involved in reproduction; GO:0006139 nucleobase-containing compound metabolic process; GO:0006325 chromatin organization; GO:0006338 chromatin remodeling; GO:0006725 cellular aromatic compound metabolic process; GO:0006732 coenzyme m…	GO:0005622 intracellular; GO:0005623 cell; GO:0005634 nucleus; GO:0005654 nucleoplasm; GO:0005737 cytoplasm; GO:0005773 vacuole; GO:0016604 nuclear body; GO:0031974 membrane-enclosed lumen; GO:0031981 nuclear lumen; GO:0043226 organelle; GO:0043227 membrane-bounded organelle; GO:0043229 intracellular organelle; GO:0043231 intracellular membrane-bounded organelle; GO:0043233 organelle lumen; GO:00…	GO:0000166 nucleotide binding; GO:0005488 binding; GO:0005515 protein binding; GO:0005524 ATP binding; GO:0008144 drug binding; GO:0009881 photoreceptor activity; GO:0009882 blue light photoreceptor activity; GO:0017076 purine nucleotide binding; GO:0030554 adenyl nucleotide binding; GO:0032553 ribonucleotide binding; GO:0032555 purine ribonucleotide binding; GO:0032559 adenyl ribonucleotide bind…	PF00875; PF03441	DNA photolyase; FAD binding domain of DNA photolyase	LT	KOG0133	Deoxyribodipyrimidine photolyase/cryptochrome
TRINITY_DN5988_c0_g1_m.13795	23.5 kDa heat shock protein, mitochondrial OS=Arabidopsis thaliana OX=3702 GN=HSP23.5 PE=2 SV=1	HSP23.5	4.36	3.753	3.112	1.982	27.1	chloroplast	K13993	HSP20; HSP20 family protein	map04141 Protein processing in endoplasmic reticulum	GO:0006950 response to stress; GO:0006970 response to osmotic stress; GO:0009266 response to temperature stimulus; GO:0009408 response to heat; GO:0009628 response to abiotic stimulus; GO:0010035 response to inorganic substance; GO:0010038 response to metal ion; GO:0042221 response to chemical; GO:0046686 response to cadmium ion; GO:0050896 response to stimulus;					O	KOG0710	Molecular chaperone (small heat-shock protein Hsp26/Hsp42)
TRINITY_DN6330_c0_g1_m.14387	Vesicle-associated membrane protein 714 OS=Arabidopsis thaliana OX=3702 GN=VAMP714 PE=1 SV=1	Polyribonucleotide nucleotidyltransferase 1, chloroplastic OS=Arabidopsis thaliana OX=3702 GN=PNP1 PE=1 SV=1	2.52	3	5.494		50.9	chloroplast	K08515	VAMP7; vesicle-associated membrane protein 7	map04130 SNARE interactions in vesicular transport	GO:0006810 transport; GO:0006887 exocytosis; GO:0006906 vesicle fusion; GO:0006950 response to stress; GO:0006970 response to osmotic stress; GO:0006996 organelle organization; GO:0009628 response to abiotic stimulus; GO:0009651 response to salt stress; GO:0009987 cellular process; GO:0016043 cellular component organization; GO:0016050 vesicle organization; GO:0016192 vesicle-mediated transport; …	GO:0005622 intracellular; GO:0005623 cell; GO:0005737 cytoplasm; GO:0005773 vacuole; GO:0005794 Golgi apparatus; GO:0012505 endomembrane system; GO:0016020 membrane; GO:0031201 SNARE complex; GO:0032991 protein-containing complex; GO:0043226 organelle; GO:0043227 membrane-bounded organelle; GO:0043229 intracellular organelle; GO:0043231 intracellular membrane-bounded organelle; GO:0098796 membran…	GO:0000149 SNARE binding; GO:0005484 SNAP receptor activity; GO:0005488 binding; GO:0005515 protein binding;	PF13774	Regulated-SNARE-like domain	U	KOG0859	Synaptobrevin/VAMP-like protein
TRINITY_DN6498_c0_g1_m.14656	Peptidyl-prolyl cis-trans isomerase CYP21-4 OS=Arabidopsis thaliana OX=3702 GN=CYP21-4 PE=2 SV=1	CYP21-4	2.281	3.265	5.51		32.5	mitochondria	K12736	PPWD1; peptidylprolyl isomerase domain and WD repeat-containing protein 1 [EC:5.2.1.8]		GO:0000413 protein peptidyl-prolyl isomerization; GO:0006464 cellular protein modification process; GO:0006807 nitrogen compound metabolic process; GO:0008152 metabolic process; GO:0009987 cellular process; GO:0018193 peptidyl-amino acid modification; GO:0018208 peptidyl-proline modification; GO:0019538 protein metabolic process; GO:0036211 protein modification process; GO:0043170 macromolecule m…	GO:0005622 intracellular; GO:0005623 cell; GO:0005737 cytoplasm; GO:0005794 Golgi apparatus; GO:0012505 endomembrane system; GO:0043226 organelle; GO:0043227 membrane-bounded organelle; GO:0043229 intracellular organelle; GO:0043231 intracellular membrane-bounded organelle;	GO:0003755 peptidyl-prolyl cis-trans isomerase activity; GO:0003824 catalytic activity; GO:0016853 isomerase activity; GO:0016859 cis-trans isomerase activity; GO:0140096 catalytic activity, acting on a protein;	PF00160	Cyclophilin type peptidyl-prolyl cis-trans isomerase/CLD	O	KOG0882	Cyclophilin-related peptidyl-prolyl cis-trans isomerase
TRINITY_DN68_c0_g1_m.15310	Linoleate 13S-lipoxygenase 2-1, chloroplastic OS=Solanum tuberosum OX=4113 GN=LOX2.1 PE=1 SV=1	LOX2.1	0.368	0.514	0.293	1.46	57	chloroplast	K00454	LOX2S; lipoxygenase [EC:1.13.11.12]	map00591 Linoleic acid metabolism; map00592 alpha-Linolenic acid metabolism; map01100 Metabolic pathways; map01110 Biosynthesis of secondary metabolites	GO:0006082 organic acid metabolic process; GO:0006629 lipid metabolic process; GO:0006631 fatty acid metabolic process; GO:0006690 icosanoid metabolic process; GO:0008152 metabolic process; GO:0009987 cellular process; GO:0010597 green leaf volatile biosynthetic process; GO:0019372 lipoxygenase pathway; GO:0019752 carboxylic acid metabolic process; GO:0032787 monocarboxylic acid metabolic process…	GO:0005622 intracellular; GO:0005623 cell; GO:0005737 cytoplasm; GO:0009507 chloroplast; GO:0009532 plastid stroma; GO:0009534 chloroplast thylakoid; GO:0009536 plastid; GO:0009570 chloroplast stroma; GO:0009579 thylakoid; GO:0031976 plastid thylakoid; GO:0031984 organelle subcompartment; GO:0043226 organelle; GO:0043227 membrane-bounded organelle; GO:0043229 intracellular organelle; GO:0043231 i…	GO:0003824 catalytic activity; GO:0016165 linoleate 13S-lipoxygenase activity; GO:0016491 oxidoreductase activity; GO:0016701 oxidoreductase activity, acting on single donors with incorporation of molecular oxygen; GO:0016702 oxidoreductase activity, acting on single donors with incorporation of molecular oxygen, incorporation of two atoms of oxygen; GO:0051213 dioxygenase activity;	PF01477; PF00305	PLAT/LH2 domain; Lipoxygenase
TRINITY_DN716_c0_g1_m.15743	Protein argonaute 4 OS=Arabidopsis thaliana OX=3702 GN=AGO4 PE=1 SV=2	AGO4	0.297	0.524	0.829	2.664	38	nucleus	K11593	ELF2C, AGO; eukaryotic translation initiation factor 2C		GO:0000003 reproduction; GO:0002252 immune effector process; GO:0002376 immune system process; GO:0003006 developmental process involved in reproduction; GO:0006139 nucleobase-containing compound metabolic process; GO:0006259 DNA metabolic process; GO:0006304 DNA modification; GO:0006305 DNA alkylation; GO:0006306 DNA methylation; GO:0006325 chromatin organization; GO:0006342 chromatin silencing;…	GO:0000228 nuclear chromosome; GO:0000785 chromatin; GO:0000790 nuclear chromatin; GO:0000791 euchromatin; GO:0005622 intracellular; GO:0005623 cell; GO:0005634 nucleus; GO:0005654 nucleoplasm; GO:0005694 chromosome; GO:0005719 nuclear euchromatin; GO:0005730 nucleolus; GO:0005737 cytoplasm; GO:0015030 Cajal body; GO:0016604 nuclear body; GO:0031974 membrane-enclosed lumen; GO:0031981 nuclear lum…	GO:0003676 nucleic acid binding; GO:0003682 chromatin binding; GO:0003723 RNA binding; GO:0003824 catalytic activity; GO:0004518 nuclease activity; GO:0004519 endonuclease activity; GO:0004521 endoribonuclease activity; GO:0004540 ribonuclease activity; GO:0005488 binding; GO:0016787 hydrolase activity; GO:0016788 hydrolase activity, acting on ester bonds; GO:0035197 siRNA binding; GO:0035198 miR…	PF08699; PF02170	Domain of unknown function (DUF1785); PAZ domain	J	KOG1041	Translation initiation factor 2C (eIF-2C) and related proteins
TRINITY_DN716_c0_g1_m.15744	Protein argonaute 4 OS=Arabidopsis thaliana OX=3702 GN=AGO4 PE=1 SV=2	AGO4	0.362	0.548	0.85	3.396	34	nucleus	K11593	ELF2C, AGO; eukaryotic translation initiation factor 2C		GO:0000003 reproduction; GO:0002252 immune effector process; GO:0002376 immune system process; GO:0003006 developmental process involved in reproduction; GO:0006139 nucleobase-containing compound metabolic process; GO:0006259 DNA metabolic process; GO:0006304 DNA modification; GO:0006305 DNA alkylation; GO:0006306 DNA methylation; GO:0006325 chromatin organization; GO:0006342 chromatin silencing;…	GO:0000228 nuclear chromosome; GO:0000785 chromatin; GO:0000790 nuclear chromatin; GO:0000791 euchromatin; GO:0005622 intracellular; GO:0005623 cell; GO:0005634 nucleus; GO:0005654 nucleoplasm; GO:0005694 chromosome; GO:0005719 nuclear euchromatin; GO:0005730 nucleolus; GO:0005737 cytoplasm; GO:0015030 Cajal body; GO:0016604 nuclear body; GO:0031974 membrane-enclosed lumen; GO:0031981 nuclear lum…	GO:0003676 nucleic acid binding; GO:0003682 chromatin binding; GO:0003723 RNA binding; GO:0003824 catalytic activity; GO:0004518 nuclease activity; GO:0004519 endonuclease activity; GO:0004521 endoribonuclease activity; GO:0004540 ribonuclease activity; GO:0005488 binding; GO:0016787 hydrolase activity; GO:0016788 hydrolase activity, acting on ester bonds; GO:0035197 siRNA binding; GO:0035198 miR…			J	KOG1041	Translation initiation factor 2C (eIF-2C) and related proteins
TRINITY_DN7224_c0_g1_m.15852	60S ribosomal protein L8 OS=Solanum lycopersicum OX=4081 GN=RPL8 PE=2 SV=1	RPL8	0.494	0.762	1.346	1.856	40.8	cytoplasm	K02938	RP-L8e, RPL8; large subunit ribosomal protein L8e	map03010 Ribosome	GO:0002181 cytoplasmic translation; GO:0006412 translation; GO:0006518 peptide metabolic process; GO:0006807 nitrogen compound metabolic process; GO:0008152 metabolic process; GO:0009058 biosynthetic process; GO:0009059 macromolecule biosynthetic process; GO:0009987 cellular process; GO:0010467 gene expression; GO:0019538 protein metabolic process; GO:0034641 cellular nitrogen compound metabolic …	GO:0005622 intracellular; GO:0005623 cell; GO:0005737 cytoplasm; GO:0005829 cytosol; GO:0005840 ribosome; GO:0015934 large ribosomal subunit; GO:0022625 cytosolic large ribosomal subunit; GO:0022626 cytosolic ribosome; GO:0032991 protein-containing complex; GO:0043226 organelle; GO:0043228 non-membrane-bounded organelle; GO:0043229 intracellular organelle; GO:0043232 intracellular non-membrane-bo…	GO:0003676 nucleic acid binding; GO:0003723 RNA binding; GO:0003735 structural constituent of ribosome; GO:0005198 structural molecule activity; GO:0005488 binding; GO:0097159 organic cyclic compound binding; GO:1901363 heterocyclic compound binding;	PF00181; PF03947	Ribosomal Proteins L2, RNA binding domain; Ribosomal Proteins L2, C-terminal domain	J	KOG2309	60s ribosomal protein L2/L8
TRINITY_DN8004_c0_g1_m.16944	Probable alpha-mannosidase At5g13980 OS=Arabidopsis thaliana OX=3702 GN=At5g13980 PE=2 SV=1	At5g13980	0.14	0.589	0.87	1.353	30.9	chloroplast	K01191	MAN2C1; alpha-mannosidase [EC:3.2.1.24]	map00511 Other glycan degradation		GO:0000323 lytic vacuole; GO:0005622 intracellular; GO:0005623 cell; GO:0005737 cytoplasm; GO:0005764 lysosome; GO:0005773 vacuole; GO:0043226 organelle; GO:0043227 membrane-bounded organelle; GO:0043229 intracellular organelle; GO:0043231 intracellular membrane-bounded organelle;		PF01074; PF09261; PF07748	Glycosyl hydrolases family 38 N-terminal domain; Alpha mannosidase, middle domain; Glycosyl hydrolases family 38 C-terminal domain	G	KOG1959	Glycosyl hydrolase, family 38 - alpha-mannosidase
TRINITY_DN869_c1_g4_m.17859	Thiol-disulfide oxidoreductase LTO1 OS=Arabidopsis thaliana OX=3702 GN=LTO1 PE=1 SV=1	LTO1	0.474	0.554	0.523	0.398	18.9	chloroplast				GO:0006091 generation of precursor metabolites and energy; GO:0008152 metabolic process; GO:0009987 cellular process; GO:0010207 photosystem II assembly; GO:0015979 photosynthesis; GO:0016043 cellular component organization; GO:0019684 photosynthesis, light reaction; GO:0022607 cellular component assembly; GO:0034622 cellular protein-containing complex assembly; GO:0043933 protein-containing comp…	GO:0005622 intracellular; GO:0005623 cell; GO:0005737 cytoplasm; GO:0009507 chloroplast; GO:0009536 plastid; GO:0043226 organelle; GO:0043227 membrane-bounded organelle; GO:0043229 intracellular organelle; GO:0043231 intracellular membrane-bounded organelle;	GO:0003824 catalytic activity; GO:0003955 NAD(P)H dehydrogenase (quinone) activity; GO:0016491 oxidoreductase activity; GO:0016651 oxidoreductase activity, acting on NAD(P)H; GO:0016655 oxidoreductase activity, acting on NAD(P)H, quinone or similar compound as acceptor;	PF07884	Vitamin K epoxide reductase family
TRINITY_DN98_c1_g1_m.19096	Protein ECERIFERUM 2 OS=Arabidopsis thaliana OX=3702 GN=CER2 PE=1 SV=1	CER2	0.286	0.674			25.4	nucleus				GO:0000038 very long-chain fatty acid metabolic process; GO:0006082 organic acid metabolic process; GO:0006629 lipid metabolic process; GO:0006631 fatty acid metabolic process; GO:0006633 fatty acid biosynthetic process; GO:0007275 multicellular organism development; GO:0008152 metabolic process; GO:0008610 lipid biosynthetic process; GO:0009058 biosynthetic process; GO:0009555 pollen development…	GO:0005622 intracellular; GO:0005623 cell; GO:0005634 nucleus; GO:0005737 cytoplasm; GO:0005783 endoplasmic reticulum; GO:0012505 endomembrane system; GO:0043226 organelle; GO:0043227 membrane-bounded organelle; GO:0043229 intracellular organelle; GO:0043231 intracellular membrane-bounded organelle;

## Sheet: Cold DEPs protein modification
Protein accession	Protein description	Gene name	MW [kDa]	Coverage [%]	MS/MS Counts	LQ/ZQ Ratio	LQ/ZQ CV	LH/ZH Ratio	LH/ZH CV	LD/ZD Ratio	LD/ZD CV	LZ/ZZ Ratio	LZ/ZZ CV	Putative post translational modification
TRINITY_DN1974_c0_g1_m.4441	Calcium-dependent protein kinase 1 OS=Oryza sativa subsp. japonica OX=39947 GN=CPK1 PE=2 SV=1	CPK1	44.194	39.3	114	1.105	0.0537529	1.5	0.0952237	1.685	0.125055	4.443	0.553845	phosphorylation
TRINITY_DN1974_c0_g1_m.4442	Calcium-dependent protein kinase 1 OS=Oryza sativa subsp. japonica OX=39947 GN=CPK1 PE=2 SV=1	CPK1	17.062	39.2	13	0.99	0.128565	1.666	0.104867					phosphorylation
TRINITY_DN1627_c0_g1_m.3253	Calcium-dependent protein kinase 4 OS=Solanum tuberosum OX=4113 GN=CPK4 PE=2 SV=1	CPK4	63.234	22.7	51	1.442	0.109314	1.688	0.181331	3.518	0.0271384			phosphorylation
TRINITY_DN7559_c0_g1_m.16321	Calcium-dependent protein kinase 8 OS=Arabidopsis thaliana OX=3702 GN=CPK8 PE=1 SV=1	CPK8	59.805	14.9	39	0.98	0.0093752	2.054	0.0574772	1.462	0.116601	2.923	0.216269	phosphorylation
TRINITY_DN1974_c1_g3_m.4447	Calcium-dependent protein kinase OS=Daucus carota OX=4039 PE=2 SV=2	--	42.458	31.1	52	1.256	0.043367	2.238	0.278294	5.714	0.225225			phosphorylation
TRINITY_DN824_c0_g4_m.17300	Leucine-rich repeat receptor-like serine/threonine/tyrosine-protein kinase SOBIR1 OS=Arabidopsis thaliana OX=3702 GN=SOBIR1 PE=1 SV=1	SOBIR1	69.819	16	54	0.938	0.112383	3.321	0.0924072					phosphorylation
TRINITY_DN940_c0_g1_m.18598	Mitogen-activated protein kinase 3 OS=Arabidopsis thaliana OX=3702 GN=MPK3 PE=1 SV=2	MPK3	29.689	36.2	39	1.386	0.181623	1.968	0.0140163	2.168	0.0524991			phosphorylation
TRINITY_DN1316_c0_g1_m.1929	Mitogen-activated protein kinase 4 OS=Arabidopsis thaliana OX=3702 GN=MPK4 PE=1 SV=2	MPK4	43.117	28.6	32	0.918	0.216563	2.346	0.0030141					phosphorylation
TRINITY_DN1316_c0_g2_m.1930	Mitogen-activated protein kinase 4 OS=Arabidopsis thaliana OX=3702 GN=MPK4 PE=1 SV=2	MPK4	43.161	42.7	111	1.143	0.0346439	1.828	0.0417765	2.891	0.125719	5.541		phosphorylation
TRINITY_DN9540_c0_g1_m.18737	Mitogen-activated protein kinase homolog MMK1 OS=Medicago sativa OX=3879 GN=MMK1 PE=1 SV=1	MMK1	45.069	40.2	104	1.28	0.0623999	2.018	0.155189	3.312	0.553091	6.309		phosphorylation
TRINITY_DN2613_c0_g1_m.6323	Mitogen-activated protein kinase kinase 2 OS=Arabidopsis thaliana OX=3702 GN=MKK2 PE=1 SV=2	MKK2	40.595	28.3	91	1.014	0.0599716	2.65	0.00853865	5.236	0.0692726	4.989	0.176316	phosphorylation
TRINITY_DN423_c0_g1_m.10476	Probable LRR receptor-like serine/threonine-protein kinase At1g06840 OS=Arabidopsis thaliana OX=3702 GN=At1g06840 PE=1 SV=2	At1g06840	40.708	23.4	37	0.636	0.00444721	1.493	0.122193	1.729				phosphorylation
TRINITY_DN9843_c0_g1_m.19048	SNF1-related protein kinase catalytic subunit alpha KIN10 OS=Arabidopsis thaliana OX=3702 GN=KIN10 PE=1 SV=3	KIN10	59.158	23	58	1.094	0.185587	2.115	0.0775644	3.117	0.188033			phosphorylation
TRINITY_DN7261_c0_g1_m.15911	SNF1-related protein kinase regulatory subunit gamma-1 OS=Arabidopsis thaliana OX=3702 GN=KING1 PE=1 SV=2	KING1	47.292	28.4	73	0.822	0.0163344	1.194	0.0497462	2.686	0.188193	4.156	0.114519	phosphorylation
TRINITY_DN4529_c0_g1_m.11063	SNF1-related protein kinase regulatory subunit gamma-1-like OS=Arabidopsis thaliana OX=3702 GN=CBSCBS2 PE=1 SV=1	CBSCBS2	47.476	44.8	212	1.082	0.10265	2.154	0.0075486	4.342	0.0247536	4.466	0.132365	phosphorylation
TRINITY_DN6605_c0_g2_m.14827	E3 ubiquitin protein ligase RIE1 OS=Arabidopsis thaliana OX=3702 GN=RIE1 PE=2 SV=1	RIE1	40.011	8.4	15	2.748	0.251444							ubiquitination
TRINITY_DN2603_c0_g1_m.6294	E3 ubiquitin-protein ligase HOS1 OS=Arabidopsis thaliana OX=3702 GN=HOS1 PE=1 SV=1	HOS1	62.604	14	41	1.144	0.0426676	1.946	0.0338016					ubiquitination
TRINITY_DN17967_c0_g1_m.3839	E3 ubiquitin-protein ligase KEG OS=Arabidopsis thaliana OX=3702 GN=KEG PE=1 SV=2	KEG	69.606	9.7	17	0.316	0.123267	0.889		1.874				ubiquitination
TRINITY_DN3737_c0_g2_m.9388	E3 ubiquitin-protein ligase KEG OS=Arabidopsis thaliana OX=3702 GN=KEG PE=1 SV=2	KEG	46.141	26.4	105	0.918	0.0893512	2.335	0.0851133	5.338	0.195142	4.84	0.400304	ubiquitination
TRINITY_DN4087_c0_g1_m.10163	E3 ubiquitin-protein ligase KEG OS=Arabidopsis thaliana OX=3702 GN=KEG PE=1 SV=2	KEG	69.654	35.6	158	0.42	0.0823977	1.47	0.0495624	2.89	0.0176165	9.511	0.330692	ubiquitination
TRINITY_DN1244_c0_g1_m.1552	E3 ubiquitin-protein ligase listerin OS=Arabidopsis thaliana OX=3702 GN=At5g58410 PE=3 SV=1	At5g58410	212.48	5.7	38	1.86	0.183239			7.71				ubiquitination
TRINITY_DN1606_c0_g2_m.3164	E3 ubiquitin-protein ligase PRT6 OS=Arabidopsis thaliana OX=3702 GN=PRT6 PE=2 SV=1	PRT6	170.47	1.2	12	2.054	0.540273	1.348						ubiquitination
TRINITY_DN9372_c0_g2_m.18576	E3 ubiquitin-protein ligase RGLG2 OS=Arabidopsis thaliana OX=3702 GN=RGLG2 PE=1 SV=1	RGLG2	29.139	17	27	0.541	0.214354	0.832	0.17093	1.518				ubiquitination
TRINITY_DN1034_c0_g1_m.261	E3 ubiquitin-protein ligase RING1 OS=Gossypium hirsutum OX=3635 GN=RING1 PE=1 SV=1	RING1	38.672	6.4	27	2.146	0.444825	2.147		11.954				ubiquitination
TRINITY_DN671_c0_g1_m.15000	E3 ubiquitin-protein ligase UPL1 OS=Arabidopsis thaliana OX=3702 GN=UPL1 PE=1 SV=3	UPL1	412.97	3.7	67	1.098	0.0392658	2.068	0.34834					ubiquitination
TRINITY_DN5296_c0_g1_m.12598	E3 ubiquitin-protein ligase UPL2 OS=Arabidopsis thaliana OX=3702 GN=UPL2 PE=1 SV=3	UPL2	389.26	6.7	76	0.895	0.0584647	1.539	0.112108	5.909	0.351429	7.806	0.360166	ubiquitination
TRINITY_DN1017_c0_g1_m.132	Putative E3 ubiquitin-protein ligase XBAT31 OS=Arabidopsis thaliana OX=3702 GN=XBAT31 PE=2 SV=1	XBAT31	24.752	37.3	78	0.744	0.0304132	0.908	0.169768	0.865	0.00653972	2.192	0.349439	ubiquitination
TRINITY_DN2148_c0_g1_m.4974	SUMO-activating enzyme subunit 1B-2 OS=Arabidopsis thaliana OX=3702 GN=SAE1B-2 PE=1 SV=1	SAE1B-2	16.341	39.2	31	1.573	0.175316	1.99	0.379232	2.56	0.247715			SUMOylation
TRINITY_DN1496_c0_g1_m.2706	SUMO-activating enzyme subunit 2 OS=Arabidopsis thaliana OX=3702 GN=SAE2 PE=1 SV=1	SAE2	71.722	24.3	49	0.495	0.158724	1.232	0.0642824	3.337	0.133496	2.284		SUMOylation
TRINITY_DN3210_c0_g1_m.8084	Universal stress protein A-like protein OS=Arabidopsis thaliana OX=3702 GN=At3g01520 PE=1 SV=2	At3g01520	17.828	70.1	99	2.665	0.197406	4.42	0.15326	6.595	0.0684055	4.714	0.0811594
TRINITY_DN4174_c0_g1_m.10332	Hypersensitive-induced response protein-like protein 1 OS=Oryza sativa subsp. japonica OX=39947 GN=HIRL1 PE=2 SV=1	HIRL1	31.226	34.9	33	4.646	0.499304	3.478
TRINITY_DN4447_c0_g2_m.10891	Hypersensitive-induced response protein 4 OS=Arabidopsis thaliana OX=3702 GN=HIR4 PE=1 SV=1	HIR4	32.24	39.3	131	1.584	0.140171	2.092	0.00405606	2.065	0.103412	1.003	0.00140998
TRINITY_DN6633_c0_g1_m.14866	Stress-response A/B barrel domain-containing protein HS1 OS=Arabidopsis thaliana OX=3702 GN=HS1 PE=1 SV=1	HS1	12.534	79.1	97	0.588	0.163549	0.636	0.11238	0.381	0.324361	0.724	0.204264
TRINITY_DN1348_c1_g2_m.2088	Cold-responsive protein kinase 1 OS=Arabidopsis thaliana OX=3702 GN=CRPK1 PE=1 SV=1	CRPK1	43.869	15.9	15	0.988	0.0186081
TRINITY_DN2546_c0_g1_m.6167	Cold shock domain-containing protein 3 OS=Arabidopsis thaliana OX=3702 GN=CSP3 PE=1 SV=1	CSP3	26.998	31.8	21	1.244		2.27
TRINITY_DN18_c0_g2_m.4201	dehydrin [Citrus unshiu]	--	19.21	65.9	130	1.858	0.0689025	9.319	0.814171	3.562	0.249894
TRINITY_DN4086_c2_g1_m.10157	dehydrin isoform X1 [Citrus sinensis]	--	26.795	44.9	108	0.574	0.0233856	1.05	0.383858	3.562	0.334695	42.448	0.328766
