# Supplementary material for: Protease inhibitor ASP enhances freezing tolerance by inhibiting protein degradation in kumquat
Source: Hortic Res. 2023 Feb 16;10(4):uhad023. doi: 10.1093/hr/uhad023 (PMC10541525; doi:10.1093/hr/uhad023)
Supplement: Web_Material_uhad023 [file web_material_uhad023.zip › Table_S4_List_of_proteases_and_protease_inhibitors_identified_as_DEPs_in_cold_acclimation.xlsx]

## Sheet: Proteases and PIs
Protein accession	Protein description	Gene name	LQ/ZQ Ratio	Regulated Type	Subcellular localization	Domain description	COG/KOG description	Category
TRINITY_DN6900_c1_g1_m.15318	Protease Do-like 10, mitochondrial OS=Arabidopsis thaliana OX=3702 GN=DEGP10 PE=2 SV=1	DEGP10	0.636	Down	cytoplasm	Trypsin-like peptidase domain; PDZ domain	Serine protease	Nonspecific protease
TRINITY_DN6820_c0_g1_m.15168	Protein ASPARTIC PROTEASE IN GUARD CELL 1 OS=Arabidopsis thaliana OX=3702 GN=ASPG1 PE=1 SV=1	ASPG1	1.505	Up	vacuolar membrane		Aspartyl protease	Nonspecific protease
TRINITY_DN4369_c0_g1_m.10721	Subtilisin-like protease SBT3.17 OS=Arabidopsis thaliana OX=3702 GN=SBT3.17 PE=3 SV=1	SBT3.17	2.845	Up	vacuolar membrane	Peptidase inhibitor I9		Nonspecific protease
TRINITY_DN3898_c0_g1_m.9756	CAAX prenyl protease 1 homolog OS=Arabidopsis thaliana OX=3702 GN=FACE1 PE=1 SV=1	FACE1	4.008	Up	endoplasmic reticulum	Peptidase family M48	Metalloprotease	Nonspecific protease
TRINITY_DN3349_c3_g1_m.8398	Aspartyl protease family protein 2 OS=Arabidopsis thaliana OX=3702 GN=APF2 PE=2 SV=1	APF2	0.308	Down	chloroplast		Aspartyl protease	Nonspecific protease
TRINITY_DN3017_c0_g1_m.7545	Subtilisin-like protease SBT1.6 OS=Arabidopsis thaliana OX=3702 GN=SBT1.6 PE=2 SV=1	SBT1.6	2.67	Up	chloroplast	Peptidase inhibitor I9; Subtilase family		Nonspecific protease
TRINITY_DN2609_c0_g1_m.6302	Aspartyl protease family protein At5g10770 OS=Arabidopsis thaliana OX=3702 GN=At5g10770 PE=2 SV=1	At5g10770	0.51	Down	chloroplast		Aspartyl protease	Nonspecific protease
TRINITY_DN251_c0_g2_m.6097	Protease Do-like 2, chloroplastic OS=Arabidopsis thaliana OX=3702 GN=DEGP2 PE=1 SV=2	DEGP2	0.684	Down	chloroplast	Trypsin-like peptidase domain; PDZ domain	Serine protease	Nonspecific protease
TRINITY_DN251_c0_g1_m.6096	Protease Do-like 2, chloroplastic OS=Arabidopsis thaliana OX=3702 GN=DEGP2 PE=1 SV=2	DEGP2	0.641	Down	chloroplast	Trypsin-like peptidase domain; PDZ domain	Serine protease	Nonspecific protease
TRINITY_DN2412_c0_g1_m.5818	Clp protease adapter protein ClpF, chloroplastic OS=Arabidopsis thaliana OX=3702 GN=CLPF PE=1 SV=1	CLPF	0.615	Down	chloroplast	Hemimethylated DNA-binding protein YccV like		Nonspecific protease
TRINITY_DN18728_c0_g1_m.4094	Protease Do-like 5, chloroplastic OS=Arabidopsis thaliana OX=3702 GN=DEGP5 PE=1 SV=3	DEGP5	0.596	Down	chloroplast	Trypsin-like peptidase domain; PDZ domain	Serine protease	Nonspecific protease
TRINITY_DN15012_c0_g1_m.2735	Aspartyl protease family protein At5g10770 OS=Arabidopsis thaliana OX=3702 GN=At5g10770 PE=2 SV=1	At5g10770	0.58	Down	plasma membrane		Aspartyl protease	Nonspecific protease
TRINITY_DN1426_c0_g1_m.2436	Protease Do-like 1, chloroplastic OS=Arabidopsis thaliana OX=3702 GN=DEGP1 PE=1 SV=2	DEGP1	0.482	Down	chloroplast	Trypsin-like peptidase domain; PDZ domain	Serine protease	Nonspecific protease
TRINITY_DN9426_c0_g2_m.18617	ATP-dependent zinc metalloprotease FTSH 8, mitochondrial OS=Oryza sativa subsp. japonica OX=39947 GN=FTSH8 PE=3 SV=1	FTSH8	2.542	Up	chloroplast	ATPase family associated with various cellular activities (AAA); Peptidase family M41	AAA+-type ATPase containing the peptidase M41 domain	Specific protease
TRINITY_DN90_c0_g3_m.18312	Senescence-specific cysteine protease SAG12 OS=Arabidopsis thaliana OX=3702 GN=SAG12 PE=1 SV=1	SAG12	0.482	Down	extracellular	Cathepsin propeptide inhibitor domain (I29); Papain family cysteine protease	Cysteine proteinase Cathepsin L	Specific protease
TRINITY_DN90_c0_g2_m.18311	Senescence-specific cysteine protease SAG12 OS=Arabidopsis thaliana OX=3702 GN=SAG12 PE=1 SV=1	SAG12	0.414	Down	cytoplasm	Cathepsin propeptide inhibitor domain (I29); Papain family cysteine protease	Cysteine proteinase Cathepsin L	Specific protease
TRINITY_DN90_c0_g1_m.18310	Senescence-specific cysteine protease SAG12 OS=Arabidopsis thaliana OX=3702 GN=SAG12 PE=1 SV=1	SAG12	0.182	Down	chloroplast	Cathepsin propeptide inhibitor domain (I29); Papain family cysteine protease	Cysteine proteinase Cathepsin L	Specific protease
TRINITY_DN8340_c0_g1_m.17429	ATP-dependent Clp protease proteolytic subunit-related protein 3, chloroplastic OS=Arabidopsis thaliana OX=3702 GN=CLPR3 PE=1 SV=1	CLPR3	0.688	Down	chloroplast	Clp protease	ATP-dependent Clp protease, proteolytic subunit	Specific protease
TRINITY_DN6727_c0_g1_m.15016	Lon protease homolog 1, mitochondrial OS=Arabidopsis thaliana OX=3702 GN=LON1 PE=1 SV=2	LON1	0.435	Down	chloroplast	ATPase family associated with various cellular activities (AAA); Lon protease (S16) C-terminal proteolytic domain	Mitochondrial ATP-dependent protease PIM1/LON	Specific protease
TRINITY_DN6594_c0_g1_m.14808	ATP-dependent Clp protease proteolytic subunit 5, chloroplastic OS=Arabidopsis thaliana OX=3702 GN=CLPP5 PE=1 SV=1	CLPP5	0.63	Down	chloroplast	Clp protease	ATP-dependent Clp protease, proteolytic subunit	Specific protease
TRINITY_DN487_c0_g1_m.11783	ATP-dependent zinc metalloprotease FTSH 7, chloroplastic OS=Arabidopsis thaliana OX=3702 GN=FTSH7 PE=2 SV=1	FTSH7	3.022	Up	chloroplast		AAA+-type ATPase containing the peptidase M41 domain	Specific protease
TRINITY_DN487_c0_g1_m.11781	ATP-dependent zinc metalloprotease FTSH 7, chloroplastic OS=Arabidopsis thaliana OX=3702 GN=FTSH7 PE=2 SV=1	FTSH7	1.951	Up	nucleus	ATPase family associated with various cellular activities (AAA)	AAA+-type ATPase containing the peptidase M41 domain	Specific protease
TRINITY_DN4539_c0_g1_m.11080	Lon protease homolog 2, peroxisomal OS=Spinacia oleracea OX=3562 PE=2 SV=2	--	2.264	Up	cytoplasm	ATPase family associated with various cellular activities (AAA); Lon protease (S16) C-terminal proteolytic domain	Mitochondrial ATP-dependent protease PIM1/LON	Specific protease
TRINITY_DN4244_c0_g1_m.10483	ATP-dependent Clp protease proteolytic subunit 5, chloroplastic OS=Arabidopsis thaliana OX=3702 GN=CLPP5 PE=1 SV=1	CLPP5	0.477	Down	chloroplast	Clp protease	ATP-dependent Clp protease, proteolytic subunit	Specific protease
TRINITY_DN3846_c0_g2_m.9643	ATP-dependent zinc metalloprotease FTSH 11, chloroplastic/mitochondrial OS=Arabidopsis thaliana OX=3702 GN=FTSH11 PE=1 SV=1	FTSH11	2.016	Up	chloroplast	ATPase family associated with various cellular activities (AAA); Peptidase family M41	AAA+-type ATPase containing the peptidase M41 domain	Specific protease
TRINITY_DN3150_c0_g1_m.7890	Protease Do-like 7 OS=Arabidopsis thaliana OX=3702 GN=DEGP7 PE=2 SV=1	DEGP7	2.562	Up	nucleus	Trypsin-like peptidase domain; PDZ-like domain	Predicted signaling-associated protein (contains a PDZ domain)	Specific protease
TRINITY_DN3056_c0_g1_m.7644	Subtilisin-like protease SBT6.1 OS=Arabidopsis thaliana OX=3702 GN=SBT6.1 PE=1 SV=1	SBT6.1	1.689	Up	chloroplast	Ras family	Ras-related GTPase	Specific protease
TRINITY_DN3006_c0_g1_m.7519	CLP protease regulatory subunit CLPX3, mitochondrial OS=Arabidopsis thaliana OX=3702 GN=CLPX3 PE=2 SV=1	CLPX3	2.19	Up	mitochondria	AAA domain (Cdc48 subfamily); C-terminal, D2-small domain, of ClpB protein	Putative ATP-dependent Clp-type protease (AAA+ ATPase	Specific protease
TRINITY_DN2595_c0_g1_m.6285	ATP-dependent Clp protease proteolytic subunit 2, mitochondrial OS=Arabidopsis thaliana OX=3702 GN=CLPP2 PE=1 SV=1	CLPP2	1.828	Up	nucleus	Clp protease	ATP-dependent Clp protease, proteolytic subunit	Specific protease
TRINITY_DN1553_c0_g1_m.2960	ATP-dependent zinc metalloprotease FTSH 4, mitochondrial OS=Arabidopsis thaliana OX=3702 GN=FTSH4 PE=1 SV=2	FTSH4	1.957	Up	chloroplast	ATPase family associated with various cellular activities (AAA); Peptidase family M41	AAA+-type ATPase containing the peptidase M41 domain	Specific protease
TRINITY_DN15_c0_g2_m.3140	Cysteine protease RD19A OS=Arabidopsis thaliana OX=3702 GN=RD19A PE=1 SV=1	RD19A	3.993	Up	extracellular	Cathepsin propeptide inhibitor domain (I29); Papain family cysteine protease	Cysteine proteinase Cathepsin F	Specific protease
TRINITY_DN7708_c0_g1_m.16518	Kunitz trypsin inhibitor 2 OS=Arabidopsis thaliana OX=3702 GN=KTI2 PE=2 SV=1	KTI2	0.21	Down	chloroplast	Trypsin and protease inhibitor		Protease inhibitor
TRINITY_DN25273_c0_g1_m.6118	21 kDa seed protein OS=Theobroma cacao OX=3641 GN=ASP PE=2 SV=1	ASP	1.534	Up	extracellular	Trypsin and protease inhibitor		Protease inhibitor
