# Supplementary material for: Protease inhibitor ASP enhances freezing tolerance by inhibiting protein degradation in kumquat
Source: Hortic Res. 2023 Feb 16;10(4):uhad023. doi: 10.1093/hr/uhad023 (PMC10541525; doi:10.1093/hr/uhad023)
Supplement: Web_Material_uhad023 [file web_material_uhad023.zip › Table_S5_List_of_DEPs_associated_with_endocytosis_in_cold_acclimation.xlsx]

## Sheet: Endocytosis
	Protein description	Gene name	LQ/ZQ Ratio	LQ/ZQ CV	Regulated Type	MW [kDa]	Coverage [%]	Peptides	Unique peptides	LQ_1	LQ_2	ZQ_1	ZQ_2	LH_1	LH_2	ZH_1	ZH_2	LD_1	LD_2	ZD_1	ZD_2	LZ_1	LZ_2	ZZ_1	ZZ_2	Subcellular localization	KEGG KO No.	KEGG Gene	KEGG pathway	Biological Process	Cellular Component	Molecular Function	Pfam ID	Domain description	KOG category	KOG NO.	KOG description
TRINITY_DN1132_c1_g3_m.920	Ras-related protein RABA1d OS=Arabidopsis thaliana OX=3702 GN=RABA1D PE=2 SV=1	RABA1D	1.8	0.0609067	Up	24.073	56	11	5	1.54297	1.22641	0.82189	0.712197	1.33502	1.08345	0.913212	0.818219	1.50965	1.20654	0.652464	0.528944	1.12747	1.11704	0.828689	0.575841	nucleus	K07904	RAB11A; Ras-related protein Rab-11A	map04144 Endocytosis	GO:0009987 cellular process; GO:0042546 cell wall biogenesis; GO:0044085 cellular component biogenesis; GO:0071554 cell wall organization or biogenesis; GO:0071840 cellular component organization or biogenesis;	GO:0000139 Golgi membrane; GO:0005622 intracellular; GO:0005623 cell; GO:0005634 nucleus; GO:0005737 cytoplasm; GO:0005768 endosome; GO:0005769 early endosome; GO:0005773 vacuole; GO:0005794 Golgi apparatus; GO:0005802 trans-Golgi network; GO:0005829 cytosol; GO:0005886 plasma membrane; GO:0005911 cell-cell junction; GO:0009506 plasmodesma; GO:0010008 endosome membrane; GO:0012505 endomembrane sy…		PF00071	Ras family	U	KOG0087	GTPase Rab11/YPT3, small G protein superfamily
TRINITY_DN125_c0_g1_m.1663	Ras-related protein RABE1a OS=Arabidopsis thaliana OX=3702 GN=RABE1A PE=1 SV=1	RABE1A	1.745	0.0729394	Up	23.913	53.7	10	2	1.5011	1.60028	0.907143	0.871954	1.26192	1.28964	0.714357	0.661059	1.13274	1.18867	0.520276	0.541274	0.993682	1.23785	0.732547	0.845503	cytoplasm	K07901	RAB8A, MEL; Ras-related protein Rab-8A	map04144 Endocytosis	GO:0000160 phosphorelay signal transduction system; GO:0002790 peptide secretion; GO:0006810 transport; GO:0006887 exocytosis; GO:0006904 vesicle docking involved in exocytosis; GO:0007154 cell communication; GO:0007165 signal transduction; GO:0008104 protein localization; GO:0009306 protein secretion; GO:0009719 response to endogenous stimulus; GO:0009723 response to ethylene; GO:0009725 respons…	GO:0005622 intracellular; GO:0005623 cell; GO:0005737 cytoplasm; GO:0005773 vacuole; GO:0005774 vacuolar membrane; GO:0005829 cytosol; GO:0005886 plasma membrane; GO:0016020 membrane; GO:0031090 organelle membrane; GO:0043226 organelle; GO:0043227 membrane-bounded organelle; GO:0043229 intracellular organelle; GO:0043231 intracellular membrane-bounded organelle; GO:0071944 cell periphery; GO:0098…	GO:0000166 nucleotide binding; GO:0001882 nucleoside binding; GO:0001883 purine nucleoside binding; GO:0005488 binding; GO:0005525 GTP binding; GO:0017076 purine nucleotide binding; GO:0019001 guanyl nucleotide binding; GO:0032549 ribonucleoside binding; GO:0032550 purine ribonucleoside binding; GO:0032553 ribonucleotide binding; GO:0032555 purine ribonucleotide binding; GO:0032561 guanyl ribonuc…	PF00071	Ras family	U	KOG0078	GTP-binding protein SEC4, small G protein superfamily, and related Ras family GTP-binding proteins
TRINITY_DN2048_c0_g1_m.4662	Clathrin interactor EPSIN 1 OS=Arabidopsis thaliana OX=3702 GN=EPSIN1 PE=1 SV=1	EPSIN1	2.068	0.0126483	Up	60.317	23.4	10	10	1.27821	1.40744	0.612473	0.686642	1.467	1.86271	0.312628	0.303811	1.41565	1.5027			0.960487	0.996476		0.193775	nucleus	K12471	EPN; epsin	map04144 Endocytosis	GO:0006605 protein targeting; GO:0006623 protein targeting to vacuole; GO:0006810 transport; GO:0006886 intracellular protein transport; GO:0007034 vacuolar transport; GO:0008104 protein localization; GO:0015031 protein transport; GO:0015833 peptide transport; GO:0033036 macromolecule localization; GO:0033365 protein localization to organelle; GO:0034613 cellular protein localization; GO:0042886 …	GO:0005622 intracellular; GO:0005623 cell; GO:0005737 cytoplasm; GO:0005794 Golgi apparatus; GO:0005856 cytoskeleton; GO:0005884 actin filament; GO:0009579 thylakoid; GO:0012505 endomembrane system; GO:0015629 actin cytoskeleton; GO:0043226 organelle; GO:0043227 membrane-bounded organelle; GO:0043228 non-membrane-bounded organelle; GO:0043229 intracellular organelle; GO:0043231 intracellular memb…	GO:0002020 protease binding; GO:0005488 binding; GO:0005515 protein binding; GO:0019899 enzyme binding; GO:0030276 clathrin binding;	PF01417	ENTH domain	F	KOG2056	Equilibrative nucleoside transporter protein
TRINITY_DN2506_c0_g1_m.6066	Protein HOMOLOG OF MAMMALIAN LYST-INTERACTING PROTEIN 5 OS=Arabidopsis thaliana OX=3702 GN=LIP5 PE=1 SV=1	LIP5	2.242	0.0646696	Up	47.028	36	10	10	1.60914	1.55992	0.752192	0.665486	1.56178	1.24214	0.550675	0.526869	1.24146	1.40668	0.426739	0.414511	1.05876	0.983641			nucleus	K12199	VTA1, LIP5; vacuolar protein sorting-associated protein VTA1	map04144 Endocytosis	GO:0000003 reproduction; GO:0002376 immune system process; GO:0002831 regulation of response to biotic stimulus; GO:0002833 positive regulation of response to biotic stimulus; GO:0003006 developmental process involved in reproduction; GO:0006810 transport; GO:0006950 response to stress; GO:0006952 defense response; GO:0006955 immune response; GO:0007275 multicellular organism development; GO:0009…	GO:0005622 intracellular; GO:0005623 cell; GO:0005634 nucleus; GO:0005737 cytoplasm; GO:0005768 endosome; GO:0005770 late endosome; GO:0005771 multivesicular body; GO:0012505 endomembrane system; GO:0031410 cytoplasmic vesicle; GO:0031982 vesicle; GO:0043226 organelle; GO:0043227 membrane-bounded organelle; GO:0043229 intracellular organelle; GO:0043231 intracellular membrane-bounded organelle; G…	GO:0005488 binding; GO:0005515 protein binding; GO:0042802 identical protein binding; GO:0042803 protein homodimerization activity; GO:0046983 protein dimerization activity;			S	KOG0917	Uncharacterized conserved protein
TRINITY_DN3175_c0_g1_m.7971	Sorting nexin 1 OS=Arabidopsis thaliana OX=3702 GN=SNX1 PE=1 SV=1	SNX1	1.732	0.0502305	Up	46.254	50.9	18	18	1.63662	1.42206	0.979876	0.793083	1.40277	1.48177	0.578732	0.661698	1.15976	1.3935	0.490293	0.522762	1.29949	1.47349	0.441477	0.262628	chloroplast	K17917	SNX1_2; sorting nexin-1/2	map04144 Endocytosis	GO:0006605 protein targeting; GO:0006623 protein targeting to vacuole; GO:0006810 transport; GO:0006886 intracellular protein transport; GO:0006892 post-Golgi vesicle-mediated transport; GO:0006896 Golgi to vacuole transport; GO:0006897 endocytosis; GO:0006996 organelle organization; GO:0007034 vacuolar transport; GO:0007041 lysosomal transport; GO:0007275 multicellular organism development; GO:0…	GO:0000139 Golgi membrane; GO:0005622 intracellular; GO:0005623 cell; GO:0005737 cytoplasm; GO:0005768 endosome; GO:0005770 late endosome; GO:0005771 multivesicular body; GO:0005794 Golgi apparatus; GO:0005802 trans-Golgi network; GO:0005829 cytosol; GO:0010008 endosome membrane; GO:0012505 endomembrane system; GO:0016020 membrane; GO:0019898 extrinsic component of membrane; GO:0030904 retromer c…	GO:0005488 binding; GO:0005543 phospholipid binding; GO:0008289 lipid binding; GO:0035091 phosphatidylinositol binding; GO:0043167 ion binding; GO:0043168 anion binding;	PF00787; PF09325	PX domain; Vps5 C terminal like	U	KOG2273	Membrane coat complex Retromer, subunit VPS5/SNX1, Sorting nexins, and related PX domain-containing proteins
TRINITY_DN3628_c0_g1_m.9143	Dynamin-2A OS=Arabidopsis thaliana OX=3702 GN=DRP2A PE=1 SV=2	DRP2A	1.674	0.0946188	Up	25.929	58.2	11	11	1.52879	1.60014	0.855909	1.02431	1.60014	1.6746	0.612314	0.657756	1.08581	1.31814	0.570391	0.533807	0.798014	0.940821	0.199054		nucleus	K01528	DNM1_3; dynamin 1/3 [EC:3.6.5.5]	map04144 Endocytosis	GO:0000266 mitochondrial fission; GO:0000902 cell morphogenesis; GO:0000904 cell morphogenesis involved in differentiation; GO:0001101 response to acid chemical; GO:0006810 transport; GO:0006892 post-Golgi vesicle-mediated transport; GO:0006896 Golgi to vacuole transport; GO:0006897 endocytosis; GO:0006898 receptor-mediated endocytosis; GO:0006996 organelle organization; GO:0007005 mitochondrion …	GO:0005622 intracellular; GO:0005623 cell; GO:0005737 cytoplasm; GO:0005773 vacuole; GO:0005774 vacuolar membrane; GO:0005794 Golgi apparatus; GO:0005829 cytosol; GO:0005886 plasma membrane; GO:0005911 cell-cell junction; GO:0009504 cell plate; GO:0009506 plasmodesma; GO:0012505 endomembrane system; GO:0016020 membrane; GO:0030054 cell junction; GO:0030135 coated vesicle; GO:0030136 clathrin-coat…	GO:0003824 catalytic activity; GO:0003924 GTPase activity; GO:0005488 binding; GO:0005515 protein binding; GO:0008017 microtubule binding; GO:0008092 cytoskeletal protein binding; GO:0015631 tubulin binding; GO:0016462 pyrophosphatase activity; GO:0016787 hydrolase activity; GO:0016817 hydrolase activity, acting on acid anhydrides; GO:0016818 hydrolase activity, acting on acid anhydrides, in phos…			U	KOG0446	Vacuolar sorting protein VPS1, dynamin, and related proteins
TRINITY_DN5467_c0_g1_m.12900	Ras-related protein Rab11D OS=Lotus japonicus OX=34305 GN=RAB11D PE=2 SV=1	RAB11D	1.822	0.0403617	Up	24.275	52.8	10	6	1.45	1.25191	0.773565	0.707362	1.53219	1.63897	0.691732	0.776998	1.18989	1.13906	0.534261	0.52706	0.839055	0.947948			cytoplasm	K07904	RAB11A; Ras-related protein Rab-11A	map04144 Endocytosis	GO:0009719 response to endogenous stimulus; GO:0009725 response to hormone; GO:0009733 response to auxin; GO:0009987 cellular process; GO:0010033 response to organic substance; GO:0042221 response to chemical; GO:0042546 cell wall biogenesis; GO:0044085 cellular component biogenesis; GO:0050896 response to stimulus; GO:0071554 cell wall organization or biogenesis; GO:0071840 cellular component or…	GO:0005622 intracellular; GO:0005623 cell; GO:0005737 cytoplasm; GO:0005768 endosome; GO:0005886 plasma membrane; GO:0012505 endomembrane system; GO:0016020 membrane; GO:0031410 cytoplasmic vesicle; GO:0031982 vesicle; GO:0043226 organelle; GO:0043227 membrane-bounded organelle; GO:0043229 intracellular organelle; GO:0071944 cell periphery; GO:0097708 intracellular vesicle;	GO:0000166 nucleotide binding; GO:0001882 nucleoside binding; GO:0001883 purine nucleoside binding; GO:0003824 catalytic activity; GO:0003924 GTPase activity; GO:0005488 binding; GO:0005525 GTP binding; GO:0016462 pyrophosphatase activity; GO:0016787 hydrolase activity; GO:0016817 hydrolase activity, acting on acid anhydrides; GO:0016818 hydrolase activity, acting on acid anhydrides, in phosphoru…	PF00071	Ras family	U	KOG0087	GTPase Rab11/YPT3, small G protein superfamily
TRINITY_DN5862_c0_g1_m.13603	Brefeldin A-inhibited guanine nucleotide-exchange protein 2 OS=Arabidopsis thaliana OX=3702 GN=BIG2 PE=2 SV=1	BIG2	1.719	0.0394894	Up	198.79	21.5	29	29	1.76564	1.56232	1.05653	0.884122	1.85045	2.22374	0.279552	0.296855	1.54579	1.42635	0.237328	0.184375	1.32648	1.1894	0.062243	0.108826	nucleus	K18442	ARFGEF, BIG; brefeldin A-inhibited guanine nucleotide-exchange protein	map04144 Endocytosis	GO:0001817 regulation of cytokine production; GO:0001819 positive regulation of cytokine production; GO:0001881 receptor recycling; GO:0006810 transport; GO:0006887 exocytosis; GO:0006892 post-Golgi vesicle-mediated transport; GO:0006893 Golgi to plasma membrane transport; GO:0006996 organelle organization; GO:0007032 endosome organization; GO:0007154 cell communication; GO:0007165 signal transdu…	GO:0000139 Golgi membrane; GO:0005622 intracellular; GO:0005623 cell; GO:0005634 nucleus; GO:0005737 cytoplasm; GO:0005768 endosome; GO:0005794 Golgi apparatus; GO:0005802 trans-Golgi network; GO:0005815 microtubule organizing center; GO:0005829 cytosol; GO:0005856 cytoskeleton; GO:0005874 microtubule; GO:0005879 axonemal microtubule; GO:0005881 cytoplasmic microtubule; GO:0005929 cilium; GO:0005…	GO:0005085 guanyl-nucleotide exchange factor activity; GO:0005086 ARF guanyl-nucleotide exchange factor activity; GO:0005102 signaling receptor binding; GO:0005488 binding; GO:0005515 protein binding; GO:0019899 enzyme binding; GO:0034237 protein kinase A regulatory subunit binding; GO:0050811 GABA receptor binding; GO:0051018 protein kinase A binding; GO:0051020 GTPase binding; GO:0098772 molecu…	PF12783; PF01369	Guanine nucleotide exchange factor in Golgi transport N-terminal; Sec7 domain	L	KOG0929	Guanine nucleotide exchange factor
TRINITY_DN6342_c0_g1_m.14401	Uncharacterized calcium-binding protein C800.10c OS=Schizosaccharomyces pombe (strain 972 / ATCC 24843) OX=284812 GN=SPBC800.10c PE=4 SV=1	SPBC800.10c	0.258	0.0164443	Down	114.51	10.6	10	8	0.535895	0.520016	2.05243	2.04149	0.365703	0.414144	0.535617	0.928957		0.486031	0.818499	0.811051	1.94578	1.54438			nucleus	K12472	EPS15; epidermal growth factor receptor substrate 15	map04144 Endocytosis	GO:0000147 actin cortical patch assembly; GO:0006810 transport; GO:0006886 intracellular protein transport; GO:0006897 endocytosis; GO:0006996 organelle organization; GO:0007010 cytoskeleton organization; GO:0008104 protein localization; GO:0009987 cellular process; GO:0015031 protein transport; GO:0015833 peptide transport; GO:0016043 cellular component organization; GO:0016192 vesicle-mediated …	GO:0005622 intracellular; GO:0005623 cell; GO:0005737 cytoplasm; GO:0005856 cytoskeleton; GO:0005938 cell cortex; GO:0015629 actin cytoskeleton; GO:0030479 actin cortical patch; GO:0030863 cortical cytoskeleton; GO:0030864 cortical actin cytoskeleton; GO:0043226 organelle; GO:0043228 non-membrane-bounded organelle; GO:0043229 intracellular organelle; GO:0043232 intracellular non-membrane-bounded …	GO:0005488 binding; GO:0005509 calcium ion binding; GO:0043167 ion binding; GO:0043169 cation binding; GO:0046872 metal ion binding;			TU	KOG0998	Synaptic vesicle protein EHS-1 and related EH domain proteins
TRINITY_DN7040_c0_g2_m.15551	Heat shock 70 kDa protein OS=Glycine max OX=3847 GN=HSP70 PE=3 SV=1	HSP70	2.101	0.0784365	Up	71.821	43.6	25	10	1.91972	1.75389	0.967799	0.790972	1.52646	1.63661	0.55467	0.575017	0.879321	1.03551	0.546044	0.502465	0.951231	0.945817	0.72924	0.685227	cytoplasm	K03283	HSPA1s; heat shock 70kDa protein 1/2/6/8	map03040 Spliceosome; map04141 Protein processing in endoplasmic reticulum; map04144 Endocytosis						O	KOG0101	Molecular chaperones HSP70/HSC70, HSP70 superfamily
