# Supplementary material for: Protease inhibitor ASP enhances freezing tolerance by inhibiting protein degradation in kumquat
Source: Hortic Res. 2023 Feb 16;10(4):uhad023. doi: 10.1093/hr/uhad023 (PMC10541525; doi:10.1093/hr/uhad023)
Supplement: Web_Material_uhad023 [file web_material_uhad023.zip › Table_S6_List_of_primers_used_in_this_study.xlsx]

## Sheet: Sheet1
Amplification of the full-length ASP CDS obtained from F. margarita
ASP-F: 5'- CTCATCAGTTCCTGAACCTC-3'
ASP-R: 5'- CGTCCAGCGGACAATATC-3'
Cloning of the FmASP gene
ASP-F:5′-GGGTACCATGAAGACTTCATTGATAACAACAC-3′; BamHI site in bold
ASP-R:5′-CGGGATCCTTACGCGGTCATTGATATTG-3′; KpnI site in bold
qRT-PCR
ACTIN-F: 5'- CGGCTACCACATCCAAGGAA-3'
ACTIN-R: 5'- GCTGGAATTACCGCGGCT-3'
ASP-F: 5′-ATTGTCAAGGTATCCACTGATG-3′
ASP-R: 5′-GCTATCAACTTTCCACAATGGT-3′
Amplifcation of FmASP gene fragments for RNAi construct
tgtFF: cagtGGTCTCacaactccgctggacgttatccaat
tgtFR: cgatGGTCTCacaggtgaacgattttgtatgtacc
tgtRF: cagtGGTCTCagggctgaacgattttgtatgtacc
tgtRR: cagtGGTCTCatacatccgctggacgttatccaat
Primer loopF: cgatGGTCTCacctgcaggtctagtttttct
Primer loopR : cgatGGTCTCagcccgggctctgtaactatc
