# Supplementary material for: Protease inhibitor ASP enhances freezing tolerance by inhibiting protein degradation in kumquat
Source: Hortic Res. 2023 Feb 16;10(4):uhad023. doi: 10.1093/hr/uhad023 (PMC10541525; doi:10.1093/hr/uhad023)
Supplement: Web_Material_uhad023 [file web_material_uhad023.zip › Table S1 Summary and list of identified proteins and peptides in proteomic analysis.xlsx]

## Sheet: Summary
Header line description of table 1			Table 1. MS/MS spectrum database search analysis summary
Total spectrum	Number of spectrum produced by mass spectrometer
Matched spectrum	Number of spectrum matched with alignment protein		Total spectrums	Matched spectrums	Peptides	Unique peptides	Identified proteins	Quantifiable proteins
Peptides	Number of peptides which spectrums hit		1520039	564216	41988	40290	5377	3799
Unique peptides	Number of unique peptides which spectrums hit
Identified proteins	Number of proteins detected by spectrum search analysis
Quantifiable proteins	Number of proteins quantifiable		Table 2. Differentially expressed protein summary
Header line description of worksheet "Protein_quant"			Compare group*	Regulated type	fold change >1.2	fold change >1.3	fold change >1.5	fold change >2
Protein accession	Protein accession number of database used for search		LQ/ZQ	Up-regulated	422	351	238	96
Protein description	Protein functional description			Down-regulated	542	457	342	160
Gene name	Name of the gene associated to the protein sequence		LH/ZH	Up-regulated	948	854	686	371
MW [kDa]	Protein molecular weight, unit [kDa]			Down-regulated	320	256	171	69
Coverage [%]	Percent of identified peptdie sequence covering in protein sequence		LD/ZD	Up-regulated	926	881	781	543
Peptides	Number of peptides which spectrums hit			Down-regulated	163	147	103	54
Unique peptides	Number of unique peptides which spectrums hit		LZ/ZZ	Up-regulated	614	595	545	443
MS/MS Counts	Number of spectrum which protein matched			Down-regulated	140	126	103	62
Header line description of worksheet "Peptide_quant"			LQ/ZQ	the cold acclimated (CA) group compared to the non-acclimated control (NC) at stage 1 (4 ℃ for two weeks)
ID	Identified peptide index number		LH/ZH	the CA group compared to the NC at stage 2 (1h after -10 ℃ freezing treatment)
Sequence	Identified peptide amino acid sequence		LD/ZD	the CA group compared to the NC at stage 3 (12h after recovery at 25 ℃)
Protein accession	Protein accession number of database used for search		LZ/ZZ	the CA group compared to the NC at stage 4 (one week recovery at 25 ℃ )
Protein description	Protein functional description
Charge	The charge-state of the peptide
m/z	The recalibrated mass-over-charge value of the peptide
Mass error [ppm]	Parts per million ratio of peptide mass error between the theory and practice
PEP	The maximal posterior error probability for peptides
Score	Andromeda score for the best associated MS/MS spectrum
Length	Identified peptide amino acid length
Unique [yes/no]	The peptide is or no unique to a single protein group
Experiment	Sample name of identified peptide produced by
Intensity	Ionic signal intensity of identified peptide

## Sheet: Protein_quant
Protein accession	Protein description	Gene name	MW [kDa]	Coverage [%]	MS/MS Counts	Peptides	Unique peptides	MS/MS count LQ_1	MS/MS count LQ_2	MS/MS count ZQ_1	MS/MS count ZQ_2	MS/MS count LH_1	MS/MS count LH_2	MS/MS count ZH_1	MS/MS count ZH_2	MS/MS count LD_1	MS/MS count LD_2	MS/MS count ZD_1	MS/MS count ZD_2	MS/MS count LZ_1	MS/MS count LZ_2	MS/MS count ZZ_1	MS/MS count ZZ_2	Peptides LQ_1	Peptides LQ_2	Peptides ZQ_1	Peptides ZQ_2	Peptides LH_1	Peptides LH_2	Peptides ZH_1	Peptides ZH_2	Peptides LD_1	Peptides LD_2	Peptides ZD_1	Peptides ZD_2	Peptides LZ_1	Peptides LZ_2	Peptides ZZ_1	Peptides ZZ_2	Unique peptides LQ_1	Unique peptides LQ_2	Unique peptides ZQ_1	Unique peptides ZQ_2	Unique peptides LH_1	Unique peptides LH_2	Unique peptides ZH_1	Unique peptides ZH_2	Unique peptides LD_1	Unique peptides LD_2
TRINITY_DN0_c0_g1_m.1	Isocitrate dehydrogenase [NADP] OS=Glycine max OX=3847 GN=IDH1 PE=1 SV=2	IDH1	23.548	56.7	182	11	6	14	14	12	8	9	11	12	12	12	10	17	12	11	10	8	10	10	11	9	8	9	11	11	10	10	9	11	11	9	10	9	10	6	6	5	4	6	6	6	5	6	6
TRINITY_DN0_c0_g2_m.2	Isocitrate dehydrogenase [NADP], chloroplastic/mitochondrial OS=Arabidopsis thaliana OX=3702 GN=At5g14590 PE=1 SV=1	At5g14590	55.239	42.1	248	21	15	17	15	14	10	16	15	15	16	19	18	16	18	17	14	16	12	18	17	16	15	16	17	17	18	17	17	19	16	19	17	14	11	13	11	10	9	12	11	11	12	12	12
TRINITY_DN0_c0_g3_m.3	Isocitrate dehydrogenase [NADP] OS=Nicotiana tabacum OX=4097 PE=2 SV=1	--	23.948	75.4	330	15	8	21	23	22	19	22	23	22	22	20	17	24	24	19	19	17	16	11	13	12	13	12	13	13	13	12	12	13	13	13	13	15	12	5	6	5	6	6	6	6	6	5	5
TRINITY_DN0_c1_g1_m.6	Isocitrate dehydrogenase [NADP], mitochondrial (Fragment) OS=Sus scrofa OX=9823 GN=IDH2 PE=1 SV=1	IDH2	22.971	46.8	44	9	4	3	2	2	2	2	2	3	3	4	3	3	4	4	3	2	2	7	8	6	7	5	7	8	7	7	7	8	8	7	7	7	7	3	3	2	3	2	2	3	2	3	4
TRINITY_DN0_c1_g1_m.7	Isocitrate dehydrogenase [NADP], mitochondrial (Fragment) OS=Sus scrofa OX=9823 GN=IDH2 PE=1 SV=1	IDH2	19.264	54.4	35	9	4	2	2	3	2	2	3	2	2	2	2	3	4	2	2	1	1	6	8	8	7	6	8	9	7	7	7	8	8	8	7	7	8	2	3	3	2	2	3	4	2	2	2
TRINITY_DN10_c0_g1_m.720	Pyruvate kinase, cytosolic isozyme OS=Glycine max OX=3847 PE=2 SV=1	--	55.578	66.5	383	28	28	36	29	24	22	34	41	16	17	26	30	18	16	29	32	8	5	25	25	23	23	25	24	19	21	24	24	17	20	23	24	12	12	25	25	23	23	25	24	19	21	24	24
TRINITY_DN100_c0_g1_m.72	Phospholipase D beta 1 OS=Arabidopsis thaliana OX=3702 GN=PLDBETA1 PE=1 SV=4	PLDBETA1	128.08	8	12	6	6	0	1	0	0	3	4	0	0	1	1	0	0	0	2	0	0	2	4	2	3	5	4	2	2	3	4	0	0	4	4	0	0	2	4	2	3	5	4	2	2	3	4
TRINITY_DN1000_c0_g1_m.14	Glucose-6-phosphate/phosphate translocator 2, chloroplastic OS=Arabidopsis thaliana OX=3702 GN=GPT2 PE=2 SV=2	GPT2	42.986	6.1	10	2	1	1	0	0	0	0	1	1	0	1	0	1	1	0	2	1	1	2	2	2	0	2	2	1	1	2	2	1	1	1	1	1	1	1	1	1	0	1	1	1	1	1	1
TRINITY_DN10004_c0_g1_m.8	uncharacterized protein LOC102623413 [Citrus sinensis]	--	15.709	52.8	61	6	6	4	5	5	3	6	3	5	4	3	3	4	4	5	3	2	2	6	6	6	4	6	6	5	5	5	6	5	6	6	5	2	2	6	6	6	4	6	6	5	5	5	6
TRINITY_DN10009_c0_g1_m.13	Mitochondrial acidic protein mam33 OS=Schizosaccharomyces pombe (strain 972 / ATCC 24843) OX=284812 GN=SPBC776.07 PE=3 SV=1	SPBC776.07	24.666	19.1	3	3	3	0	1	0	0	1	0	0	0	0	0	1	0	0	0	0	0	2	3	1	2	2	2	1	1	1	1	2	0	1	1	0	0	2	3	1	2	2	2	1	1	1	1
TRINITY_DN1001_c0_g3_m.20	60S ribosomal protein L31 OS=Perilla frutescens OX=48386 GN=RPL31 PE=2 SV=1	RPL31	13.931	34.7	27	4	4	2	1	1	1	2	2	2	3	2	3	2	2	1	3	0	0	2	3	2	1	3	4	3	3	1	3	3	3	2	3	0	0	2	3	2	1	3	4	3	3	1	3
TRINITY_DN10010_c0_g1_m.15	uncharacterized protein LOC18049342 [Citrus clementina]	--	31.003	5.7	13	1	1	1	1	1	0	1	1	1	1	1	1	1	1	1	1	0	0	1	1	1	1	1	1	1	1	1	1	1	1	1	1	0	0	1	1	1	1	1	1	1	1	1	1
TRINITY_DN10012_c0_g1_m.16	Probable tRNA N6-adenosine threonylcarbamoyltransferase OS=Xenopus laevis OX=8355 GN=osgep PE=2 SV=1	osgep	42.437	32.6	92	10	10	5	6	6	5	7	8	4	5	6	8	4	3	8	11	3	3	7	8	5	5	8	9	7	9	7	8	4	4	9	9	3	3	7	8	5	5	8	9	7	9	7	8
TRINITY_DN10021_c0_g2_m.22	Venom phosphodiesterase 2 OS=Crotalus adamanteus OX=8729 PE=1 SV=1	--	54.329	31.8	148	15	15	9	9	9	8	7	8	9	9	13	9	12	8	8	8	11	11	12	13	11	11	11	9	11	12	11	11	13	11	10	13	11	10	12	13	11	11	11	9	11	12	11	11
TRINITY_DN1004_c0_g1_m.38	Mediator of RNA polymerase II transcription subunit 14 OS=Arabidopsis thaliana OX=3702 GN=MED14 PE=1 SV=1	MED14	197.17	3.8	11	4	4	3	1	0	0	2	1	0	0	1	1	0	0	2	0	0	0	4	3	1	0	2	4	0	1	3	2	0	2	3	3	0	1	4	3	1	0	2	4	0	1	3	2
TRINITY_DN1005_c0_g1_m.44	Lactoylglutathione lyase OS=Cicer arietinum OX=3827 PE=2 SV=1	--	20.847	73.5	160	13	13	12	12	11	9	13	9	10	13	11	10	8	13	10	10	5	4	11	10	10	8	10	9	10	10	9	10	10	10	9	9	8	9	11	10	10	8	10	9	10	10	9	10
TRINITY_DN10055_c0_g1_m.42	Zinc finger CCCH domain-containing protein 11 OS=Oryza sativa subsp. japonica OX=39947 GN=Os01g0834700 PE=2 SV=2	Os01g0834700	41.444	4.4	0	1	1	0	0	0	0	0	0	0	0	0	0	0	0	0	0	0	0	0	0	0	0	0	0	0	0	0	0	0	0	0	1	0	0	0	0	0	0	0	0	0	0	0	0
TRINITY_DN10062_c0_g1_m.46	Probable steroid-binding protein 3 OS=Arabidopsis thaliana OX=3702 GN=MP3 PE=1 SV=1	MP3	14.572	30.1	46	3	3	4	1	2	1	3	3	3	1	2	4	5	6	4	1	2	4	3	3	2	3	3	3	3	3	3	3	3	3	3	2	3	2	3	3	2	3	3	3	3	3	3	3
TRINITY_DN10064_c0_g1_m.48	Glycerophosphodiester phosphodiesterase GDPD6 OS=Arabidopsis thaliana OX=3702 GN=GDPD6 PE=2 SV=1	GDPD6	37.773	56.9	131	15	15	6	6	11	12	6	6	5	8	7	7	5	6	12	11	12	11	12	11	11	13	10	12	11	10	11	12	11	11	12	14	11	10	12	11	11	13	10	12	11	10	11	12
TRINITY_DN10066_c0_g2_m.51	50S ribosomal protein L25 OS=Ehrlichia canis (strain Jake) OX=269484 GN=rplY PE=3 SV=1	rplY	27.102	22.4	33	5	5	5	5	2	1	4	3	1	0	4	2	1	0	3	2	0	0	5	5	5	2	5	4	3	1	5	4	3	1	5	4	0	0	5	5	5	2	5	4	3	1	5	4
TRINITY_DN1007_c0_g1_m.59	Peroxisomal 2,4-dienoyl-CoA reductase OS=Arabidopsis thaliana OX=3702 GN=At3g12800 PE=2 SV=1	At3g12800	21.632	25.5	89	6	6	6	6	5	4	8	7	5	5	5	6	6	7	6	6	4	3	6	6	5	5	5	6	5	6	5	6	5	5	6	6	3	3	6	6	5	5	5	6	5	6	5	6
TRINITY_DN1007_c0_g1_m.61	Peroxisomal 2,4-dienoyl-CoA reductase OS=Arabidopsis thaliana OX=3702 GN=At3g12800 PE=2 SV=1	At3g12800	15.229	44.9	18	5	5	1	1	0	1	1	1	1	1	1	1	1	1	1	1	2	3	3	3	2	2	3	3	2	4	3	3	4	4	3	3	4	4	3	3	2	2	3	3	2	4	3	3
TRINITY_DN10085_c0_g1_m.63	Short-chain dehydrogenase RED1 OS=Magnaporthe oryzae (strain 70-15 / ATCC MYA-4617 / FGSC 8958) OX=242507 GN=RED1 PE=2 SV=1	RED1	30.034	23.6	17	4	4	3	2	2	2	2	2	0	0	1	1	0	0	1	1	0	0	3	3	2	2	2	2	0	0	1	2	0	0	2	1	0	0	3	3	2	2	2	2	0	0	1	2
TRINITY_DN10086_c0_g1_m.65	60S ribosomal protein L10 OS=Solanum melongena OX=4111 GN=RPL10 PE=2 SV=1	RPL10	24.888	49.1	14	11	2	2	1	1	0	2	1	0	1	2	1	0	0	2	1	0	0	11	9	9	10	10	9	8	10	10	9	8	10	11	11	6	5	2	2	1	1	2	1	1	1	2	1
TRINITY_DN1010_c0_g1_m.75	Glucan endo-1,3-beta-glucosidase 14 OS=Arabidopsis thaliana OX=3702 GN=At2g27500 PE=2 SV=2	At2g27500	41.193	12.6	11	3	3	2	2	0	0	1	3	0	0	1	2	0	0	0	0	0	0	2	2	1	0	2	3	0	0	2	2	1	0	2	2	0	0	2	2	1	0	2	3	0	0	2	2
TRINITY_DN1011_c0_g1_m.87	hypothetical protein CICLE_v10001604mg [Citrus clementina]	--	38.523	17	12	5	5	4	0	0	0	1	0	0	0	0	0	0	0	2	5	0	0	4	5	2	1	5	4	3	1	1	1	0	1	5	5	0	0	4	5	2	1	5	4	3	1	1	1
TRINITY_DN10112_c0_g1_m.83	Proteasome subunit beta type-2-A OS=Arabidopsis thaliana OX=3702 GN=PBD1 PE=1 SV=1	PBD1	22.533	50	145	10	10	8	7	5	5	10	10	8	9	8	7	13	10	11	6	13	15	7	9	7	9	9	9	8	9	7	7	8	8	9	8	9	9	7	9	7	9	9	9	8	9	7	7
TRINITY_DN10119_c0_g1_m.86	Probable prefoldin subunit 5 OS=Arabidopsis thaliana OX=3702 GN=At5g23290 PE=2 SV=1	At5g23290	16.301	16.7	8	2	2	0	0	0	0	0	0	0	1	0	0	2	2	0	0	1	2	0	0	0	0	0	0	0	1	0	0	1	1	0	0	1	2	0	0	0	0	0	0	0	1	0	0
TRINITY_DN1013_c0_g1_m.96	Cystathionine gamma-synthase 1, chloroplastic OS=Arabidopsis thaliana OX=3702 GN=CGS1 PE=1 SV=3	CGS1	60.217	23.1	54	9	9	6	6	3	2	6	6	2	2	6	2	2	1	4	4	0	2	7	9	6	3	7	6	5	4	7	5	4	3	6	7	1	2	7	9	6	3	7	6	5	4	7	5
TRINITY_DN10139_c0_g1_m.95	Argininosuccinate lyase, chloroplastic OS=Arabidopsis thaliana OX=3702 GN=At5g10920 PE=2 SV=1	At5g10920	57.836	31.3	106	14	14	8	10	7	7	6	9	7	5	8	9	3	2	9	8	5	3	12	12	12	11	8	11	10	8	11	13	5	5	11	11	8	5	12	12	12	11	8	11	10	8	11	13
TRINITY_DN1014_c0_g1_m.107	Bifunctional dethiobiotin synthetase/7,8-diamino-pelargonic acid aminotransferase, mitochondrial OS=Arabidopsis thaliana OX=3702 GN=BIO3-BIO1 PE=1 SV=1	BIO3-BIO1	96.49	29.2	95	16	16	10	9	8	9	11	9	4	3	6	7	2	3	7	6	0	1	13	13	11	12	12	13	9	9	9	10	6	9	10	11	4	1	13	13	11	12	12	13	9	9	9	10
TRINITY_DN10146_c0_g2_m.101	60S ribosomal protein L30 OS=Lupinus luteus OX=3873 GN=RPL30 PE=3 SV=1	RPL30	12.413	42.9	107	6	6	7	4	7	6	8	7	5	8	9	8	8	8	9	8	3	2	6	5	6	4	6	5	6	5	6	5	6	5	6	5	5	4	6	5	6	4	6	5	6	5	6	5
TRINITY_DN10161_c0_g1_m.114	PITH domain-containing protein At3g04780 OS=Arabidopsis thaliana OX=3702 GN=At3g04780 PE=1 SV=2	At3g04780	19.752	32.2	15	4	4	0	0	2	1	0	0	0	1	0	0	6	0	0	0	3	2	3	1	2	2	2	1	2	1	1	3	3	2	1	3	2	2	3	1	2	2	2	1	2	1	1	3
TRINITY_DN1017_c0_g1_m.132	Putative E3 ubiquitin-protein ligase XBAT31 OS=Arabidopsis thaliana OX=3702 GN=XBAT31 PE=2 SV=1	XBAT31	24.752	37.3	78	7	7	5	5	7	5	5	4	7	5	4	4	6	5	5	4	4	3	5	5	5	6	5	5	6	7	5	5	6	7	6	5	6	7	5	5	5	6	5	5	6	7	5	5
TRINITY_DN10170_c0_g3_m.122	DExH-box ATP-dependent RNA helicase DExH12 OS=Arabidopsis thaliana OX=3702 GN=BRR2A PE=1 SV=1	BRR2A	247.68	2.8	22	6	6	0	1	2	0	1	1	0	2	0	0	2	3	2	2	4	2	2	2	2	1	3	3	2	3	3	2	3	3	3	3	3	3	2	2	2	1	3	3	2	3	3	2
TRINITY_DN10173_c0_g1_m.128	F-box protein At5g49610 OS=Arabidopsis thaliana OX=3702 GN=At5g49610 PE=1 SV=1	At5g49610	41.036	13.4	16	3	3	2	1	1	2	1	1	1	1	1	1	1	2	0	1	0	0	2	2	3	3	2	3	2	2	2	3	2	2	2	3	1	0	2	2	3	3	2	3	2	2	2	3
TRINITY_DN1018_c0_g1_m.137	Protein NRT1/ PTR FAMILY 2.13 OS=Arabidopsis thaliana OX=3702 GN=NPF2.13 PE=1 SV=1	NPF2.13	31.91	3.9	1	1	1	1	0	0	0	0	0	0	0	0	0	0	0	0	0	0	0	1	1	0	0	0	1	0	0	0	1	0	0	1	0	0	0	1	1	0	0	0	1	0	0	0	1
TRINITY_DN1019_c0_g3_m.149	Phosphoglucan phosphatase LSF1, chloroplastic OS=Arabidopsis thaliana OX=3702 GN=LSF1 PE=1 SV=1	LSF1	49.323	38	75	13	13	5	5	6	4	7	7	5	6	8	6	2	1	4	7	1	1	9	9	9	8	9	9	6	8	11	8	7	5	8	10	2	1	9	9	9	8	9	9	6	8	11	8
TRINITY_DN1019_c0_g3_m.150	Phosphoglucan phosphatase LSF1, chloroplastic OS=Arabidopsis thaliana OX=3702 GN=LSF1 PE=1 SV=1	LSF1	20.239	20.2	10	3	3	1	0	1	1	0	0	0	0	2	2	0	0	2	1	0	0	2	1	2	1	1	3	0	2	3	3	1	1	3	2	0	0	2	1	2	1	1	3	0	2	3	3
TRINITY_DN102_c0_g2_m.210	Profilin OS=Prunus persica OX=3760 PE=1 SV=1	--	14.06	43.5	77	4	3	6	5	3	4	6	5	4	6	6	7	4	5	5	5	4	2	3	3	2	2	3	3	1	2	3	3	2	3	3	2	1	2	2	2	1	1	2	2	0	1	2	2
TRINITY_DN102_c0_g3_m.211	Profilin-3 OS=Hevea brasiliensis OX=3981 PE=1 SV=1	--	11.84	29.6	15	2	1	1	1	1	2	1	1	1	1	1	1	1	1	1	1	0	0	2	2	2	2	2	2	2	2	2	2	2	2	2	2	1	1	1	1	1	1	1	1	1	1	1	1
TRINITY_DN1020_c2_g1_m.163	Protein BONZAI 1 OS=Arabidopsis thaliana OX=3702 GN=BON1 PE=1 SV=2	BON1	74.612	13.9	47	7	7	5	2	2	2	5	4	0	1	5	3	2	2	2	6	2	4	5	4	6	3	5	5	1	2	5	6	4	3	4	6	2	4	5	4	6	3	5	5	1	2	5	6
TRINITY_DN10207_c0_g1_m.156	Syntaxin-61 OS=Arabidopsis thaliana OX=3702 GN=SYP61 PE=1 SV=1	SYP61	27.542	21.1	11	4	4	1	2	0	0	1	3	0	0	2	1	0	0	0	1	0	0	2	3	0	0	1	3	0	1	2	2	1	0	0	2	1	0	2	3	0	0	1	3	0	1	2	2
TRINITY_DN10211_c0_g1_m.164	Cytosolic enolase 3 OS=Arabidopsis thaliana OX=3702 GN=ENO3 PE=1 SV=1	ENO3	53.609	31.8	43	9	9	4	6	2	2	4	5	0	1	5	2	0	0	6	6	0	0	7	8	5	3	7	7	2	4	8	4	2	2	8	8	1	1	7	8	5	3	7	7	2	4	8	4
TRINITY_DN1022_c0_g1_m.171	ATPase family AAA domain-containing protein 1-A OS=Danio rerio OX=7955 GN=atad1a PE=2 SV=2	atad1a	92.407	16.9	32	10	9	2	3	1	1	2	3	1	1	6	4	1	1	2	3	0	1	4	4	3	4	3	6	3	2	8	6	2	2	4	6	2	2	3	3	2	3	2	5	2	1	7	5
TRINITY_DN1023_c0_g1_m.176	RAB6A-GEF complex partner protein 1 OS=Mus musculus OX=10090 GN=Ric1 PE=1 SV=2	Ric1	92.372	5.7	3	3	3	1	1	0	0	0	0	0	0	0	0	0	0	0	1	0	0	1	2	1	0	2	1	0	0	1	1	0	0	2	2	0	0	1	2	1	0	2	1	0	0	1	1
TRINITY_DN1024_c0_g1_m.183	O-acyltransferase WSD1 OS=Arabidopsis thaliana OX=3702 GN=WSD1 PE=2 SV=1	WSD1	52.784	6.3	5	2	2	0	0	1	1	0	0	0	0	0	0	0	0	1	2	0	0	0	0	1	2	1	2	1	2	0	2	1	1	2	2	0	0	0	0	1	2	1	2	1	2	0	2
TRINITY_DN10247_c1_g1_m.180	Malignant T-cell-amplified sequence 1 OS=Homo sapiens OX=9606 GN=MCTS1 PE=1 SV=1	MCTS1	44.432	5.9	3	2	2	0	0	0	0	0	0	1	0	0	0	1	1	0	0	0	0	0	1	0	0	1	0	1	1	0	0	1	1	0	0	0	0	0	1	0	0	1	0	1	1	0	0
TRINITY_DN10247_c1_g1_m.181	Malignant T-cell-amplified sequence 1 OS=Homo sapiens OX=9606 GN=MCTS1 PE=1 SV=1	MCTS1	20.042	12.7	18	2	2	2	1	2	1	1	2	1	1	1	1	1	1	1	0	1	1	2	1	1	1	1	2	1	1	1	1	1	1	2	1	1	1	2	1	1	1	1	2	1	1	1	1
TRINITY_DN10273_c0_g1_m.196	Probable voltage-gated potassium channel subunit beta OS=Arabidopsis thaliana OX=3702 GN=KAB1 PE=1 SV=1	KAB1	39.107	39	95	11	11	12	7	7	3	8	6	5	3	10	5	6	6	6	6	2	3	10	7	10	7	9	8	9	6	10	7	10	8	8	7	6	5	10	7	10	7	9	8	9	6	10	7
TRINITY_DN10282_c0_g1_m.200	Anthranilate N-methyltransferase OS=Ruta graveolens OX=37565 PE=1 SV=1	--	39.725	19	6	5	5	0	0	0	0	0	0	0	0	0	0	0	0	2	4	0	0	0	0	0	1	0	0	0	0	0	3	0	0	4	3	0	1	0	0	0	1	0	0	0	0	0	3
TRINITY_DN1029_c0_g1_m.209	uncharacterized protein LOC18037083 [Citrus clementina]	--	35.294	32	133	9	9	9	8	9	8	7	7	9	11	8	8	8	10	7	7	9	8	8	8	8	9	7	9	8	9	6	8	7	8	8	8	8	7	8	8	8	9	7	9	8	9	6	8
TRINITY_DN103_c0_g1_m.292	GTP-binding nuclear protein Ran-3 OS=Arabidopsis thaliana OX=3702 GN=RAN3 PE=1 SV=2	RAN3	25.048	54.3	11	17	1	1	1	1	1	1	1	1	0	1	1	0	0	1	1	0	0	15	15	15	14	16	15	13	13	14	14	11	11	13	15	10	11	1	1	1	1	1	1	1	1	1	1
TRINITY_DN103_c0_g2_m.293	Pirin-like protein OS=Solanum lycopersicum OX=4081 PE=2 SV=1	--	33.175	21.6	37	6	6	3	4	1	0	6	2	1	1	3	3	2	1	3	2	3	2	4	4	3	0	6	2	2	2	3	3	3	3	4	2	4	3	4	4	3	0	6	2	2	2	3	3
TRINITY_DN103_c0_g3_m.294	GTP-binding nuclear protein Ran-3 OS=Arabidopsis thaliana OX=3702 GN=RAN3 PE=1 SV=2	RAN3	25.089	54.3	230	17	1	22	23	12	18	17	19	12	14	19	18	10	6	15	15	4	6	15	15	15	14	16	15	13	13	14	14	12	11	13	15	11	11	1	1	1	1	1	1	1	1	1	1
TRINITY_DN10304_c0_g1_m.216	Epoxide hydrolase A OS=Mycobacterium tuberculosis (strain ATCC 25618 / H37Rv) OX=83332 GN=ephA PE=1 SV=1	ephA	36.653	15.1	6	3	3	0	0	0	0	0	0	0	0	0	0	0	1	0	1	2	2	2	1	1	0	1	1	1	1	1	1	1	1	1	1	2	1	2	1	1	0	1	1	1	1	1	1
TRINITY_DN10319_c0_g1_m.227	Proteasome subunit alpha type-7 OS=Solanum lycopersicum OX=4081 GN=PAD1 PE=2 SV=1	PAD1	29.936	36.5	15	9	1	2	1	1	1	1	1	1	1	0	1	0	1	1	1	1	1	9	8	8	8	7	7	8	7	8	8	6	7	9	7	7	7	1	1	1	1	1	1	1	1	1	1
TRINITY_DN1032_c0_g1_m.234	Vesicle transport v-SNARE 12 OS=Arabidopsis thaliana OX=3702 GN=VTI12 PE=1 SV=3	VTI12	19.836	22	18	3	3	2	3	1	0	3	2	1	0	2	1	1	1	1	0	0	0	2	3	1	0	3	2	1	1	3	1	2	1	2	1	1	0	2	3	1	0	3	2	1	1	3	1
TRINITY_DN10333_c1_g1_m.240	Delta(24)-sterol reductase OS=Pisum sativum OX=3888 GN=DIM PE=1 SV=1	DIM	65.832	39	165	16	16	13	11	11	6	15	12	9	11	9	8	14	12	14	11	5	4	16	15	13	10	16	14	13	14	14	12	15	15	14	15	7	6	16	15	13	10	16	14	13	14	14	12
TRINITY_DN1034_c0_g1_m.261	E3 ubiquitin-protein ligase RING1 OS=Gossypium hirsutum OX=3635 GN=RING1 PE=1 SV=1	RING1	38.672	6.4	27	2	2	2	2	2	1	2	1	2	2	2	2	2	1	2	2	1	1	2	2	2	2	2	2	2	2	2	2	2	2	2	2	1	1	2	2	2	2	2	2	2	2	2	2
TRINITY_DN10346_c0_g1_m.254	Pentatricopeptide repeat-containing protein At3g53700, chloroplastic OS=Arabidopsis thaliana OX=3702 GN=MEE40 PE=2 SV=1	MEE40	86.602	7.4	3	3	3	1	0	0	0	0	0	0	0	1	0	0	0	1	0	0	0	2	0	0	1	1	0	0	0	2	1	0	0	1	0	0	0	2	0	0	1	1	0	0	0	2	1
TRINITY_DN10348_c0_g1_m.258	Conserved oligomeric Golgi complex subunit 5 OS=Homo sapiens OX=9606 GN=COG5 PE=1 SV=3	COG5	69.705	16	23	7	7	5	3	0	1	3	2	0	0	2	2	0	0	2	3	0	0	6	4	3	2	5	5	0	2	6	5	2	2	4	6	2	1	6	4	3	2	5	5	0	2	6	5
TRINITY_DN10357_c0_g1_m.264	Protein YIPF1 homolog OS=Dictyostelium discoideum OX=44689 GN=yipf1 PE=3 SV=1	yipf1	30.906	27.8	41	5	5	6	5	0	0	7	6	0	0	7	3	0	0	4	3	0	0	4	4	2	0	5	5	2	0	5	3	1	0	4	4	1	0	4	4	2	0	5	5	2	0	5	3
TRINITY_DN10367_c0_g1_m.269	DExH-box ATP-dependent RNA helicase DExH9 OS=Arabidopsis thaliana OX=3702 GN=MTR4 PE=2 SV=1	MTR4	117.53	3.1	5	2	2	1	1	0	0	0	1	0	0	1	1	0	0	0	0	0	0	1	1	0	1	1	1	0	0	1	2	0	0	0	1	1	0	1	1	0	1	1	1	0	0	1	2
TRINITY_DN10373_c0_g2_m.276	Protein DCL homolog, chloroplastic OS=Arabidopsis thaliana OX=3702 GN=DCL PE=2 SV=1	DCL	26.295	10.1	15	2	2	1	1	3	2	1	1	0	1	1	1	0	0	2	1	0	0	1	1	2	2	1	2	2	1	1	2	1	0	2	1	0	1	1	1	2	2	1	2	2	1	1	2
TRINITY_DN10374_c0_g1_m.277	F-box protein SKIP22 OS=Arabidopsis thaliana OX=3702 GN=SKIP22 PE=1 SV=1	SKIP22	61.928	4.7	3	2	2	0	1	0	0	1	0	0	0	0	0	0	0	1	0	0	0	0	1	0	0	1	1	0	0	0	1	0	0	2	1	0	0	0	1	0	0	1	1	0	0	0	1
TRINITY_DN10375_c0_g1_m.278	Transcription factor RF2b OS=Oryza sativa subsp. japonica OX=39947 GN=RF2b PE=1 SV=2	RF2b	64.847	8.4	12	4	4	1	1	1	1	0	1	1	1	1	0	2	0	0	0	1	1	2	1	2	3	2	1	2	3	2	2	3	2	2	1	2	2	2	1	2	3	2	1	2	3	2	2
TRINITY_DN10388_c0_g2_m.285	Peptidyl-prolyl cis-trans isomerase OS=Catharanthus roseus OX=4058 GN=PCKR1 PE=1 SV=1	PCKR1	18.093	75	187	11	11	17	13	9	12	12	14	14	13	13	7	14	12	11	11	7	8	9	10	10	9	9	9	11	11	9	9	10	10	9	9	9	9	9	10	10	9	9	9	11	11	9	9
TRINITY_DN1039_c0_g1_m.288	Far upstream element-binding protein 1 OS=Mus musculus OX=10090 GN=Fubp1 PE=1 SV=1	Fubp1	44.031	17.9	19	5	5	0	0	0	0	0	0	2	1	1	1	3	3	1	2	2	3	2	2	1	1	1	1	2	2	2	3	3	3	2	3	3	3	2	2	1	1	1	1	2	2	2	3
TRINITY_DN1040_c0_g1_m.303	1,4-dihydroxy-2-naphthoyl-CoA thioesterase 1 OS=Arabidopsis thaliana OX=3702 GN=DHNAT1 PE=1 SV=1	DHNAT1	19.864	28.8	42	5	5	5	4	2	2	2	4	3	2	4	3	3	0	3	4	0	1	4	4	2	2	3	4	3	2	4	4	2	0	4	4	0	2	4	4	2	2	3	4	3	2	4	4
TRINITY_DN1040_c1_g1_m.308	BEL1-like homeodomain protein 2 OS=Arabidopsis thaliana OX=3702 GN=BLH2 PE=1 SV=3	BLH2	68.146	5.2	4	2	1	1	1	0	0	0	0	0	0	0	0	0	0	1	1	0	0	2	2	0	2	2	2	1	1	1	1	0	0	2	2	0	0	1	1	0	1	1	1	1	1	0	1
TRINITY_DN10404_c0_g1_m.299	Probable 2-oxoglutarate-dependent dioxygenase ANS OS=Arabidopsis thaliana OX=3702 GN=ANS PE=2 SV=1	ANS	44.376	8.4	5	2	2	2	0	0	0	1	1	0	0	0	1	0	0	0	0	0	0	2	0	0	0	1	2	0	0	0	1	0	0	0	0	0	1	2	0	0	0	1	2	0	0	0	1
TRINITY_DN1041_c0_g1_m.323	uncharacterized protein LOC102630740 isoform X1 [Citrus sinensis]	--	19.649	14.4	2	2	2	0	0	0	1	0	0	0	0	0	1	0	0	0	0	0	0	0	1	1	1	1	0	1	1	1	1	1	1	0	1	1	2	0	1	1	1	1	0	1	1	1	1
TRINITY_DN10415_c0_g1_m.321	Pectinesterase 3 OS=Citrus sinensis OX=2711 PE=1 SV=1	--	65.182	23.7	94	12	12	3	2	10	12	1	6	4	5	4	4	7	6	10	5	9	6	8	8	10	12	7	9	6	8	9	9	8	7	11	11	5	8	8	8	10	12	7	9	6	8	9	9
TRINITY_DN10416_c0_g1_m.322	uncharacterized protein LOC18053023 isoform X2 [Citrus clementina]	--	24.349	13.9	7	2	2	0	0	0	0	0	0	1	0	1	0	1	0	2	2	0	0	2	1	0	2	1	1	1	0	1	1	1	1	2	2	0	1	2	1	0	2	1	1	1	0	1	1
TRINITY_DN10421_c0_g1_m.326	30S ribosomal protein S13, chloroplastic OS=Arabidopsis thaliana OX=3702 GN=RPS13 PE=2 SV=1	RPS13	22.847	23.9	27	5	5	1	0	2	1	1	1	3	4	1	2	2	2	0	2	2	3	1	1	3	1	1	1	3	3	1	2	2	2	1	2	3	5	1	1	3	1	1	1	3	3	1	2
TRINITY_DN10428_c0_g1_m.332	Putative disease resistance protein At3g14460 OS=Arabidopsis thaliana OX=3702 GN=At3g14460 PE=3 SV=1	At3g14460	16.16	16.7	14	1	1	1	1	1	1	1	1	1	2	1	1	0	1	1	1	0	0	1	1	1	1	1	1	1	1	1	1	1	1	1	1	0	0	1	1	1	1	1	1	1	1	1	1
TRINITY_DN10429_c0_g1_m.333	Serine hydroxymethyltransferase 6 OS=Arabidopsis thaliana OX=3702 GN=SHM6 PE=2 SV=1	SHM6	65.567	20.8	30	8	7	6	3	2	0	5	4	0	0	2	2	0	1	2	2	0	1	7	6	4	4	7	7	3	2	3	6	2	4	5	5	3	3	6	5	3	3	6	6	2	1	2	5
TRINITY_DN10430_c0_g1_m.336	GDSL esterase/lipase At3g48460 OS=Arabidopsis thaliana OX=3702 GN=At3g48460 PE=2 SV=1	At3g48460	41.616	4	1	1	1	0	0	0	0	0	0	0	0	0	0	1	0	0	0	0	0	0	0	0	0	0	0	0	0	0	0	1	0	0	0	0	0	0	0	0	0	0	0	0	0	0	0
TRINITY_DN10431_c0_g1_m.337	Multifunctional methyltransferase subunit TRM112 homolog A OS=Arabidopsis thaliana OX=3702 GN=TRM112A PE=1 SV=1	TRM112A	14.073	29.3	6	2	2	0	2	0	0	1	1	0	0	1	0	0	0	1	0	0	0	1	2	1	0	1	1	0	1	1	1	0	0	1	1	0	0	1	2	1	0	1	1	0	1	1	1
TRINITY_DN1044_c0_g1_m.348	Peptidyl-prolyl cis-trans isomerase FKBP42 OS=Arabidopsis thaliana OX=3702 GN=FKBP42 PE=1 SV=1	FKBP42	29.269	29.9	20	6	6	2	2	2	2	1	0	0	0	2	2	1	0	2	3	0	1	4	3	4	3	2	3	3	3	2	3	3	2	4	5	1	2	4	3	4	3	2	3	3	3	2	3
TRINITY_DN10448_c0_g1_m.347	Zinc finger CCCH domain-containing protein 64 OS=Arabidopsis thaliana OX=3702 GN=At5g56900 PE=2 SV=1	At5g56900	62.784	9.2	15	4	4	3	2	0	0	1	3	0	0	1	2	0	0	1	2	0	0	3	2	1	1	1	3	1	1	1	3	1	1	2	2	0	0	3	2	1	1	1	3	1	1	1	3
TRINITY_DN10456_c0_g1_m.352	FHA domain-containing protein FHA2 OS=Arabidopsis thaliana OX=3702 GN=FHA2 PE=1 SV=1	FHA2	39.617	9.5	5	2	2	0	1	0	0	1	0	0	0	0	1	0	0	1	1	0	0	2	2	1	0	2	1	1	1	1	1	0	0	1	1	0	0	2	2	1	0	2	1	1	1	1	1
TRINITY_DN1046_c0_g1_m.359	Protein LURP-one-related 15 OS=Arabidopsis thaliana OX=3702 GN=At5g01750 PE=1 SV=1	At5g01750	26.481	29	18	7	7	0	0	4	2	0	0	1	1	1	0	3	0	2	2	1	1	2	2	5	3	2	1	1	2	3	2	3	1	3	2	3	2	2	2	5	3	2	1	1	2	3	2
TRINITY_DN1047_c0_g3_m.368	Putative methyltransferase DDB_G0268948 OS=Dictyostelium discoideum OX=44689 GN=DDB_G0268948 PE=1 SV=2	DDB_G0268948	30.06	15.6	16	4	4	1	0	0	1	0	0	1	2	0	0	1	2	3	2	1	2	2	2	1	2	2	1	2	2	1	1	2	2	2	2	2	2	2	2	1	2	2	1	2	2	1	1
TRINITY_DN10473_c0_g1_m.363	Osmotin-like protein OS=Solanum lycopersicum OX=4081 PE=1 SV=1	--	26.764	40.2	85	8	8	3	3	6	3	3	2	9	6	6	2	11	9	8	6	5	3	5	5	7	5	5	4	7	7	6	5	7	8	8	7	5	4	5	5	7	5	5	4	7	7	6	5
TRINITY_DN10477_c0_g1_m.366	Protein YLS3 OS=Arabidopsis thaliana OX=3702 GN=YLS3 PE=2 SV=1	YLS3	19.72	14.1	9	2	2	0	0	1	2	0	0	0	0	0	0	1	1	1	1	1	1	0	0	1	2	0	0	1	1	0	0	2	1	1	1	2	1	0	0	1	2	0	0	1	1	0	0
TRINITY_DN10489_c0_g1_m.375	NADH dehydrogenase [ubiquinone] 1 beta subcomplex subunit 9 OS=Arabidopsis thaliana OX=3702 GN=CIB22 PE=1 SV=1	CIB22	13.705	55.1	89	5	5	8	7	5	4	4	6	5	5	7	6	6	6	8	7	2	3	5	5	5	5	5	5	5	4	5	5	4	5	5	5	3	4	5	5	5	5	5	5	5	4	5	5
TRINITY_DN1050_c0_g1_m.390	Superoxide dismutase [Mn], mitochondrial OS=Hevea brasiliensis OX=3981 GN=SODA PE=2 SV=1	SODA	25.189	75.9	133	13	13	11	12	8	9	7	7	9	6	10	7	9	10	9	8	6	5	13	13	10	11	10	11	10	10	11	10	12	12	11	10	9	9	13	13	10	11	10	11	10	10	11	10
TRINITY_DN10517_c0_g1_m.391	Nodulation protein H OS=Rhizobium meliloti OX=382 GN=nodH PE=4 SV=1	nodH	39.862	15.7	3	3	3	0	1	0	0	1	1	0	0	0	0	0	0	0	0	0	0	0	1	0	0	2	2	1	0	0	1	0	0	1	0	0	0	0	1	0	0	2	2	1	0	0	1
TRINITY_DN1052_c0_g1_m.402	Metal transporter Nramp3 OS=Arabidopsis thaliana OX=3702 GN=NRAMP3 PE=1 SV=2	NRAMP3	49.853	17.8	39	4	4	4	4	1	2	3	5	0	1	6	4	0	0	2	7	0	0	4	3	2	3	3	3	1	2	4	3	2	1	3	3	0	1	4	3	2	3	3	3	1	2	4	3
TRINITY_DN10522_c0_g1_m.399	DNA-damage-repair/toleration protein DRT111, chloroplastic OS=Arabidopsis thaliana OX=3702 GN=DRT111 PE=1 SV=2	DRT111	49.107	17.1	28	5	5	4	2	3	1	2	2	1	2	1	1	2	1	2	3	1	0	5	4	2	3	5	3	2	3	1	3	2	2	3	4	3	1	5	4	2	3	5	3	2	3	1	3
TRINITY_DN10536_c0_g1_m.405	Translationally-controlled tumor protein homolog OS=Hevea brasiliensis OX=3981 GN=TCTP PE=2 SV=1	TCTP	19.021	59.5	106	8	5	7	9	5	5	9	7	7	6	6	5	6	8	10	7	4	5	6	8	6	7	6	7	7	5	6	6	6	7	8	7	4	5	4	5	4	4	4	4	4	3	4	3
TRINITY_DN10548_c0_g1_m.413	uncharacterized protein LOC18038375 [Citrus clementina]	--	27.398	27.8	73	6	6	6	4	1	2	7	3	6	3	6	3	6	5	6	5	7	3	5	5	2	4	6	4	6	5	5	5	5	5	5	5	6	5	5	5	2	4	6	4	6	5	5	5
TRINITY_DN1055_c0_g1_m.428	Malate dehydrogenase, glyoxysomal OS=Citrullus lanatus OX=3654 PE=1 SV=1	--	37.795	62.9	342	14	8	21	16	25	22	19	18	25	25	18	20	27	26	21	21	21	17	14	14	14	13	13	13	13	13	14	14	13	13	14	14	12	12	8	8	8	8	7	8	7	7	8	8
TRINITY_DN10550_c0_g1_m.417	UDP-glycosyltransferase 72E1 OS=Arabidopsis thaliana OX=3702 GN=UGT72E1 PE=1 SV=1	UGT72E1	54.271	6.1	8	2	2	1	1	0	0	1	1	0	0	1	1	0	0	1	1	0	0	2	2	0	0	2	2	0	0	2	1	0	0	2	1	0	0	2	2	0	0	2	2	0	0	2	1
TRINITY_DN10551_c0_g1_m.419	hypothetical protein CUMW_157330 [Citrus unshiu]	--	31.385	2.8	3	1	1	0	0	0	0	1	1	0	0	0	0	0	1	0	0	0	0	1	1	1	1	1	1	1	1	1	1	1	1	1	1	1	1	1	1	1	1	1	1	1	1	1	1
TRINITY_DN10557_c0_g1_m.426	4-coumarate--CoA ligase-like 5 OS=Arabidopsis thaliana OX=3702 GN=4CLL5 PE=1 SV=2	4CLL5	59.625	45.8	122	17	17	11	11	9	5	9	13	8	7	6	6	7	5	12	11	1	1	13	14	13	11	12	11	12	11	8	11	10	9	12	15	3	3	13	14	13	11	12	11	12	11	8	11
TRINITY_DN1056_c0_g1_m.432	3beta-hydroxysteroid-dehydrogenase/decarboxylase isoform 2 OS=Arabidopsis thaliana OX=3702 GN=3BETAHSD/D2 PE=2 SV=2	3BETAHSD/D2	61.98	15.1	43	5	5	4	2	2	2	4	4	2	4	4	3	2	2	4	4	0	0	4	1	1	2	3	3	1	1	4	3	1	1	3	3	1	1	4	1	1	2	3	3	1	1	4	3
TRINITY_DN10587_c0_g1_m.437	uncharacterized protein DDB_G0271670 [Citrus clementina]	--	21.165	6.1	3	1	1	0	0	0	0	0	0	1	1	0	0	1	0	0	0	0	0	1	1	1	1	1	0	1	1	0	0	1	1	0	1	1	0	1	1	1	1	1	0	1	1	0	0
TRINITY_DN1059_c0_g1_m.439	Zinc transporter 2 OS=Oryza sativa subsp. japonica OX=39947 GN=ZIP2 PE=2 SV=1	ZIP2	37.193	5.5	32	2	2	3	2	3	2	2	3	1	2	2	2	2	2	1	2	2	1	2	2	2	2	2	2	2	2	2	2	2	2	2	2	2	1	2	2	2	2	2	2	2	2	2	2
TRINITY_DN106_c0_g1_m.534	2-methyl-6-phytyl-1,4-hydroquinone methyltransferase, chloroplastic OS=Spinacia oleracea OX=3562 PE=1 SV=1	--	37.882	57	259	17	12	17	20	18	19	21	18	14	11	19	18	13	12	22	18	11	8	15	15	15	15	17	15	11	13	16	15	13	14	16	16	8	8	11	10	10	10	12	10	8	9	11	10
TRINITY_DN106_c0_g2_m.536	2-methyl-6-phytyl-1,4-hydroquinone methyltransferase, chloroplastic OS=Spinacia oleracea OX=3562 PE=1 SV=1	--	38.239	46.8	126	15	10	8	6	12	10	7	7	9	6	10	8	8	9	9	11	3	3	10	9	12	13	12	11	13	11	13	10	10	11	10	12	7	7	6	4	7	8	7	6	10	7	8	5
TRINITY_DN1060_c0_g1_m.450	Calcium-binding protein CBP OS=Oryza sativa subsp. japonica OX=39947 GN=CBP PE=2 SV=1	CBP	29.347	15.1	40	4	3	3	2	2	2	4	4	2	2	3	5	2	3	2	3	0	1	2	4	3	3	4	4	3	2	3	3	4	4	3	2	2	3	1	3	2	2	3	3	2	2	2	2
TRINITY_DN1060_c0_g2_m.451	Probable calcium-binding protein CML50 OS=Arabidopsis thaliana OX=3702 GN=CML50 PE=2 SV=1	CML50	12.024	20.8	11	2	1	0	2	0	1	2	3	0	0	1	2	0	0	0	0	0	0	2	2	2	2	2	2	1	0	2	2	2	1	2	0	0	0	1	1	1	1	1	1	0	0	1	1
TRINITY_DN10603_c0_g1_m.446	Ubiquitin carboxyl-terminal hydrolase 16 OS=Arabidopsis thaliana OX=3702 GN=UBP16 PE=1 SV=1	UBP16	125.25	1.8	3	2	2	0	1	0	0	0	0	0	0	0	0	0	0	0	0	1	1	1	2	1	1	1	1	1	0	1	1	0	0	1	1	1	1	1	2	1	1	1	1	1	0	1	1
TRINITY_DN1062_c0_g1_m.466	Protein FLX-like 2 OS=Arabidopsis thaliana OX=3702 GN=FLXL2 PE=1 SV=1	FLXL2	54.796	16.5	23	9	9	4	4	0	0	7	2	0	0	3	1	0	0	0	2	0	0	6	7	1	0	8	6	0	1	5	4	0	1	3	6	0	0	6	7	1	0	8	6	0	1	5	4
TRINITY_DN10628_c0_g1_m.463	Beta-galactosidase 8 OS=Arabidopsis thaliana OX=3702 GN=BGAL8 PE=2 SV=2	BGAL8	92.321	28.7	179	18	17	6	7	10	7	7	6	13	10	5	8	18	19	9	10	23	21	13	12	15	7	12	8	15	13	14	11	17	16	14	12	16	16	12	11	14	7	11	8	14	12	13	10
TRINITY_DN1063_c0_g2_m.478	Translation initiation factor IF-2 OS=Parvibaculum lavamentivorans (strain DS-1 / DSM 13023 / NCIMB 13966) OX=402881 GN=infB PE=3 SV=1	infB	76.429	14	46	9	9	6	7	1	1	7	6	0	1	4	5	1	0	4	3	0	0	6	7	5	4	8	7	2	2	5	5	2	1	5	4	1	1	6	7	5	4	8	7	2	2	5	5
TRINITY_DN10633_c0_g1_m.470	hypothetical protein CISIN_1g003176mg [Citrus sinensis]	--	45.805	12.4	12	3	3	1	1	1	1	3	1	0	0	1	1	0	0	1	1	0	0	2	1	1	2	3	2	1	1	2	2	0	1	2	2	0	0	2	1	1	2	3	2	1	1	2	2
TRINITY_DN10633_c0_g1_m.471	hypothetical protein CISIN_1g003176mg [Citrus sinensis]	--	29.094	16.6	11	4	3	1	2	0	1	1	3	0	0	0	1	0	0	1	1	0	0	3	4	2	3	4	3	0	1	1	3	1	0	3	3	0	0	3	3	1	2	3	3	0	1	1	2
TRINITY_DN10633_c0_g1_m.472	hypothetical protein CISIN_1g003176mg [Citrus sinensis]	--	23.701	29	22	6	5	2	3	2	2	2	3	0	0	1	1	1	0	3	2	0	0	4	5	4	3	4	4	1	0	2	4	3	2	5	4	1	1	3	4	4	2	3	4	0	0	2	3
TRINITY_DN10637_c0_g3_m.475	uncharacterized protein LOC18051184 [Citrus clementina]	--	45.796	9.7	37	4	4	2	2	3	2	3	3	2	2	1	2	3	3	2	2	3	2	2	2	3	2	3	3	2	2	2	2	3	4	2	2	3	3	2	2	3	2	3	3	2	2	2	2
TRINITY_DN10638_c0_g1_m.476	uncharacterized protein LOC102625923 isoform X1 [Citrus sinensis]	--	28.434	16.3	17	3	3	1	1	1	0	1	1	1	2	2	2	1	1	2	1	0	0	3	3	2	3	3	3	2	2	3	3	3	3	3	2	0	0	3	3	2	3	3	3	2	2	3	3
TRINITY_DN10650_c0_g1_m.485	PI-PLC X domain-containing protein At5g67130 OS=Arabidopsis thaliana OX=3702 GN=At5g67130 PE=1 SV=1	At5g67130	45.74	16.5	16	5	5	0	1	1	1	0	0	1	1	0	1	1	0	2	3	2	2	4	4	4	4	2	2	3	1	3	3	3	2	5	4	3	4	4	4	4	4	2	2	3	1	3	3
TRINITY_DN10658_c0_g2_m.489	Protein FLX-like 1 OS=Arabidopsis thaliana OX=3702 GN=FLXL1 PE=1 SV=1	FLXL1	34.995	14.9	4	3	3	0	0	0	0	1	0	0	0	0	0	0	0	1	2	0	0	0	0	0	0	1	0	0	0	0	0	0	0	2	2	0	0	0	0	0	0	1	0	0	0	0	0
TRINITY_DN10658_c1_g1_m.491	Mediator of RNA polymerase II transcription subunit 12 OS=Arabidopsis thaliana OX=3702 GN=MED12 PE=1 SV=1	MED12	252.37	1.2	2	2	2	1	0	0	0	0	0	0	0	1	0	0	0	0	0	0	0	2	2	1	2	2	2	1	1	1	1	2	1	1	1	0	0	2	2	1	2	2	2	1	1	1	1
TRINITY_DN1066_c0_g1_m.508	CBBY-like protein OS=Arabidopsis thaliana OX=3702 GN=CBBY PE=1 SV=1	CBBY	37.826	36	210	12	12	11	15	17	12	13	12	15	16	14	14	16	14	11	13	8	9	11	12	12	11	12	10	12	12	10	11	12	12	12	11	8	9	11	12	12	11	12	10	12	12	10	11
TRINITY_DN1067_c0_g1_m.516	Histidine--tRNA ligase, chloroplastic/mitochondrial OS=Arabidopsis thaliana OX=3702 GN=At3g46100 PE=2 SV=1	At3g46100	28.599	19.7	30	4	4	1	2	1	2	1	1	4	2	2	2	3	2	2	3	1	1	2	3	3	3	3	2	4	4	2	2	3	3	4	3	1	1	2	3	3	3	3	2	4	4	2	2
TRINITY_DN1067_c0_g1_m.517	Histidine--tRNA ligase, chloroplastic/mitochondrial OS=Arabidopsis thaliana OX=3702 GN=At3g46100 PE=2 SV=1	At3g46100	23.289	19.2	22	4	4	2	1	2	2	1	1	1	1	4	1	2	1	1	2	0	0	3	2	2	2	1	1	2	2	4	1	2	2	2	2	0	0	3	2	2	2	1	1	2	2	4	1
TRINITY_DN1069_c0_g1_m.528	Translation initiation factor eIF-2B subunit delta OS=Oryctolagus cuniculus OX=9986 GN=EIF2B4 PE=2 SV=2	EIF2B4	79.901	20.8	78	11	11	8	10	5	4	9	9	4	4	7	5	0	0	6	7	0	0	10	10	5	7	10	8	5	7	9	11	3	1	8	8	1	0	10	10	5	7	10	8	5	7	9	11
TRINITY_DN1069_c0_g2_m.529	Translation initiation factor eIF-2B subunit delta OS=Bos taurus OX=9913 GN=EIF2B4 PE=2 SV=1	EIF2B4	70.863	5.4	5	3	3	2	0	0	0	1	1	0	0	1	0	0	0	0	0	0	0	2	0	0	0	1	1	0	0	1	0	0	0	0	0	0	0	2	0	0	0	1	1	0	0	1	0
TRINITY_DN10699_c0_g1_m.525	TSET complex member tstF OS=Dictyostelium discoideum OX=44689 GN=tstF PE=1 SV=1	tstF	145.11	34.2	160	29	29	20	24	10	7	19	17	1	1	14	14	2	0	15	14	1	1	24	25	17	12	22	21	8	8	17	18	5	3	21	19	4	1	24	25	17	12	22	21	8	8	17	18
TRINITY_DN107_c0_g2_m.605	Protein DETOXIFICATION 29 OS=Arabidopsis thaliana OX=3702 GN=DTX29 PE=1 SV=1	DTX29	55.309	6.9	16	3	3	3	3	0	0	2	1	0	0	3	1	0	0	2	1	0	0	3	3	1	1	3	3	2	1	3	3	1	0	3	2	0	0	3	3	1	1	3	3	2	1	3	3
TRINITY_DN10711_c0_g1_m.545	Ribosome-binding ATPase YchF OS=Bacillus subtilis (strain 168) OX=224308 GN=ychF PE=2 SV=1	ychF	24.676	42.9	74	9	9	5	5	7	6	6	4	3	6	6	5	3	3	3	4	6	2	6	7	7	6	6	6	5	7	5	7	7	3	6	5	6	6	6	7	7	6	6	6	5	7	5	7
TRINITY_DN10711_c0_g1_m.546	Ribosome-binding ATPase YchF OS=Bacillus subtilis (strain 168) OX=224308 GN=ychF PE=2 SV=1	ychF	14.765	27.7	24	3	3	2	2	2	1	2	2	2	1	2	2	1	1	2	2	0	0	3	3	3	3	3	3	3	3	3	3	3	3	3	3	1	2	3	3	3	3	3	3	3	3	3	3
TRINITY_DN1073_c0_g1_m.565	WD-40 repeat-containing protein MSI1 OS=Solanum lycopersicum OX=4081 GN=MSI1 PE=2 SV=1	MSI1	48.309	7.3	5	2	2	0	0	2	0	0	0	0	0	0	0	0	0	1	2	0	0	0	1	2	2	0	0	0	0	1	0	0	0	1	2	0	0	0	1	2	2	0	0	0	0	1	0
TRINITY_DN1074_c0_g1_m.573	50S ribosomal protein L19-1, chloroplastic OS=Arabidopsis thaliana OX=3702 GN=At4g17560 PE=2 SV=1	At4g17560	21.674	20	29	4	4	1	2	3	2	1	1	1	1	4	1	2	1	2	2	3	2	2	3	3	2	1	2	2	2	3	2	2	1	2	2	2	2	2	3	3	2	1	2	2	2	3	2
TRINITY_DN10764_c0_g1_m.582	Bifunctional UDP-glucose 4-epimerase and UDP-xylose 4-epimerase 1 OS=Arabidopsis thaliana OX=3702 GN=UGE1 PE=1 SV=2	UGE1	38.915	18.9	43	5	5	5	5	1	1	3	3	0	2	2	6	0	1	4	9	1	0	4	4	2	2	4	3	1	3	4	5	1	1	4	5	1	1	4	4	2	2	4	3	1	3	4	5
TRINITY_DN1077_c0_g1_m.590	Probable serine/threonine-protein kinase PBL11 OS=Arabidopsis thaliana OX=3702 GN=PBL11 PE=1 SV=2	PBL11	18.48	11.7	6	2	2	1	1	0	0	0	1	2	0	0	0	0	0	0	1	0	0	2	2	1	2	2	2	2	2	1	1	2	1	1	1	1	0	2	2	1	2	2	2	2	2	1	1
TRINITY_DN1078_c0_g1_m.593	Copper-transporting ATPase PAA1, chloroplastic OS=Arabidopsis thaliana OX=3702 GN=PAA1 PE=1 SV=1	PAA1	97.87	15.7	83	11	11	3	5	5	7	8	7	5	5	12	6	3	1	6	9	0	1	9	9	5	8	10	9	8	8	11	11	4	6	10	11	1	2	9	9	5	8	10	9	8	8	11	11
TRINITY_DN10783_c0_g1_m.592	hypothetical protein CUMW_017790 [Citrus unshiu]	--	92.606	22.7	57	14	14	7	8	4	2	4	3	0	1	4	3	0	0	12	9	0	0	9	10	8	6	7	7	4	5	6	5	4	4	13	11	1	2	9	10	8	6	7	7	4	5	6	5
TRINITY_DN1079_c0_g1_m.598	WD-40 repeat-containing protein MSI4 OS=Arabidopsis thaliana OX=3702 GN=MSI4 PE=1 SV=3	MSI4	39.021	53.8	108	10	10	9	8	9	9	7	10	4	7	7	6	6	7	6	11	1	1	7	8	7	7	7	8	6	7	8	6	7	5	8	9	2	2	7	8	7	7	7	8	6	7	8	6
TRINITY_DN1079_c0_g1_m.600	WD-40 repeat-containing protein MSI4 OS=Arabidopsis thaliana OX=3702 GN=MSI4 PE=1 SV=3	MSI4	16.304	38.8	69	4	4	6	5	4	5	5	9	2	3	4	7	1	3	5	8	1	1	4	4	3	3	4	4	3	4	3	4	4	3	4	4	2	2	4	4	3	3	4	4	3	4	3	4
TRINITY_DN108_c0_g1_m.654	26S proteasome regulatory subunit 6A homolog A OS=Arabidopsis thaliana OX=3702 GN=RPT5A PE=1 SV=1	RPT5A	47.422	61	227	25	24	21	19	13	9	16	19	15	12	25	20	7	9	16	16	5	5	22	22	20	18	23	21	20	21	24	22	19	19	24	24	12	10	21	21	20	18	22	20	20	21	24	21
TRINITY_DN1080_c0_g1_m.610	hypothetical protein CISIN_1g005666mg [Citrus sinensis]	--	77.239	8	4	3	3	0	0	1	1	0	0	0	0	0	0	0	0	1	1	0	0	0	0	1	1	0	0	1	0	0	0	1	0	2	1	1	1	0	0	1	1	0	0	1	0	0	0
TRINITY_DN10800_c0_g1_m.606	uncharacterized protein LOC18044350 [Citrus clementina]	--	39.852	26.4	33	6	6	2	1	2	2	1	1	3	4	2	1	1	3	2	2	3	3	3	2	3	3	3	3	3	5	3	2	3	4	3	3	4	4	3	2	3	3	3	3	3	5	3	2
TRINITY_DN1081_c0_g1_m.614	Probable protein phosphatase 2C 55 OS=Arabidopsis thaliana OX=3702 GN=At4g16580 PE=2 SV=2	At4g16580	54.503	25	47	7	5	6	5	1	1	7	7	1	2	6	5	0	0	3	3	0	0	6	5	2	3	6	6	3	3	6	5	1	2	4	5	1	0	4	4	1	3	4	4	2	2	4	4
TRINITY_DN1081_c0_g2_m.616	Probable protein phosphatase 2C 55 OS=Arabidopsis thaliana OX=3702 GN=At4g16580 PE=2 SV=2	At4g16580	46.886	18.2	49	6	4	4	3	3	3	4	3	1	3	3	4	5	4	4	4	0	1	5	5	5	3	6	6	5	5	5	5	5	5	5	5	1	2	3	4	4	3	4	4	4	4	3	4
TRINITY_DN1082_c0_g1_m.619	S-norcoclaurine synthase 1 OS=Papaver somniferum OX=3469 GN=NCS1 PE=1 SV=1	NCS1	12.105	52.3	67	6	6	2	3	7	5	5	2	5	6	3	3	5	5	2	5	3	6	3	5	6	6	6	6	6	6	6	5	6	5	6	6	4	5	3	5	6	6	6	6	6	6	6	5
TRINITY_DN1083_c0_g1_m.623	uncharacterized protein LOC18050070 [Citrus clementina]	--	18.85	11	32	2	2	2	2	2	2	1	2	2	2	2	2	2	2	2	2	2	3	2	2	2	2	2	2	2	2	2	2	2	2	2	2	2	2	2	2	2	2	2	2	2	2	2	2
TRINITY_DN1083_c0_g2_m.625	Chlorophyll a-b binding protein 8, chloroplastic OS=Solanum lycopersicum OX=4081 GN=CAB8 PE=3 SV=1	CAB8	23.039	35.5	350	7	7	20	18	28	23	20	19	24	28	17	16	27	27	20	17	28	18	7	7	7	7	7	7	7	7	7	7	7	7	7	7	7	7	7	7	7	7	7	7	7	7	7	7
TRINITY_DN10832_c0_g1_m.620	Amidase 1 OS=Arabidopsis thaliana OX=3702 GN=AMI1 PE=1 SV=1	AMI1	45.625	61.3	315	17	17	26	22	22	18	18	25	20	18	24	14	25	21	19	21	10	12	16	16	13	14	14	15	13	14	15	15	15	14	16	16	12	11	16	16	13	14	14	15	13	14	15	15
TRINITY_DN1084_c0_g2_m.632	Tubulin beta-3 chain OS=Arabidopsis thaliana OX=3702 GN=TUBB3 PE=2 SV=2	TUBB3	31.328	22	18	6	1	1	1	2	1	1	1	1	1	1	1	1	2	1	2	1	0	4	4	6	6	5	3	5	5	5	4	4	4	5	6	5	4	1	1	1	1	1	1	1	1	1	1
TRINITY_DN10859_c0_g1_m.636	Cytochrome P450 71B10 OS=Arabidopsis thaliana OX=3702 GN=CYP71B10 PE=3 SV=1	CYP71B10	58.241	11	23	4	4	1	1	2	3	1	2	0	3	1	0	1	2	3	2	0	1	2	2	2	4	2	1	1	3	2	2	1	2	3	2	1	1	2	2	2	4	2	1	1	3	2	2
TRINITY_DN1086_c0_g1_m.639	Exocyst complex component SEC8 OS=Arabidopsis thaliana OX=3702 GN=SEC8 PE=1 SV=1	SEC8	106.08	17.8	54	14	14	5	7	3	4	9	5	1	0	7	5	0	0	4	4	0	0	10	10	9	7	12	9	2	4	10	10	4	3	10	9	1	2	10	10	9	7	12	9	2	4	10	10
TRINITY_DN1087_c0_g1_m.643	Alpha-aminoadipic semialdehyde synthase OS=Arabidopsis thaliana OX=3702 GN=LKR/SDH PE=1 SV=1	LKR/SDH	26.958	46.6	91	8	8	3	6	7	6	8	7	6	5	9	4	5	3	7	8	3	4	6	6	7	7	7	7	7	5	8	7	6	6	7	8	4	3	6	6	7	7	7	7	7	5	8	7
TRINITY_DN1087_c0_g1_m.644	Alpha-aminoadipic semialdehyde synthase OS=Arabidopsis thaliana OX=3702 GN=LKR/SDH PE=1 SV=1	LKR/SDH	20.368	51.1	53	6	6	5	2	5	4	4	4	5	3	6	3	2	1	4	5	0	0	6	5	5	4	4	5	5	5	6	4	4	3	6	5	0	0	6	5	5	4	4	5	5	5	6	4
TRINITY_DN10874_c0_g1_m.641	Adenylate kinase isoenzyme 6 homolog OS=Arabidopsis thaliana OX=3702 GN=AAK6 PE=1 SV=1	AAK6	20.631	10	3	2	2	0	1	0	0	0	0	0	0	0	0	0	0	0	0	1	1	1	1	1	1	1	2	0	0	0	1	1	1	1	0	1	1	1	1	1	1	1	2	0	0	0	1
TRINITY_DN10890_c1_g1_m.649	Uncharacterized protein HI_0077 OS=Haemophilus influenzae (strain ATCC 51907 / DSM 11121 / KW20 / Rd) OX=71421 GN=HI_0077 PE=4 SV=1	HI_0077	34.272	14.6	3	2	2	2	0	0	0	1	0	0	0	0	0	0	0	0	0	0	0	2	2	0	0	1	0	0	0	1	0	0	0	0	0	0	0	2	2	0	0	1	0	0	0	1	0
TRINITY_DN109_c0_g1_m.719	60S ribosomal protein L4 OS=Prunus armeniaca OX=36596 GN=RPL4 PE=2 SV=1	RPL4	44.644	53.6	260	19	19	21	15	16	20	17	18	20	18	19	20	13	11	19	21	6	6	18	16	18	15	18	18	17	16	17	17	14	13	17	18	8	9	18	16	18	15	18	18	17	16	17	17
TRINITY_DN10910_c0_g1_m.658	Probable pectinesterase/pectinesterase inhibitor 54 OS=Arabidopsis thaliana OX=3702 GN=PME54 PE=2 SV=1	PME54	58.531	42.2	80	18	18	1	1	3	2	1	1	6	7	3	2	7	13	4	2	12	15	5	7	9	10	4	5	14	15	10	4	16	17	10	7	16	16	5	7	9	10	4	5	14	15	10	4
TRINITY_DN10916_c0_g1_m.660	UMP-CMP kinase OS=Prunus armeniaca OX=36596 PE=2 SV=1	--	28.208	19.1	5	4	3	2	0	0	0	1	1	0	0	1	0	0	0	0	0	0	0	3	2	2	1	2	3	2	1	3	2	2	1	3	2	2	1	2	1	1	0	1	2	1	0	2	1
TRINITY_DN10946_c0_g1_m.678	Protein FATTY ACID EXPORT 1, chloroplastic OS=Arabidopsis thaliana OX=3702 GN=FAX1 PE=1 SV=1	FAX1	25.335	25.2	58	4	4	5	3	4	4	4	4	3	4	4	4	5	3	3	4	3	1	4	3	4	4	4	4	3	4	4	4	4	4	3	4	4	3	4	3	4	4	4	4	3	4	4	4
TRINITY_DN1095_c0_g1_m.686	Vacuolar cation/proton exchanger 3 OS=Arabidopsis thaliana OX=3702 GN=CAX3 PE=1 SV=1	CAX3	48.588	2.5	7	1	1	0	1	0	0	1	1	0	0	0	1	0	0	0	1	1	1	0	1	0	0	1	1	0	0	0	1	0	0	0	1	1	1	0	1	0	0	1	1	0	0	0	1
TRINITY_DN1095_c2_g1_m.688	33 kDa ribonucleoprotein, chloroplastic OS=Nicotiana sylvestris OX=4096 PE=1 SV=1	--	25.074	6.1	9	1	1	0	0	0	0	0	0	0	0	0	0	0	0	0	0	4	5	0	0	0	0	0	0	0	0	0	0	0	0	0	0	1	1	0	0	0	0	0	0	0	0	0	0
TRINITY_DN1096_c0_g1_m.694	Membrane-anchored ubiquitin-fold protein 1 OS=Arabidopsis thaliana OX=3702 GN=MUB1 PE=1 SV=1	MUB1	12.644	9.4	0	1	1	0	0	0	0	0	0	0	0	0	0	0	0	0	0	0	0	0	0	1	1	0	0	0	0	0	1	0	0	0	0	1	0	0	0	1	1	0	0	0	0	0	1
TRINITY_DN10961_c0_g1_m.689	WD repeat-containing protein VIP3 OS=Arabidopsis thaliana OX=3702 GN=VIP3 PE=1 SV=1	VIP3	38.719	58.7	135	13	13	13	11	9	6	9	13	7	8	11	8	6	8	12	11	2	1	10	10	9	9	11	12	7	9	9	11	8	8	11	12	3	3	10	10	9	9	11	12	7	9	9	11
TRINITY_DN10965_c0_g1_m.691	4-hydroxy-3-methylbut-2-enyl diphosphate reductase, chloroplastic OS=Arabidopsis thaliana OX=3702 GN=ISPH PE=1 SV=1	ISPH	52.272	61.2	301	28	28	16	19	23	22	21	17	26	24	16	18	14	17	27	27	7	7	19	21	26	24	21	20	25	25	18	20	21	20	25	25	12	10	19	21	26	24	21	20	25	25	18	20
TRINITY_DN1097_c0_g1_m.705	Digestive organ expansion factor homolog OS=Xenopus tropicalis OX=8364 GN=diexf PE=2 SV=1	diexf	86.599	2.5	0	1	1	0	0	0	0	0	0	0	0	0	0	0	0	0	0	0	0	1	1	1	1	1	1	1	1	1	0	0	1	1	1	0	0	1	1	1	1	1	1	1	1	1	0
TRINITY_DN10973_c0_g1_m.697	uncharacterized protein LOC18038895 [Citrus clementina]	--	74.309	7.9	10	4	4	1	3	0	0	0	1	0	0	1	1	0	0	1	2	0	0	2	4	2	2	2	2	0	2	1	3	0	1	3	3	0	0	2	4	2	2	2	2	0	2	1	3
TRINITY_DN1099_c0_g1_m.714	Long-chain-alcohol oxidase FAO2 OS=Lotus japonicus OX=34305 GN=FAO2 PE=2 SV=1	FAO2	85.58	6.4	6	4	4	0	0	1	1	0	0	0	1	0	0	0	0	2	1	0	0	2	0	1	2	1	0	0	3	0	2	1	0	3	3	0	0	2	0	1	2	1	0	0	3	0	2
TRINITY_DN1099_c0_g1_m.715	Long-chain-alcohol oxidase FAO2 OS=Lotus japonicus OX=34305 GN=FAO2 PE=2 SV=1	FAO2	45.23	58.1	456	24	24	37	36	24	25	36	35	29	24	32	31	25	29	30	32	13	18	24	23	22	23	24	23	23	23	20	23	23	23	23	24	17	16	24	23	22	23	24	23	23	23	20	23
TRINITY_DN10995_c0_g1_m.713	Putative 12-oxophytodienoate reductase 11 OS=Oryza sativa subsp. japonica OX=39947 GN=OPR11 PE=2 SV=1	OPR11	42.177	8.2	14	3	2	1	1	1	1	2	2	0	0	1	1	0	0	1	3	0	0	2	2	3	3	3	3	3	1	1	3	1	3	3	3	1	2	2	1	2	2	2	2	2	0	1	2
TRINITY_DN11_c0_g1_m.1306	Protein phosphatase 2C 16 OS=Arabidopsis thaliana OX=3702 GN=HAB1 PE=1 SV=1	HAB1	44.431	3.1	1	1	1	0	0	1	0	0	0	0	0	0	0	0	0	0	0	0	0	1	1	1	0	0	0	0	0	0	1	0	0	1	0	0	0	1	1	1	0	0	0	0	0	0	1
TRINITY_DN11_c1_g1_m.1313	Cell division protein FtsY homolog, chloroplastic OS=Arabidopsis thaliana OX=3702 GN=CPFTSY PE=1 SV=2	CPFTSY	27.453	33.6	65	7	7	5	5	7	2	4	5	5	5	5	3	3	3	4	3	3	3	6	7	5	5	5	6	5	5	7	5	6	4	7	5	3	3	6	7	5	5	5	6	5	5	7	5
TRINITY_DN11_c1_g1_m.1314	Cell division protein FtsY homolog, chloroplastic OS=Arabidopsis thaliana OX=3702 GN=CPFTSY PE=1 SV=2	CPFTSY	10.501	14.9	4	1	1	0	0	1	1	0	0	1	1	0	0	0	0	0	0	0	0	1	0	1	1	1	1	1	1	1	1	1	1	1	1	0	1	1	0	1	1	1	1	1	1	1	1
TRINITY_DN110_c0_g1_m.775	Triosephosphate isomerase, cytosolic OS=Petunia hybrida OX=4102 GN=TPIP1 PE=2 SV=1	TPIP1	29.187	66.3	415	14	10	31	27	27	17	25	27	29	23	28	24	30	27	30	24	23	23	13	13	13	13	13	13	13	13	13	12	12	13	13	13	13	11	9	9	9	9	9	9	9	9	9	8
TRINITY_DN110_c0_g2_m.777	Triosephosphate isomerase, cytosolic OS=Petunia hybrida OX=4102 GN=TPIP1 PE=2 SV=1	TPIP1	27.079	66.9	188	13	9	16	14	13	12	11	11	13	16	13	7	13	14	11	11	7	6	11	12	12	12	12	13	12	12	11	12	13	13	12	12	11	11	7	8	8	8	8	9	8	8	7	8
TRINITY_DN1100_c0_g1_m.729	Gamma carbonic anhydrase 1, mitochondrial OS=Arabidopsis thaliana OX=3702 GN=GAMMACA1 PE=1 SV=1	GAMMACA1	32.088	58.2	288	13	13	19	22	15	11	23	21	16	18	17	19	16	22	21	21	12	15	12	13	11	10	13	12	10	11	11	12	10	11	12	11	10	10	12	13	11	10	13	12	10	11	11	12
TRINITY_DN11007_c0_g1_m.727	Uncharacterized protein At4g28440 OS=Arabidopsis thaliana OX=3702 GN=At4g28440 PE=1 SV=1	At4g28440	15.256	26.3	52	3	3	4	4	3	1	3	3	2	2	3	5	4	4	4	5	2	3	3	3	3	3	3	3	3	3	3	3	3	3	3	3	3	3	3	3	3	3	3	3	3	3	3	3
TRINITY_DN1101_c0_g1_m.735	Protein LEO1 homolog OS=Arabidopsis thaliana OX=3702 GN=VIP4 PE=1 SV=1	VIP4	64.762	1.8	1	1	1	0	0	0	0	0	0	0	0	0	0	0	0	0	0	1	0	0	0	0	0	0	0	0	0	0	0	0	0	0	0	1	1	0	0	0	0	0	0	0	0	0	0
TRINITY_DN1101_c1_g1_m.739	Transport inhibitor response 1-like protein OS=Arabidopsis thaliana OX=3702 GN=At5g49980 PE=2 SV=1	At5g49980	71.643	9.4	21	4	4	2	2	2	2	3	2	1	1	1	2	0	0	1	1	1	0	3	3	3	3	4	4	3	2	1	3	2	2	3	3	2	1	3	3	3	3	4	4	3	2	1	3
TRINITY_DN11017_c0_g1_m.734	Peptidyl-prolyl cis-trans isomerase FKBP12 OS=Arabidopsis thaliana OX=3702 GN=FKBP12 PE=1 SV=2	FKBP12	12.115	49.1	73	5	5	8	6	3	3	6	4	3	5	6	5	5	3	8	6	1	1	5	5	5	4	5	5	4	5	5	5	5	4	5	5	3	5	5	5	5	4	5	5	4	5	5	5
TRINITY_DN1103_c0_g1_m.744	Probable starch synthase 4, chloroplastic/amyloplastic OS=Arabidopsis thaliana OX=3702 GN=SS4 PE=1 SV=1	SS4	77.387	9.9	19	6	6	3	2	2	0	0	2	0	0	1	2	0	0	5	2	0	0	6	6	4	1	5	5	1	0	1	6	0	1	6	6	0	0	6	6	4	1	5	5	1	0	1	6
TRINITY_DN1105_c0_g1_m.751	Signal recognition particle receptor subunit beta OS=Dictyostelium discoideum OX=44689 GN=srprb PE=3 SV=1	srprb	29.329	38	39	6	6	3	4	5	2	5	3	2	2	3	3	1	0	3	3	0	0	4	5	4	3	5	5	3	3	5	5	2	1	4	5	1	1	4	5	4	3	5	5	3	3	5	5
TRINITY_DN1106_c0_g1_m.753	DEAD-box ATP-dependent RNA helicase 30 OS=Arabidopsis thaliana OX=3702 GN=RH30 PE=1 SV=2	RH30	54.144	39.8	103	16	11	12	16	3	2	13	15	2	2	8	9	3	2	5	7	2	2	12	15	6	5	14	13	4	6	8	13	3	4	8	8	5	2	9	11	3	2	11	10	2	3	7	10
TRINITY_DN1106_c0_g2_m.756	DEAD-box ATP-dependent RNA helicase 20 OS=Arabidopsis thaliana OX=3702 GN=RH20 PE=2 SV=1	RH20	39.674	36.6	72	11	9	6	10	5	3	8	6	4	4	6	4	2	3	7	4	0	0	9	9	8	7	8	8	8	6	8	6	7	6	9	8	2	1	8	7	7	6	7	7	7	5	8	5
TRINITY_DN1106_c0_g2_m.757	DEAD-box ATP-dependent RNA helicase 20 OS=Arabidopsis thaliana OX=3702 GN=RH20 PE=2 SV=1	RH20	17.782	52.1	34	7	5	3	4	2	1	3	3	2	3	3	1	2	2	2	2	1	0	5	6	4	4	5	6	4	5	3	4	3	3	4	4	2	1	3	4	2	2	3	4	3	3	2	2
TRINITY_DN11077_c0_g1_m.758	ATP sulfurylase 2 OS=Arabidopsis thaliana OX=3702 GN=APS2 PE=1 SV=1	APS2	53.539	49.8	198	20	18	17	12	9	12	14	14	14	13	19	16	7	10	15	16	3	7	16	16	14	16	16	14	14	14	18	19	10	9	14	16	6	6	14	14	12	14	14	12	13	12	16	17
TRINITY_DN11089_c0_g1_m.766	Alpha-galactosidase 1 OS=Arabidopsis thaliana OX=3702 GN=AGAL1 PE=2 SV=1	AGAL1	46.736	45.1	358	15	14	24	22	26	23	24	16	24	22	19	17	26	26	20	20	26	23	14	15	13	14	14	13	13	12	15	13	12	13	13	12	13	13	14	14	13	13	13	13	13	12	14	13
TRINITY_DN1109_c0_g1_m.772	THO complex subunit 5B OS=Arabidopsis thaliana OX=3702 GN=THO5B PE=1 SV=1	THO5B	93.088	11.3	18	6	6	0	1	4	2	0	0	0	0	3	2	0	0	2	4	0	0	1	1	4	3	0	2	0	0	3	3	0	0	2	5	0	0	1	1	4	3	0	2	0	0	3	3
TRINITY_DN1109_c0_g1_m.773	THO complex subunit 5B OS=Arabidopsis thaliana OX=3702 GN=THO5B PE=1 SV=1	THO5B	42.021	14.9	11	4	2	2	2	1	0	1	2	1	0	0	2	0	0	0	0	0	0	4	4	1	2	4	4	1	0	3	3	1	0	1	2	0	0	2	2	1	1	2	2	1	0	1	1
TRINITY_DN1110_c0_g1_m.780	Protein SHOOT GRAVITROPISM 6 OS=Arabidopsis thaliana OX=3702 GN=SGR6 PE=2 SV=1	SGR6	134.47	3.1	12	3	3	1	2	1	1	1	1	0	0	2	1	0	0	1	1	0	0	3	3	3	2	3	3	2	3	2	2	3	3	3	3	0	1	3	3	3	2	3	3	2	3	2	2
TRINITY_DN1110_c1_g1_m.784	Inositol monophosphatase 3 OS=Solanum lycopersicum OX=4081 GN=IMP3 PE=1 SV=1	IMP3	29.217	45.6	158	12	12	8	10	9	9	9	8	11	12	7	8	15	14	10	12	8	8	9	10	10	9	10	9	10	9	8	10	11	11	10	11	9	9	9	10	10	9	10	9	10	9	8	10
TRINITY_DN1112_c0_g1_m.789	Ethylene-insensitive protein 2 OS=Arabidopsis thaliana OX=3702 GN=EIN2 PE=1 SV=1	EIN2	155.91	6.6	19	6	6	1	1	2	2	0	0	0	0	2	4	0	0	3	4	0	0	3	4	3	4	4	4	0	1	3	4	0	0	5	5	0	0	3	4	3	4	4	4	0	1	3	4
TRINITY_DN1113_c0_g1_m.797	Ribonuclease II, chloroplastic/mitochondrial OS=Arabidopsis thaliana OX=3702 GN=RNR1 PE=2 SV=1	RNR1	65.448	5.3	11	3	3	2	1	0	0	1	0	0	0	2	2	0	0	0	3	0	0	3	3	2	2	2	1	2	0	2	2	0	0	2	3	0	0	3	3	2	2	2	1	2	0	2	2
TRINITY_DN1113_c0_g1_m.798	Ribonuclease II, chloroplastic/mitochondrial OS=Arabidopsis thaliana OX=3702 GN=RNR1 PE=2 SV=1	RNR1	12.61	16.4	9	1	1	1	1	1	0	1	1	0	0	1	1	0	0	1	1	0	0	1	1	1	1	1	1	0	0	1	1	1	1	1	1	0	0	1	1	1	1	1	1	0	0	1	1
TRINITY_DN1116_c0_g1_m.807	Phenylalanine ammonia-lyase OS=Citrus limon OX=2708 GN=PAL6 PE=2 SV=1	PAL6	78.3	32.6	25	18	8	5	5	0	0	4	3	0	0	3	3	0	0	0	0	1	1	13	15	0	0	14	14	0	1	10	10	0	0	1	2	4	3	6	7	0	0	6	6	0	0	4	3
TRINITY_DN1116_c0_g2_m.809	Phenylalanine ammonia-lyase 1 OS=Prunus avium OX=42229 GN=PAL1 PE=2 SV=1	PAL1	77.696	42.9	102	25	17	16	16	0	0	17	17	0	0	15	17	0	0	0	0	2	2	20	23	0	0	21	21	1	2	19	21	0	0	3	3	3	5	14	15	0	0	14	14	1	1	13	15
TRINITY_DN1116_c0_g3_m.810	Putative 4-hydroxy-4-methyl-2-oxoglutarate aldolase 3 OS=Arabidopsis thaliana OX=3702 GN=At5g56260 PE=1 SV=1	At5g56260	17.536	45.5	132	7	7	9	9	5	6	11	11	4	8	7	8	11	9	8	7	10	9	7	7	6	6	7	7	7	7	7	7	7	6	7	7	7	6	7	7	6	6	7	7	7	7	7	7
TRINITY_DN1118_c0_g1_m.826	Calcium-transporting ATPase 9, plasma membrane-type OS=Arabidopsis thaliana OX=3702 GN=ACA9 PE=2 SV=2	ACA9	117.26	12.5	30	9	8	3	3	1	0	2	1	1	2	3	2	2	1	4	3	1	1	4	4	3	5	3	6	4	3	4	4	3	3	8	6	2	2	3	3	2	4	2	5	3	2	3	3
TRINITY_DN11188_c0_g1_m.823	Glutamine--fructose-6-phosphate aminotransferase [isomerizing] 2 OS=Homo sapiens OX=9606 GN=GFPT2 PE=1 SV=3	GFPT2	76.231	18.9	34	10	10	5	5	1	0	9	3	0	0	6	3	0	0	1	1	0	0	8	6	3	2	8	6	0	0	4	6	0	0	3	5	0	0	8	6	3	2	8	6	0	0	4	6
TRINITY_DN1119_c0_g1_m.833	Probable ADP-ribosylation factor GTPase-activating protein AGD14 OS=Arabidopsis thaliana OX=3702 GN=AGD14 PE=1 SV=2	AGD14	77.317	3.2	7	1	1	1	1	1	0	1	1	0	0	0	0	0	0	1	1	0	0	1	1	1	0	1	1	1	1	0	1	0	0	1	1	0	0	1	1	1	0	1	1	1	1	0	1
TRINITY_DN11193_c0_g1_m.829	Mediator of RNA polymerase II transcription subunit 25 OS=Arabidopsis thaliana OX=3702 GN=MED25 PE=1 SV=1	MED25	89.508	10.8	41	7	7	6	5	1	1	5	5	1	1	4	4	0	1	4	2	0	1	5	6	2	3	6	5	3	3	6	6	1	1	5	5	1	1	5	6	2	3	6	5	3	3	6	6
TRINITY_DN112_c0_g1_m.894	Protein JOKA2 OS=Solanum tuberosum OX=4113 GN=JOKA2 PE=1 SV=1	JOKA2	49.045	4.4	6	1	1	1	1	0	0	1	1	0	0	1	0	0	0	1	0	0	0	1	1	0	1	1	1	0	0	1	1	0	0	1	0	0	0	1	1	0	1	1	1	0	0	1	1
TRINITY_DN112_c0_g1_m.895	Protein JOKA2 OS=Solanum tuberosum OX=4113 GN=JOKA2 PE=1 SV=1	JOKA2	35.411	12.1	21	4	4	4	2	0	0	4	3	0	0	2	2	0	0	2	2	0	0	4	4	1	1	4	4	1	1	3	3	0	0	4	4	0	1	4	4	1	1	4	4	1	1	3	3
TRINITY_DN1120_c0_g1_m.841	Non-specific lipid-transfer protein OS=Prunus avium OX=42229 PE=1 SV=1	--	13.548	27.8	51	5	5	4	3	4	3	4	1	3	2	3	2	6	4	2	2	4	4	5	4	3	3	4	3	4	3	5	2	5	4	4	4	3	3	5	4	3	3	4	3	4	3	5	2
TRINITY_DN11203_c0_g1_m.839	Replication protein A 32 kDa subunit A OS=Arabidopsis thaliana OX=3702 GN=RPA2A PE=1 SV=2	RPA2A	31.04	20.7	7	4	4	1	1	0	0	1	0	0	0	1	2	0	0	0	1	0	0	2	2	1	2	2	3	1	0	3	4	1	1	1	3	0	0	2	2	1	2	2	3	1	0	3	4
TRINITY_DN1121_c0_g1_m.848	30S ribosomal protein S18, chloroplastic OS=Chlorokybus atmophyticus OX=3144 GN=rps18 PE=3 SV=2	rps18	29.872	19.6	13	3	3	3	3	0	0	2	3	0	0	1	1	0	0	0	0	0	0	3	3	1	0	3	3	1	1	3	1	0	0	2	3	0	0	3	3	1	0	3	3	1	1	3	1
TRINITY_DN11226_c0_g1_m.852	Peptide methionine sulfoxide reductase B1, chloroplastic OS=Arabidopsis thaliana OX=3702 GN=MSRB1 PE=1 SV=1	MSRB1	27.991	44.4	92	9	9	8	7	5	5	7	5	7	6	7	6	7	5	7	6	2	2	8	8	7	6	7	7	7	7	7	8	8	6	8	8	4	3	8	8	7	6	7	7	7	7	7	8
TRINITY_DN1123_c0_g1_m.855	ABC transporter F family member 5 OS=Arabidopsis thaliana OX=3702 GN=ABCF5 PE=2 SV=1	ABCF5	70.069	33.3	81	16	16	7	8	4	3	8	6	3	3	6	7	3	4	8	8	1	2	10	11	4	5	8	6	3	4	8	11	4	4	9	8	4	3	10	11	4	5	8	6	3	4	8	11
TRINITY_DN1123_c0_g1_m.856	ABC transporter F family member 5 OS=Arabidopsis thaliana OX=3702 GN=ABCF5 PE=2 SV=1	ABCF5	15.705	19.3	5	2	2	1	1	0	0	0	0	0	0	2	0	0	0	1	0	0	0	1	1	1	0	1	1	0	0	2	0	0	0	1	1	0	0	1	1	1	0	1	1	0	0	2	0
TRINITY_DN1125_c0_g2_m.865	Probable carboxylesterase 13 OS=Arabidopsis thaliana OX=3702 GN=CXE13 PE=1 SV=1	CXE13	30.653	56.6	127	13	11	11	11	8	7	12	14	7	9	10	7	5	3	11	10	1	1	12	12	12	11	12	13	11	11	12	13	9	10	13	13	3	4	10	10	10	9	10	11	9	9	10	11
TRINITY_DN1125_c0_g4_m.866	Probable carboxylesterase 13 OS=Arabidopsis thaliana OX=3702 GN=CXE13 PE=1 SV=1	CXE13	23.835	12.4	8	2	2	1	1	0	0	1	1	0	0	0	1	0	0	1	2	0	0	2	2	1	1	1	2	0	1	1	1	0	0	2	1	0	0	2	2	1	1	1	2	0	1	1	1
TRINITY_DN1125_c1_g1_m.868	Probable carboxylesterase 13 OS=Arabidopsis thaliana OX=3702 GN=CXE13 PE=1 SV=1	CXE13	37.321	55.2	111	15	13	11	7	9	7	9	11	5	4	11	8	4	4	12	8	1	0	10	12	10	11	11	11	9	10	11	12	9	10	12	12	2	2	8	10	8	9	9	9	7	8	9	10
TRINITY_DN1127_c0_g1_m.881	Cyanate hydratase OS=Medicago truncatula OX=3880 GN=CYN PE=2 SV=1	CYN	18.759	47.9	113	7	7	9	8	8	8	10	6	7	6	7	6	7	5	8	7	5	6	7	6	5	5	6	5	5	6	4	5	5	4	6	5	5	5	7	6	5	5	6	5	5	6	4	5
TRINITY_DN11277_c0_g3_m.879	Probable U6 snRNA-associated Sm-like protein LSm4 OS=Nicotiana tabacum OX=4097 PE=2 SV=1	--	16.126	19.3	16	2	2	3	1	0	0	1	2	2	0	3	1	0	0	2	1	0	0	2	1	2	2	2	1	1	1	1	2	1	1	2	1	0	0	2	1	2	2	2	1	1	1	1	2
TRINITY_DN11282_c0_g1_m.884	Uncharacterized protein At4g08330, chloroplastic OS=Arabidopsis thaliana OX=3702 GN=At4g08330 PE=1 SV=1	At4g08330	19.466	31	9	3	3	1	2	1	0	2	1	0	0	1	0	0	0	1	0	0	0	3	3	3	1	3	2	0	1	3	1	2	0	3	1	0	0	3	3	3	1	3	2	0	1	3	1
TRINITY_DN11293_c0_g1_m.888	Probable arabinosyltransferase ARAD1 OS=Arabidopsis thaliana OX=3702 GN=ARAD1 PE=1 SV=1	ARAD1	53.992	2.3	2	1	1	0	0	0	0	1	1	0	0	0	0	0	0	0	0	0	0	1	1	1	0	1	1	0	0	0	1	0	0	1	1	0	0	1	1	1	0	1	1	0	0	0	1
TRINITY_DN113_c0_g1_m.958	Calcium permeable stress-gated cation channel 1 OS=Arabidopsis thaliana OX=3702 GN=CSC1 PE=1 SV=1	CSC1	48.137	15.3	17	5	5	1	1	2	1	1	0	0	1	1	1	3	2	1	1	1	0	1	2	3	2	1	1	1	2	2	1	3	2	2	2	1	0	1	2	3	2	1	1	1	2	2	1
TRINITY_DN113_c1_g1_m.961	Vacuolar-sorting receptor 6 OS=Arabidopsis thaliana OX=3702 GN=VSR6 PE=2 SV=3	VSR6	71.728	10.5	51	7	6	4	3	4	2	3	4	2	3	2	3	3	3	3	3	5	4	6	5	6	3	4	5	3	4	3	3	4	5	4	4	5	4	5	5	5	3	4	5	3	4	2	3
TRINITY_DN113_c1_g1_m.962	Vacuolar-sorting receptor 6 OS=Arabidopsis thaliana OX=3702 GN=VSR6 PE=2 SV=3	VSR6	32.265	49.5	70	9	9	5	4	7	5	6	1	7	7	4	4	5	4	4	3	3	1	7	7	7	8	7	6	6	7	6	7	6	7	6	8	8	6	7	7	7	8	7	6	6	7	6	7
TRINITY_DN11301_c0_g1_m.898	Vacuolar protein sorting-associated protein 29 OS=Arabidopsis thaliana OX=3702 GN=VPS29 PE=2 SV=1	VPS29	21.145	28.9	27	4	3	4	3	1	1	2	2	0	1	4	3	1	1	1	3	0	0	4	4	3	2	4	3	2	2	3	3	2	2	3	4	0	0	3	3	2	1	3	2	1	1	2	2
TRINITY_DN11305_c0_g1_m.900	DNA damage-repair/toleration protein DRT100 OS=Arabidopsis thaliana OX=3702 GN=DRT100 PE=2 SV=2	DRT100	42.151	13.7	10	5	5	0	0	0	0	0	0	0	0	0	0	3	2	0	0	3	2	2	2	1	1	2	2	2	2	2	2	4	4	2	2	4	3	2	2	1	1	2	2	2	2	2	2
TRINITY_DN11308_c0_g1_m.902	B3 domain-containing protein REM16 OS=Arabidopsis thaliana OX=3702 GN=REM16 PE=2 SV=1	REM16	52.642	5.8	3	2	2	1	1	0	0	1	0	0	0	0	0	0	0	0	0	0	0	1	1	0	0	2	1	0	0	0	0	0	0	0	0	0	0	1	1	0	0	2	1	0	0	0	0
TRINITY_DN11309_c0_g1_m.903	HIPL1 protein OS=Arabidopsis thaliana OX=3702 GN=HIPL1 PE=3 SV=2	HIPL1	75.425	3.3	6	2	2	1	1	0	0	2	0	0	0	1	0	0	0	1	0	0	0	1	1	1	0	2	1	1	0	1	1	0	0	1	1	0	1	1	1	1	0	2	1	1	0	1	1
TRINITY_DN1131_c0_g1_m.912	Ferrochelatase-2, chloroplastic OS=Oryza sativa subsp. indica OX=39946 GN=HEMH PE=2 SV=2	HEMH	59.678	24.7	141	12	12	7	8	6	9	9	7	10	11	10	7	9	12	10	14	6	6	10	9	9	8	9	9	11	11	11	11	11	12	9	11	8	8	10	9	9	8	9	9	11	11	11	11
TRINITY_DN1132_c0_g2_m.915	Probable 26S proteasome non-ATPase regulatory subunit 3 OS=Nicotiana tabacum OX=4097 GN=21D7 PE=2 SV=1	21D7	28.414	39.4	57	7	7	5	6	4	3	4	4	4	4	4	4	2	3	4	6	0	0	6	6	6	5	4	5	5	6	5	6	4	4	6	6	2	2	6	6	6	5	4	5	5	6	5	6
TRINITY_DN1132_c0_g2_m.916	Probable 26S proteasome non-ATPase regulatory subunit 3 OS=Nicotiana tabacum OX=4097 GN=21D7 PE=2 SV=1	21D7	21.236	55.6	105	10	10	5	9	5	3	8	8	5	6	6	7	6	8	8	12	4	5	9	9	6	7	9	9	9	9	8	9	8	9	10	10	7	8	9	9	6	7	9	9	9	9	8	9
TRINITY_DN1132_c1_g1_m.919	Ras-related protein RABA1f OS=Arabidopsis thaliana OX=3702 GN=RABA1F PE=2 SV=1	RABA1F	24.164	53	48	11	3	5	5	3	2	4	3	2	3	4	3	3	2	5	1	1	2	11	11	8	8	10	11	9	10	11	9	10	8	10	10	9	9	3	3	3	1	2	3	2	3	3	2
TRINITY_DN1132_c1_g3_m.920	Ras-related protein RABA1d OS=Arabidopsis thaliana OX=3702 GN=RABA1D PE=2 SV=1	RABA1D	24.073	56	75	11	5	6	7	5	2	7	2	5	6	6	5	6	5	5	5	2	1	11	11	9	9	11	11	10	10	11	10	11	9	10	11	8	8	5	5	5	3	5	5	5	5	5	5
TRINITY_DN1133_c0_g1_m.924	Pumilio homolog 6, chloroplastic OS=Arabidopsis thaliana OX=3702 GN=APUM6 PE=1 SV=1	APUM6	77.001	9.4	8	4	4	2	1	1	0	0	0	0	0	1	0	0	0	2	1	0	0	3	3	3	1	1	2	2	2	3	2	1	1	3	3	1	0	3	3	3	1	1	2	2	2	3	2
TRINITY_DN1133_c0_g2_m.926	Pumilio homolog 5 OS=Arabidopsis thaliana OX=3702 GN=APUM5 PE=1 SV=2	APUM5	111.87	11.6	29	9	9	3	6	1	0	6	3	0	0	4	1	0	0	2	2	1	0	7	8	4	1	7	6	3	0	8	7	1	3	7	5	2	1	7	8	4	1	7	6	3	0	8	7
TRINITY_DN11334_c0_g1_m.922	uncharacterized protein LOC102610794 [Citrus sinensis]	--	15.495	10.4	0	1	1	0	0	0	0	0	0	0	0	0	0	0	0	0	0	0	0	1	1	0	0	0	1	0	0	0	0	1	0	0	0	0	0	1	1	0	0	0	1	0	0	0	0
TRINITY_DN1134_c0_g1_m.929	Peptidyl-prolyl cis-trans isomerase FKBP53 OS=Arabidopsis thaliana OX=3702 GN=FKBP53 PE=1 SV=1	FKBP53	50.018	1.8	23	1	1	2	1	1	2	1	1	2	1	3	1	2	2	1	1	1	1	1	1	1	1	1	1	1	1	1	1	1	1	1	1	1	1	1	1	1	1	1	1	1	1	1	1
TRINITY_DN1136_c0_g1_m.935	Protein ROOT HAIR DEFECTIVE 3 homolog 2 OS=Arabidopsis thaliana OX=3702 GN=At5g45160 PE=2 SV=1	At5g45160	61.071	26.1	33	9	8	4	4	3	2	3	3	1	0	2	5	0	0	3	3	0	0	7	6	3	4	7	7	2	2	2	8	3	2	5	7	0	0	6	5	3	3	6	6	1	1	2	7
TRINITY_DN1137_c0_g1_m.942	4-alpha-glucanotransferase DPE2 OS=Arabidopsis thaliana OX=3702 GN=DPE2 PE=1 SV=1	DPE2	53.821	22.5	59	8	8	4	6	5	3	5	6	3	3	4	5	0	3	6	6	0	0	6	7	6	4	8	7	5	5	6	7	2	3	7	7	0	2	6	7	6	4	8	7	5	5	6	7
TRINITY_DN1137_c0_g1_m.943	4-alpha-glucanotransferase DPE2 OS=Arabidopsis thaliana OX=3702 GN=DPE2 PE=1 SV=1	DPE2	26.576	7.7	7	2	2	0	1	0	0	0	1	0	0	1	1	0	0	0	1	2	0	1	1	0	0	0	1	0	0	1	1	0	0	0	1	2	0	1	1	0	0	0	1	0	0	1	1
TRINITY_DN1137_c0_g1_m.944	4-alpha-glucanotransferase DPE2 OS=Arabidopsis thaliana OX=3702 GN=DPE2 PE=1 SV=1	DPE2	17.646	14.9	7	2	2	1	2	0	0	1	0	0	0	1	0	0	0	1	1	0	0	2	2	1	0	2	1	1	0	2	1	1	0	2	2	0	0	2	2	1	0	2	1	1	0	2	1
TRINITY_DN11370_c0_g1_m.938	Uncharacterized membrane protein At1g75140 OS=Arabidopsis thaliana OX=3702 GN=At1g75140 PE=1 SV=3	At1g75140	73.871	13.6	15	6	6	0	0	2	2	0	0	0	0	0	0	0	0	6	5	0	0	2	2	3	4	1	1	0	0	1	2	0	0	6	6	0	0	2	2	3	4	1	1	0	0	1	2
TRINITY_DN1138_c0_g1_m.945	Protein phosphatase 1 regulatory inhibitor subunit PPP1R7 homolog OS=Arabidopsis thaliana OX=3702 GN=At5g19680 PE=1 SV=1	At5g19680	38.065	32	33	7	7	7	6	0	0	4	3	0	1	4	3	0	0	1	4	0	0	7	5	3	0	6	5	1	2	4	5	3	1	6	5	3	2	7	5	3	0	6	5	1	2	4	5
TRINITY_DN11394_c0_g1_m.948	Gamma conglutin 1 OS=Lupinus angustifolius OX=3871 GN=LOC109345795 PE=1 SV=1	LOC109345795	47.325	14.1	12	5	5	0	0	0	0	0	0	0	0	0	1	1	3	0	0	4	3	1	1	1	1	1	1	3	2	1	3	3	4	1	4	4	4	1	1	1	1	1	1	3	2	1	3
TRINITY_DN11395_c0_g1_m.949	ABC transporter G family member 11 OS=Arabidopsis thaliana OX=3702 GN=ABCG11 PE=1 SV=1	ABCG11	46.262	7.6	6	3	3	1	2	0	0	1	2	0	0	0	0	0	0	0	0	0	0	1	2	1	0	2	3	0	0	1	1	0	0	0	0	0	0	1	2	1	0	2	3	0	0	1	1
TRINITY_DN11395_c0_g1_m.950	ABC transporter G family member 11 OS=Arabidopsis thaliana OX=3702 GN=ABCG11 PE=1 SV=1	ABCG11	28.2	9.3	1	2	2	0	0	0	0	0	0	0	0	1	0	0	0	0	0	0	0	0	1	0	1	1	0	1	1	1	1	0	1	1	1	0	0	0	1	0	1	1	0	1	1	1	1
TRINITY_DN11397_c0_g1_m.952	Probable carboxylesterase 11 OS=Arabidopsis thaliana OX=3702 GN=CXE11 PE=2 SV=1	CXE11	51.559	22.2	15	5	5	2	3	0	0	2	3	0	0	2	1	0	0	1	1	0	0	3	4	0	1	3	3	0	0	4	3	0	0	3	1	0	0	3	4	0	1	3	3	0	0	4	3
TRINITY_DN11399_c0_g2_m.955	ADP-ribosylation factor-like protein 5 OS=Dictyostelium discoideum OX=44689 GN=arl5 PE=3 SV=1	arl5	20.494	48.6	22	6	6	2	3	0	1	3	3	0	1	5	1	1	0	2	0	0	0	3	4	0	1	3	2	1	1	4	2	1	1	3	0	0	0	3	4	0	1	3	2	1	1	4	2
TRINITY_DN1140_c0_g1_m.968	Protein transport protein Sec24-like At3g07100 OS=Arabidopsis thaliana OX=3702 GN=At3g07100 PE=2 SV=2	At3g07100	113.78	22.9	152	21	21	14	12	8	8	14	12	8	6	12	11	8	8	12	11	5	3	19	14	11	15	17	17	13	13	16	14	13	14	16	16	8	8	19	14	11	15	17	17	13	13	16	14
TRINITY_DN1141_c0_g1_m.971	ATP synthase subunit beta, mitochondrial OS=Oryza sativa subsp. japonica OX=39947 GN=ATPB PE=1 SV=2	ATPB	59.815	69.4	812	26	25	62	63	44	42	60	52	43	44	57	55	55	58	56	52	35	34	26	25	26	25	25	26	26	25	25	25	25	26	26	25	21	24	25	24	25	24	24	25	25	24	24	24
TRINITY_DN11426_c0_g1_m.974	hypothetical protein CISIN_1g000597mg [Citrus sinensis]	--	122.8	13.4	65	13	13	10	12	3	0	7	9	0	0	6	8	0	0	4	6	0	0	11	11	6	2	8	11	4	2	9	8	1	0	7	8	0	0	11	11	6	2	8	11	4	2	9	8
TRINITY_DN11428_c0_g2_m.981	Beta-glucuronosyltransferase GlcAT14A OS=Arabidopsis thaliana OX=3702 GN=GLCAT14A PE=2 SV=1	GLCAT14A	45.032	9.1	1	2	2	0	0	0	0	0	1	0	0	0	0	0	0	0	0	0	0	0	1	1	1	0	1	0	0	1	0	0	0	1	1	0	0	0	1	1	1	0	1	0	0	1	0
TRINITY_DN11450_c0_g1_m.997	Probable acyl-activating enzyme 1, peroxisomal OS=Arabidopsis thaliana OX=3702 GN=AAE1 PE=2 SV=1	AAE1	60.318	8.3	6	4	3	1	1	0	0	0	1	0	0	0	1	0	0	1	1	0	0	2	2	1	0	1	2	0	0	2	2	0	0	3	2	0	0	2	2	1	0	1	2	0	0	1	2
TRINITY_DN11457_c0_g2_m.1000	Polyadenylation and cleavage factor homolog 4 OS=Arabidopsis thaliana OX=3702 GN=PCFS4 PE=1 SV=1	PCFS4	114.98	5.9	14	4	4	3	2	0	0	3	0	0	0	3	0	0	0	2	1	0	0	4	2	1	1	4	1	0	0	4	0	0	0	3	2	0	0	4	2	1	1	4	1	0	0	4	0
TRINITY_DN1146_c0_g1_m.1012	Mitochondrial Rho GTPase 1 OS=Arabidopsis thaliana OX=3702 GN=MIRO1 PE=1 SV=1	MIRO1	71.948	47.1	257	21	21	18	21	14	16	21	22	15	14	22	16	13	15	17	18	9	6	17	21	15	17	21	20	17	15	20	17	18	17	16	19	9	12	17	21	15	17	21	20	17	15	20	17
TRINITY_DN1146_c1_g1_m.1014	Probable plastid-lipid-associated protein 4, chloroplastic OS=Arabidopsis thaliana OX=3702 GN=PAP4 PE=1 SV=1	PAP4	20.206	23.3	18	3	3	1	2	1	1	2	1	1	0	0	1	1	1	2	0	2	2	2	2	2	2	3	2	1	2	1	2	3	3	2	1	3	3	2	2	2	2	3	2	1	2	1	2
TRINITY_DN11465_c0_g1_m.1008	Septin and tuftelin-interacting protein 1 homolog 1 OS=Arabidopsis thaliana OX=3702 GN=STIPL1 PE=1 SV=1	STIPL1	99.489	11.4	23	6	6	3	2	2	1	2	4	0	0	3	0	0	0	4	2	0	0	5	5	3	2	2	5	0	0	3	4	0	0	4	3	0	0	5	5	3	2	2	5	0	0	3	4
TRINITY_DN1147_c0_g1_m.1022	hypothetical protein CISIN_1g014928mg [Citrus sinensis]	--	12.257	18.3	17	2	2	1	2	2	2	1	1	1	1	0	1	1	1	1	2	0	0	2	2	2	2	2	2	1	1	1	1	2	1	2	2	1	1	2	2	2	2	2	2	1	1	1	1
TRINITY_DN1147_c1_g1_m.1023	Syntaxin-51 OS=Arabidopsis thaliana OX=3702 GN=SYP51 PE=1 SV=1	SYP51	26.065	31.8	51	7	7	6	6	2	3	5	5	3	2	3	3	1	1	5	4	0	2	7	5	5	5	5	6	5	4	6	5	3	4	7	5	1	3	7	5	5	5	5	6	5	4	6	5
TRINITY_DN1148_c0_g1_m.1027	NADPH-dependent aldehyde reductase-like protein, chloroplastic OS=Arabidopsis thaliana OX=3702 GN=At3g03980 PE=3 SV=1	At3g03980	28.146	67.3	92	12	12	6	8	7	4	8	7	4	5	6	4	8	5	7	7	4	2	12	11	9	10	9	7	7	9	9	8	11	8	9	9	5	3	12	11	9	10	9	7	7	9	9	8
TRINITY_DN11482_c0_g1_m.1024	Alpha-galactosidase 3 OS=Arabidopsis thaliana OX=3702 GN=AGAL3 PE=1 SV=1	AGAL3	25.258	43.7	64	7	7	4	4	4	3	3	4	3	4	6	2	5	6	6	5	3	2	6	6	6	5	4	4	4	5	6	5	5	5	5	7	4	4	6	6	6	5	4	4	4	5	6	5
TRINITY_DN1149_c0_g1_m.1030	uncharacterized protein LOC102629866 isoform X1 [Citrus sinensis]	--	25.018	50.2	300	10	9	15	18	16	15	15	15	21	19	22	25	18	22	15	18	24	22	9	8	8	8	8	8	9	9	8	10	9	9	8	9	9	10	8	7	7	7	7	7	8	8	7	9
TRINITY_DN1149_c0_g2_m.1031	uncharacterized protein LOC18039298 [Citrus clementina]	--	14.235	59.2	107	6	6	3	4	7	6	6	2	9	7	7	8	10	9	6	6	8	9	3	3	4	4	3	3	4	3	4	4	4	4	4	3	5	6	3	3	4	4	3	3	4	3	4	4
TRINITY_DN11498_c0_g1_m.1029	uncharacterized protein LOC102608378 isoform X2 [Citrus sinensis]	--	16.066	65.5	49	6	6	4	3	3	4	4	4	2	2	2	2	4	4	4	4	2	1	6	5	6	6	5	6	3	6	5	5	5	5	6	6	5	5	6	5	6	6	5	6	3	6	5	5
TRINITY_DN115_c0_g1_m.1089	21 kDa seed protein OS=Theobroma cacao OX=3641 GN=ASP PE=2 SV=1	ASP	23.198	75.1	853	22	22	40	33	55	63	21	16	72	63	10	11	92	98	41	40	97	101	13	12	14	14	11	10	14	14	9	9	16	19	13	13	17	16	13	12	14	14	11	10	14	14	9	9
TRINITY_DN115_c0_g2_m.1090	Latex serine proteinase inhibitor OS=Carica papaya OX=3649 PE=1 SV=1	--	11.956	46.3	79	6	6	5	4	9	4	2	1	7	8	0	0	8	10	5	2	5	9	4	4	5	5	4	4	6	5	3	3	6	6	5	5	6	6	4	4	5	5	4	4	6	5	3	3
TRINITY_DN1150_c0_g1_m.1033	Glutamyl-tRNA(Gln) amidotransferase subunit B, chloroplastic/mitochondrial OS=Ricinus communis OX=3988 GN=GATB PE=3 SV=1	GATB	59.121	17.7	36	8	8	3	2	3	2	3	2	4	2	3	1	1	3	4	3	0	0	4	4	4	4	5	5	4	4	4	5	3	3	5	3	0	0	4	4	4	4	5	5	4	4	4	5
TRINITY_DN11515_c0_g1_m.1037	Uncharacterized protein At4g14100 OS=Arabidopsis thaliana OX=3702 GN=At4g14100 PE=2 SV=1	At4g14100	23.965	33.8	88	8	8	4	4	7	10	5	6	4	5	5	5	5	7	5	5	4	7	7	8	8	8	8	8	8	8	7	8	7	7	8	8	7	8	7	8	8	8	8	8	8	8	7	8
TRINITY_DN1152_c0_g1_m.1046	Lysophospholipid acyltransferase 1 OS=Arabidopsis thaliana OX=3702 GN=LPLAT1 PE=1 SV=1	LPLAT1	40.537	9	7	3	3	0	0	1	0	0	0	1	0	0	0	1	1	2	1	0	0	3	3	2	2	3	3	2	2	3	2	2	3	2	3	1	0	3	3	2	2	3	3	2	2	3	2
TRINITY_DN1154_c0_g1_m.1055	COP9 signalosome complex subunit 7 OS=Arabidopsis thaliana OX=3702 GN=CSN7 PE=1 SV=1	CSN7	28.087	6.9	2	1	1	0	1	0	0	0	0	0	0	0	0	0	0	0	1	0	0	0	1	0	0	0	1	0	0	0	0	0	1	0	1	0	0	0	1	0	0	0	1	0	0	0	0
TRINITY_DN1157_c0_g1_m.1069	Protein SMG7 OS=Arabidopsis thaliana OX=3702 GN=SMG7 PE=2 SV=1	SMG7	108.97	5	14	4	4	4	2	0	1	1	2	0	0	0	2	0	0	0	2	0	0	4	2	2	2	3	3	2	1	2	2	1	1	3	3	1	0	4	2	2	2	3	3	2	1	2	2
TRINITY_DN1157_c1_g1_m.1073	ABC transporter G family member 11 OS=Arabidopsis thaliana OX=3702 GN=ABCG11 PE=1 SV=1	ABCG11	78.53	4.1	15	2	2	1	2	1	1	2	2	1	1	1	0	2	1	0	0	0	0	2	2	1	1	2	2	1	1	1	1	2	1	0	0	0	0	2	2	1	1	2	2	1	1	1	1
TRINITY_DN1157_c1_g2_m.1074	Ubiquitin thioesterase OTU1 OS=Dictyostelium discoideum OX=44689 GN=yod1 PE=3 SV=1	yod1	23.454	30.3	53	4	4	6	5	3	4	4	4	1	3	3	2	2	2	4	5	3	2	4	4	3	4	4	3	2	3	4	3	2	2	4	4	2	2	4	4	3	4	4	3	2	3	4	3
TRINITY_DN11571_c0_g1_m.1067	Protein AUXIN RESPONSE 4 OS=Arabidopsis thaliana OX=3702 GN=AXR4 PE=2 SV=1	AXR4	53.988	19.5	62	8	8	9	5	2	2	7	5	3	4	6	7	0	1	7	3	1	0	8	5	5	5	8	7	4	6	5	7	6	4	7	5	2	1	8	5	5	5	8	7	4	6	5	7
TRINITY_DN11575_c0_g1_m.1068	Monooxygenase 3 OS=Arabidopsis thaliana OX=3702 GN=MO3 PE=2 SV=1	MO3	22.44	39.6	38	5	5	5	2	1	1	4	5	0	1	3	2	1	2	3	4	2	2	5	4	2	2	5	4	2	2	3	5	3	3	5	4	2	2	5	4	2	2	5	4	2	2	3	5
TRINITY_DN1158_c0_g1_m.1083	Putative deoxyribonuclease TATDN1 OS=Xenopus laevis OX=8355 GN=tatdn1 PE=2 SV=1	tatdn1	35.635	20.3	16	5	5	2	1	0	1	0	0	3	3	1	0	1	1	1	1	1	0	2	2	0	1	1	2	3	3	1	1	1	1	1	1	1	1	2	2	0	1	1	2	3	3	1	1
TRINITY_DN11587_c0_g1_m.1076	RNA-binding protein 25 OS=Homo sapiens OX=9606 GN=RBM25 PE=1 SV=3	RBM25	88.892	8	6	4	4	0	0	0	1	0	0	0	0	0	0	0	0	3	2	0	0	0	0	2	2	0	0	0	0	0	0	0	0	4	3	0	0	0	0	2	2	0	0	0	0	0	0
TRINITY_DN11588_c0_g1_m.1081	hypothetical protein CICLE_v10022882mg [Citrus clementina]	--	14.204	61.8	71	7	7	8	6	5	4	7	5	4	4	7	7	3	1	6	3	0	1	7	7	6	5	7	7	4	5	7	7	4	4	6	3	2	2	7	7	6	5	7	7	4	5	7	7
TRINITY_DN1159_c0_g1_m.1085	Protein CONSERVED ONLY IN THE GREEN LINEAGE 160, chloroplastic OS=Arabidopsis thaliana OX=3702 GN=CGL160 PE=1 SV=1	CGL160	25.841	5.5	9	1	1	1	1	0	0	1	1	0	1	1	1	0	0	1	1	0	0	1	1	1	1	1	1	1	1	1	1	1	1	1	1	0	0	1	1	1	1	1	1	1	1	1	1
TRINITY_DN1159_c0_g1_m.1086	Protein CONSERVED ONLY IN THE GREEN LINEAGE 160, chloroplastic OS=Arabidopsis thaliana OX=3702 GN=CGL160 PE=1 SV=1	CGL160	17.246	15.9	3	2	2	1	0	0	0	0	0	0	0	2	0	0	0	0	0	0	0	1	1	0	0	2	0	0	0	2	0	0	0	1	0	1	0	1	1	0	0	2	0	0	0	2	0
TRINITY_DN11596_c0_g2_m.1084	AMP deaminase OS=Arabidopsis thaliana OX=3702 GN=AMPD PE=1 SV=2	AMPD	106.04	15.9	42	11	9	6	6	2	2	4	3	1	1	5	4	0	0	4	4	0	0	7	6	4	3	7	5	3	3	8	7	4	1	6	5	0	1	7	6	4	3	7	5	3	2	7	7
TRINITY_DN116_c0_g1_m.1125	Transcription factor KUA1 OS=Arabidopsis thaliana OX=3702 GN=KUA1 PE=1 SV=1	KUA1	33.605	7.4	25	2	2	3	3	2	0	3	2	0	1	3	1	1	1	3	2	0	0	2	2	2	1	2	2	1	1	2	2	1	1	2	2	0	1	2	2	2	1	2	2	1	1	2	2
TRINITY_DN1162_c0_g1_m.1105	ABC transporter B family member 25, mitochondrial OS=Arabidopsis thaliana OX=3702 GN=ABCB25 PE=1 SV=1	ABCB25	78.781	25.2	75	14	14	7	9	3	2	6	9	3	4	8	5	4	3	8	4	0	0	11	9	8	7	11	10	6	8	11	11	5	5	10	9	2	2	11	9	8	7	11	10	6	8	11	11
TRINITY_DN1163_c0_g1_m.1107	Dynamin-related protein 1E OS=Arabidopsis thaliana OX=3702 GN=DRP1E PE=1 SV=1	DRP1E	72.176	32.1	138	17	12	12	13	9	8	13	10	9	7	13	14	5	5	10	9	0	1	16	16	13	13	15	17	9	8	14	16	9	9	14	13	4	2	12	11	8	9	10	12	5	4	9	11
TRINITY_DN1163_c0_g1_m.1108	Dynamin-related protein 1E OS=Arabidopsis thaliana OX=3702 GN=DRP1E PE=1 SV=1	DRP1E	27.397	36.6	84	10	10	8	8	4	5	6	4	4	8	8	6	4	5	8	5	0	1	9	8	5	6	7	6	7	7	7	7	6	5	9	7	4	4	9	8	5	6	7	6	7	7	7	7
TRINITY_DN11637_c0_g1_m.1106	Protein ENHANCED DISEASE RESISTANCE 2-like OS=Arabidopsis thaliana OX=3702 GN=EDR2L PE=2 SV=1	EDR2L	34.07	5.4	7	1	1	1	1	0	0	1	1	0	0	1	0	1	0	1	0	0	0	1	1	0	0	1	1	1	0	1	1	1	0	1	0	0	0	1	1	0	0	1	1	1	0	1	1
TRINITY_DN1164_c0_g1_m.1110	DExH-box ATP-dependent RNA helicase DExH3 OS=Arabidopsis thaliana OX=3702 GN=At1g48650 PE=3 SV=1	At1g48650	135.23	3.8	7	4	4	1	3	0	0	1	1	0	0	0	0	0	0	0	0	0	1	2	3	0	0	1	2	0	0	0	1	0	0	0	1	0	1	2	3	0	0	1	2	0	0	0	1
TRINITY_DN1165_c1_g1_m.1117	hypothetical protein CUMW_070680 [Citrus unshiu]	--	83.332	3.2	17	2	2	0	0	2	1	0	1	2	2	1	0	2	2	0	0	2	2	2	2	2	2	2	2	2	2	1	1	2	2	2	2	1	2	2	2	2	2	2	2	2	2	1	1
TRINITY_DN1167_c0_g1_m.1123	Transcription factor bHLH66 OS=Arabidopsis thaliana OX=3702 GN=BHLH66 PE=1 SV=1	BHLH66	49.196	13.2	15	4	4	1	3	1	1	1	3	0	1	0	1	0	0	1	2	0	0	4	4	4	3	3	4	0	2	1	2	0	0	4	4	0	0	4	4	4	3	3	4	0	2	1	2
TRINITY_DN11677_c0_g1_m.1121	HMG-Y-related protein A OS=Arabidopsis thaliana OX=3702 GN=HMGA PE=1 SV=1	HMGA	21.865	18.8	40	2	2	3	4	3	2	1	3	3	4	2	3	3	3	2	3	0	1	2	2	2	2	1	2	2	2	2	2	2	2	1	2	1	1	2	2	2	2	1	2	2	2	2	2
TRINITY_DN1169_c0_g1_m.1124	Pescadillo homolog OS=Arabidopsis thaliana OX=3702 GN=PES PE=1 SV=1	PES	68.345	10	22	3	3	3	3	1	0	3	3	0	0	3	1	0	0	2	3	0	0	3	3	2	2	3	3	0	0	3	3	0	0	3	3	0	0	3	3	2	2	3	3	0	0	3	3
TRINITY_DN1171_c0_g1_m.1135	Sulfoquinovosyl transferase SQD2 OS=Arabidopsis thaliana OX=3702 GN=SQD2 PE=1 SV=1	SQD2	38.929	9.6	15	2	2	1	1	1	2	1	1	1	1	1	1	1	1	1	1	0	0	1	2	2	2	1	2	1	1	1	2	1	1	1	1	1	1	1	2	2	2	1	2	1	1	1	2
TRINITY_DN11715_c0_g1_m.1131	Anthocyanidin 3-O-glucosyltransferase 2 OS=Vitis vinifera OX=29760 GN=UFGT PE=1 SV=2	UFGT	51.023	52.6	98	15	15	10	11	2	3	10	10	2	3	15	12	2	2	8	7	0	1	13	12	8	6	11	10	8	9	14	13	4	5	11	13	3	3	13	12	8	6	11	10	8	9	14	13
TRINITY_DN11726_c0_g1_m.1138	uncharacterized protein LOC102620145 [Citrus sinensis]	--	46.504	7.7	2	2	2	0	0	0	0	0	0	0	0	0	0	0	0	1	1	0	0	1	1	1	1	1	0	1	0	0	1	0	0	2	2	0	0	1	1	1	1	1	0	1	0	0	1
TRINITY_DN1174_c0_g1_m.1144	Katanin p80 WD40 repeat-containing subunit B1 homolog OS=Arabidopsis thaliana OX=3702 GN=At5g23430 PE=2 SV=3	At5g23430	118.39	3.4	2	2	2	0	2	0	0	0	0	0	0	0	0	0	0	0	0	0	0	1	2	0	0	0	0	1	1	1	0	0	0	1	1	0	1	1	2	0	0	0	0	1	1	1	0
TRINITY_DN11750_c0_g1_m.1147	Mitochondrial succinate-fumarate transporter 1 OS=Arabidopsis thaliana OX=3702 GN=SFC1 PE=2 SV=1	SFC1	34.387	11.5	19	3	3	2	1	1	1	2	1	1	2	3	1	1	1	1	1	0	0	2	2	2	1	2	1	2	2	2	3	2	2	2	2	1	2	2	2	2	1	2	1	2	2	2	3
TRINITY_DN11764_c0_g1_m.1154	hypothetical protein CUMW_148020 [Citrus unshiu]	--	44.205	26.8	43	10	10	5	4	2	2	5	6	2	0	5	3	0	0	4	5	0	0	6	6	3	4	4	6	3	3	4	3	2	2	5	7	0	1	6	6	3	4	4	6	3	3	4	3
TRINITY_DN1178_c0_g1_m.1167	Pleiotropic drug resistance protein 1 OS=Nicotiana tabacum OX=4097 GN=PDR1 PE=2 SV=1	PDR1	164.54	28.1	314	29	21	32	32	16	20	29	28	11	9	26	21	10	11	29	28	7	5	25	27	19	19	26	25	20	19	25	24	16	17	25	27	10	14	19	19	14	14	19	18	14	14	18	17
TRINITY_DN1179_c0_g1_m.1171	Heme-binding-like protein At3g10130, chloroplastic OS=Arabidopsis thaliana OX=3702 GN=At3g10130 PE=1 SV=1	At3g10130	21.831	57.2	133	8	8	9	10	7	6	11	9	12	11	6	5	10	11	7	5	7	7	6	7	5	6	6	8	7	7	5	7	7	6	7	5	6	6	6	7	5	6	6	8	7	7	5	7
TRINITY_DN1179_c0_g2_m.1173	60S ribosomal protein L10a-3 OS=Arabidopsis thaliana OX=3702 GN=RPL10AC PE=1 SV=1	RPL10AC	24.67	39.6	122	8	8	7	8	8	10	6	10	9	6	5	9	8	7	8	9	5	7	5	6	6	7	6	6	6	6	5	7	7	6	6	5	4	4	5	6	6	7	6	6	6	6	5	7
TRINITY_DN118_c0_g1_m.1246	Probable acyl-activating enzyme 18, peroxisomal OS=Arabidopsis thaliana OX=3702 GN=AAE18 PE=2 SV=1	AAE18	80.579	16.3	64	12	11	6	4	4	3	5	2	5	5	4	3	3	3	8	6	1	2	9	9	8	6	8	7	7	8	8	9	8	6	11	9	3	3	8	8	7	5	7	6	6	7	7	8
TRINITY_DN1180_c0_g1_m.1179	UDP-glycosyltransferase 74E2 OS=Arabidopsis thaliana OX=3702 GN=UGT74E2 PE=1 SV=1	UGT74E2	52.261	25.4	55	10	10	8	4	1	0	9	5	1	1	5	4	1	1	7	5	2	1	8	7	1	2	8	6	1	2	6	3	1	2	6	6	3	2	8	7	1	2	8	6	1	2	6	3
TRINITY_DN1180_c0_g2_m.1181	UDP-glycosyltransferase 74E2 OS=Arabidopsis thaliana OX=3702 GN=UGT74E2 PE=1 SV=1	UGT74E2	12.816	12.8	3	1	1	1	0	0	0	1	1	0	0	0	0	0	0	0	0	0	0	1	0	0	0	1	1	0	0	0	0	0	0	0	0	0	0	1	0	0	0	1	1	0	0	0	0
TRINITY_DN1181_c0_g1_m.1190	Transcription initiation factor IIF subunit beta OS=Schizosaccharomyces pombe (strain 972 / ATCC 24843) OX=284812 GN=tfg2 PE=1 SV=1	tfg2	18.093	32.5	21	4	4	1	1	2	2	1	4	1	1	1	1	1	1	1	3	0	0	1	2	2	2	1	4	1	1	1	1	1	1	2	3	0	0	1	2	2	2	1	4	1	1	1	1
TRINITY_DN11817_c0_g1_m.1186	Histidine--tRNA ligase, cytoplasmic OS=Arabidopsis thaliana OX=3702 GN=At3g02760 PE=2 SV=1	At3g02760	98.372	39.2	260	30	30	28	23	17	15	27	23	10	15	22	20	7	5	20	19	5	4	25	23	23	25	23	24	20	24	21	24	16	16	22	24	9	12	25	23	23	25	23	24	20	24	21	24
TRINITY_DN11829_c0_g1_m.1200	Alanine--tRNA ligase OS=Methanosarcina mazei (strain ATCC BAA-159 / DSM 3647 / Goe1 / Go1 / JCM 11833 / OCM 88) OX=192952 GN=alaS PE=3 SV=1	alaS	28.331	14	16	4	4	1	3	0	1	2	2	0	0	1	2	1	1	0	2	0	0	2	3	1	1	3	4	1	1	2	2	1	1	4	2	1	1	2	3	1	1	3	4	1	1	2	2
TRINITY_DN11831_c0_g2_m.1202	Beta-hexosaminidase 2 OS=Arabidopsis thaliana OX=3702 GN=HEXO2 PE=1 SV=1	HEXO2	66.348	46	301	22	22	15	16	27	30	11	12	15	14	10	12	12	10	33	27	30	27	12	12	19	20	13	11	13	13	10	13	12	11	20	18	20	18	12	12	19	20	13	11	13	13	10	13
TRINITY_DN11835_c0_g1_m.1207	Protein STABILIZED1 OS=Arabidopsis thaliana OX=3702 GN=STA1 PE=1 SV=1	STA1	116.27	4.7	7	5	5	0	1	1	0	0	0	0	0	1	1	0	0	2	1	0	0	1	1	1	0	0	1	0	0	2	3	0	1	3	3	0	0	1	1	1	0	0	1	0	0	2	3
TRINITY_DN11844_c0_g1_m.1220	NifU-like protein 1, chloroplastic OS=Arabidopsis thaliana OX=3702 GN=NIFU1 PE=1 SV=1	NIFU1	25.713	41	52	8	8	3	3	4	3	5	4	4	3	4	5	3	2	5	4	0	0	6	6	6	6	7	5	5	4	6	6	5	6	6	6	0	0	6	6	6	6	7	5	5	4	6	6
TRINITY_DN1185_c0_g1_m.1226	Protein ELC OS=Arabidopsis thaliana OX=3702 GN=ELC PE=1 SV=1	ELC	46.532	33	14	7	7	7	2	0	0	0	2	0	0	2	0	0	0	1	0	0	0	6	4	1	0	4	4	0	2	5	2	0	1	3	2	0	0	6	4	1	0	4	4	0	2	5	2
TRINITY_DN11851_c0_g1_m.1223	uncharacterized protein LOC102612076 isoform X1 [Citrus sinensis]	--	77.914	6.3	12	4	4	1	1	0	1	1	2	0	0	2	1	0	0	2	1	0	0	2	2	0	3	2	2	0	0	2	4	0	0	3	2	0	0	2	2	0	3	2	2	0	0	2	4
TRINITY_DN11862_c0_g1_m.1231	Glutathione S-transferase L2, chloroplastic OS=Arabidopsis thaliana OX=3702 GN=GSTL2 PE=2 SV=1	GSTL2	33.426	42.4	56	9	8	2	2	6	3	3	2	6	6	1	2	8	7	4	1	2	1	5	5	5	5	4	7	6	7	4	5	9	9	6	4	6	5	4	4	5	4	3	6	6	7	3	4
TRINITY_DN1187_c0_g1_m.1235	Ion channel CASTOR OS=Lotus japonicus OX=34305 GN=CASTOR PE=1 SV=1	CASTOR	61.465	42.4	332	21	21	18	19	36	27	16	15	24	21	15	15	23	18	22	22	18	23	17	15	21	20	13	16	19	19	13	15	18	17	18	18	14	16	17	15	21	20	13	16	19	19	13	15
TRINITY_DN1189_c1_g1_m.1245	Uncharacterized oxidoreductase C663.09c OS=Schizosaccharomyces pombe (strain 972 / ATCC 24843) OX=284812 GN=SPCC663.09c PE=3 SV=1	SPCC663.09c	30.654	28.4	64	9	9	4	3	5	5	4	6	3	4	5	6	4	3	3	4	3	2	7	7	8	9	9	9	7	6	7	8	8	9	8	8	8	6	7	7	8	9	9	9	7	6	7	8
TRINITY_DN119_c2_g1_m.1300	Protein PAT1 homolog OS=Arabidopsis thaliana OX=3702 GN=PAT1 PE=1 SV=1	PAT1	91.152	25	65	15	15	9	10	3	5	4	3	2	2	9	6	1	1	5	4	0	1	11	11	8	6	7	8	4	5	9	10	2	3	10	10	4	5	11	11	8	6	7	8	4	5	9	10
TRINITY_DN119_c2_g2_m.1301	Transcriptional corepressor SEUSS OS=Arabidopsis thaliana OX=3702 GN=SEU PE=1 SV=1	SEU	101.42	7.1	11	4	4	0	2	0	1	1	1	0	0	0	1	0	0	2	3	0	0	2	3	1	3	3	3	1	1	1	3	0	0	3	3	0	0	2	3	1	3	3	3	1	1	1	3
TRINITY_DN119_c3_g1_m.1303	Plasma membrane-associated cation-binding protein 1 OS=Arabidopsis thaliana OX=3702 GN=PCAP1 PE=1 SV=1	PCAP1	23.479	56.1	116	9	9	12	14	9	7	6	7	6	4	11	10	1	1	12	12	2	2	9	9	9	7	9	8	5	4	9	8	2	4	9	8	3	3	9	9	9	7	9	8	5	4	9	8
TRINITY_DN1191_c0_g1_m.1258	FCS-Like Zinc finger 6 OS=Arabidopsis thaliana OX=3702 GN=FLZ6 PE=1 SV=1	FLZ6	20.689	13.1	8	2	2	1	1	1	1	0	0	0	0	0	0	0	0	3	1	0	0	2	1	1	1	1	0	0	0	0	0	0	0	2	2	0	0	2	1	1	1	1	0	0	0	0	0
TRINITY_DN1191_c1_g1_m.1260	Very-long-chain 3-oxoacyl-CoA reductase 1 OS=Arabidopsis thaliana OX=3702 GN=KCR1 PE=1 SV=1	KCR1	15.783	20.6	18	3	3	2	2	2	0	2	1	0	0	3	0	0	1	3	2	0	0	2	2	2	1	2	2	1	1	3	1	2	1	2	2	1	1	2	2	2	1	2	2	1	1	3	1
TRINITY_DN1193_c0_g1_m.1274	Protein LOW PSII ACCUMULATION 3, chloroplastic OS=Arabidopsis thaliana OX=3702 GN=LPA3 PE=1 SV=1	LPA3	24.171	44.3	59	7	7	2	4	5	5	2	3	3	5	2	3	5	4	2	2	6	6	4	4	6	6	5	5	6	6	4	5	6	6	4	6	6	7	4	4	6	6	5	5	6	6	4	5
TRINITY_DN1193_c0_g2_m.1276	Protein LOW PSII ACCUMULATION 3, chloroplastic OS=Arabidopsis thaliana OX=3702 GN=LPA3 PE=1 SV=1	LPA3	16.687	65.3	125	8	8	7	8	9	8	5	8	9	8	7	7	8	7	7	9	8	10	8	7	7	6	6	7	7	5	7	6	6	6	7	7	8	8	8	7	7	6	6	7	7	5	7	6
TRINITY_DN11934_c2_g1_m.1273	Delta(8)-fatty-acid desaturase 2 OS=Arabidopsis thaliana OX=3702 GN=SLD2 PE=1 SV=1	SLD2	51.564	14.5	9	4	4	2	3	0	0	1	2	0	0	1	0	0	0	0	0	0	0	2	2	0	0	3	2	1	0	2	1	0	0	0	1	0	0	2	2	0	0	3	2	1	0	2	1
TRINITY_DN1194_c0_g1_m.1280	Heparan-alpha-glucosaminide N-acetyltransferase OS=Homo sapiens OX=9606 GN=HGSNAT PE=1 SV=2	HGSNAT	53.047	12.1	14	4	4	1	2	1	0	0	0	1	2	1	1	0	1	1	0	2	1	1	2	2	1	0	0	1	3	1	2	1	2	2	1	2	2	1	2	2	1	0	0	1	3	1	2
TRINITY_DN11945_c0_g1_m.1277	Zinc finger CCCH domain-containing protein 14 OS=Oryza sativa subsp. japonica OX=39947 GN=Os02g0194200 PE=2 SV=1	Os02g0194200	16.705	16.2	7	2	2	2	1	1	0	1	0	0	0	1	0	0	0	1	0	0	0	2	1	1	0	1	0	0	0	2	0	0	0	1	0	0	0	2	1	1	0	1	0	0	0	2	0
TRINITY_DN11945_c1_g1_m.1279	Zinc finger CCCH domain-containing protein 14 OS=Oryza sativa subsp. japonica OX=39947 GN=Os02g0194200 PE=2 SV=1	Os02g0194200	39.721	35	93	10	10	10	11	7	6	10	12	1	2	6	8	1	1	8	8	1	1	8	8	7	6	8	9	3	3	5	9	1	3	8	8	1	2	8	8	7	6	8	9	3	3	5	9
TRINITY_DN1195_c0_g2_m.1281	D-glycerate 3-kinase, chloroplastic OS=Arabidopsis thaliana OX=3702 GN=GLYK PE=1 SV=2	GLYK	54.154	46.5	239	18	18	18	15	22	16	14	12	18	15	16	11	16	16	14	13	12	11	17	16	18	17	17	17	14	15	15	14	15	14	14	13	11	11	17	16	18	17	17	17	14	15	15	14
TRINITY_DN1197_c0_g1_m.1287	Putative phospholipid-transporting ATPase 9 OS=Arabidopsis thaliana OX=3702 GN=ALA9 PE=3 SV=1	ALA9	135.77	5.7	3	3	3	0	0	0	0	0	1	0	0	0	1	0	0	0	0	1	0	2	2	2	1	3	1	1	2	2	2	2	1	2	1	1	1	2	2	2	1	3	1	1	2	2	2
TRINITY_DN1199_c0_g1_m.1292	Beta-amylase 2, chloroplastic OS=Arabidopsis thaliana OX=3702 GN=BAM2 PE=1 SV=2	BAM2	63.183	6.1	7	2	2	0	1	0	0	0	0	0	1	1	2	0	0	1	1	0	0	1	1	1	0	0	0	1	1	1	2	0	1	2	2	0	0	1	1	1	0	0	0	1	1	1	2
TRINITY_DN120_c0_g2_m.1378	Serine/arginine-rich splicing factor RS40 OS=Arabidopsis thaliana OX=3702 GN=RS40 PE=1 SV=2	RS40	38.091	11.2	11	3	3	1	0	0	0	0	0	0	0	0	0	1	1	0	2	3	3	1	1	0	0	0	0	1	1	0	0	1	2	2	3	2	2	1	1	0	0	0	0	1	1	0	0
TRINITY_DN12007_c0_g1_m.1317	Protein argonaute 2 OS=Arabidopsis thaliana OX=3702 GN=AGO2 PE=1 SV=1	AGO2	110.25	4	20	3	3	3	1	2	0	2	1	3	0	2	0	0	2	3	1	0	0	3	1	2	1	2	3	3	2	2	2	1	2	3	3	1	0	3	1	2	1	2	3	3	2	2	2
TRINITY_DN1202_c0_g1_m.1339	Aspartate--tRNA ligase, chloroplastic/mitochondrial OS=Arabidopsis thaliana OX=3702 GN=At4g33760 PE=2 SV=1	At4g33760	42.513	33.9	85	9	9	5	6	6	7	7	6	6	6	9	7	4	2	7	7	0	0	6	7	6	7	7	6	7	5	8	8	4	4	6	7	1	2	6	7	6	7	7	6	7	5	8	8
TRINITY_DN1202_c0_g1_m.1340	Aspartate--tRNA ligase, chloroplastic/mitochondrial OS=Arabidopsis thaliana OX=3702 GN=At4g33760 PE=2 SV=1	At4g33760	23.218	41.1	69	7	7	7	6	7	6	6	5	6	5	4	5	0	1	6	5	0	0	6	5	6	6	5	5	5	5	5	4	3	3	6	4	1	0	6	5	6	6	5	5	5	5	5	4
TRINITY_DN12022_c0_g1_m.1334	uncharacterized protein LOC18043315 [Citrus clementina]	--	45.572	20.5	25	5	5	4	2	1	2	2	3	0	1	3	3	0	0	2	2	0	0	5	4	2	3	3	4	2	2	3	4	1	1	3	4	1	1	5	4	2	3	3	4	2	2	3	4
TRINITY_DN1204_c0_g1_m.1349	Mannosyl-oligosaccharide 1,2-alpha-mannosidase MNS1 OS=Arabidopsis thaliana OX=3702 GN=MNS1 PE=1 SV=1	MNS1	30.326	7.6	10	2	2	2	2	0	0	1	0	0	0	0	0	0	2	1	1	1	0	2	2	1	0	2	1	1	0	1	1	1	1	1	1	1	1	2	2	1	0	2	1	1	0	1	1
TRINITY_DN1204_c0_g1_m.1350	Mannosyl-oligosaccharide 1,2-alpha-mannosidase MNS1 OS=Arabidopsis thaliana OX=3702 GN=MNS1 PE=1 SV=1	MNS1	23.987	40.9	48	7	7	4	4	3	2	4	4	2	2	5	4	3	3	3	3	1	1	5	5	5	2	4	6	3	3	5	5	3	3	5	5	1	1	5	5	5	2	4	6	3	3	5	5
TRINITY_DN12052_c0_g1_m.1352	G-type lectin S-receptor-like serine/threonine-protein kinase At1g34300 OS=Arabidopsis thaliana OX=3702 GN=At1g34300 PE=1 SV=1	At1g34300	91.986	6.8	29	6	5	4	3	3	1	4	2	1	0	3	2	0	1	3	2	0	0	5	5	2	1	6	4	1	0	4	3	1	2	4	3	0	1	4	4	1	0	5	3	0	0	3	3
TRINITY_DN12059_c0_g1_m.1353	Alkane hydroxylase MAH1 OS=Arabidopsis thaliana OX=3702 GN=CYP96A15 PE=2 SV=1	CYP96A15	58.531	29.5	52	12	12	6	6	2	1	4	3	1	1	3	6	0	0	11	8	0	0	6	8	6	5	5	7	4	4	4	9	2	4	11	10	0	0	6	8	6	5	5	7	4	4	4	9
TRINITY_DN1206_c0_g1_m.1358	mRNA-capping enzyme OS=Mus musculus OX=10090 GN=Rngtt PE=1 SV=1	Rngtt	54.79	13	18	4	4	3	2	3	0	1	2	0	0	2	0	1	0	1	3	0	0	4	3	3	1	3	2	1	1	3	1	1	1	2	2	0	0	4	3	3	1	3	2	1	1	3	1
TRINITY_DN1206_c0_g2_m.1361	GDSL esterase/lipase 1 OS=Arabidopsis thaliana OX=3702 GN=GLIP1 PE=1 SV=1	GLIP1	42.955	33.3	91	9	9	3	2	10	8	2	2	4	4	3	2	11	10	6	5	11	8	4	4	9	9	2	4	6	4	3	2	8	8	7	6	9	6	4	4	9	9	2	4	6	4	3	2
TRINITY_DN1206_c2_g2_m.1362	Serine/threonine-protein kinase BSK1 OS=Arabidopsis thaliana OX=3702 GN=BSK1 PE=1 SV=1	BSK1	57.676	54.9	137	16	14	12	16	10	6	13	15	5	2	12	16	4	2	12	10	1	1	14	14	12	10	15	13	8	6	14	14	6	8	13	10	2	1	12	12	10	8	13	11	6	4	12	12
TRINITY_DN12082_c0_g1_m.1367	Rhodanese-like domain-containing protein 10 OS=Arabidopsis thaliana OX=3702 GN=STR10 PE=2 SV=1	STR10	27.123	26.1	75	6	6	4	5	6	10	4	4	6	5	4	2	4	4	4	4	3	6	4	5	5	6	5	4	6	6	4	4	4	4	4	4	5	5	4	5	5	6	5	4	6	6	4	4
TRINITY_DN121_c0_g1_m.1432	Exocyst complex component SEC3A OS=Arabidopsis thaliana OX=3702 GN=SEC3A PE=1 SV=1	SEC3A	99.796	11.3	37	7	7	5	4	2	3	4	4	0	1	2	2	0	0	4	6	0	0	6	5	5	4	4	4	1	2	3	3	0	1	6	5	0	0	6	5	5	4	4	4	1	2	3	3
TRINITY_DN1210_c0_g1_m.1387	Tol-Pal system protein TolB OS=Dinoroseobacter shibae (strain DSM 16493 / NCIMB 14021 / DFL 12) OX=398580 GN=tolB PE=3 SV=1	tolB	79.418	40	114	18	18	5	4	12	9	4	4	13	14	2	0	10	10	9	2	8	8	10	11	13	12	8	12	16	15	7	6	14	14	13	12	13	11	10	11	13	12	8	12	16	15	7	6
TRINITY_DN12108_c0_g1_m.1386	Glycerol kinase OS=Arabidopsis thaliana OX=3702 GN=GLPK PE=1 SV=1	GLPK	56.681	52.4	184	20	20	10	13	13	12	15	12	12	12	13	9	15	14	13	13	5	3	15	15	16	17	16	16	13	15	13	13	17	15	16	17	9	6	15	15	16	17	16	16	13	15	13	13
TRINITY_DN1211_c0_g1_m.1391	UDP-sulfoquinovose synthase, chloroplastic OS=Spinacia oleracea OX=3562 GN=SQD1 PE=1 SV=1	SQD1	53.378	61.4	409	23	23	31	29	27	24	30	29	27	25	30	23	24	25	33	28	12	12	21	22	20	20	19	21	21	19	23	20	21	19	23	20	15	14	21	22	20	20	19	21	21	19	23	20
TRINITY_DN1211_c0_g1_m.1392	UDP-sulfoquinovose synthase, chloroplastic OS=Spinacia oleracea OX=3562 GN=SQD1 PE=1 SV=1	SQD1	32.488	12.5	2	2	1	0	1	0	0	1	0	0	0	0	0	0	0	0	0	0	0	0	2	0	1	2	2	2	1	1	1	1	1	1	1	0	0	0	1	0	0	1	1	1	0	0	0
TRINITY_DN12122_c0_g1_m.1395	hypothetical protein CICLE_v10012862mg [Citrus clementina]	--	21.43	12.2	7	3	2	0	0	1	0	0	0	1	0	0	0	2	1	0	0	1	1	1	1	2	1	1	1	2	1	2	1	3	2	1	1	2	2	0	0	1	0	0	0	1	0	1	0
TRINITY_DN1213_c0_g1_m.1400	NADH dehydrogenase [ubiquinone] 1 alpha subcomplex subunit 13-B OS=Arabidopsis thaliana OX=3702 GN=At2g33220 PE=2 SV=1	At2g33220	16.2	32.9	29	4	4	1	2	2	3	2	2	2	2	2	2	2	2	1	1	1	2	2	2	2	3	2	2	2	2	2	3	3	3	2	2	1	2	2	2	2	3	2	2	2	2	2	3
TRINITY_DN1214_c0_g1_m.1409	Integrin-linked protein kinase 1 OS=Arabidopsis thaliana OX=3702 GN=ILK1 PE=1 SV=1	ILK1	52.238	10.3	9	3	3	1	1	0	0	0	1	0	0	2	1	0	0	1	2	0	0	1	2	1	1	2	3	2	1	2	2	1	1	3	2	0	0	1	2	1	1	2	3	2	1	2	2
TRINITY_DN1214_c0_g1_m.1410	Integrin-linked protein kinase 1 OS=Arabidopsis thaliana OX=3702 GN=ILK1 PE=1 SV=1	ILK1	20.323	41.8	46	6	6	7	6	0	0	9	6	0	0	6	5	0	0	3	4	0	0	5	5	1	0	6	5	1	0	6	5	0	0	3	5	0	0	5	5	1	0	6	5	1	0	6	5
TRINITY_DN1214_c0_g1_m.1411	Integrin-linked protein kinase 1 OS=Arabidopsis thaliana OX=3702 GN=ILK1 PE=1 SV=1	ILK1	19.619	25.7	29	5	5	5	4	0	0	5	5	0	0	5	4	0	0	1	0	0	0	5	5	1	0	5	5	0	0	4	4	0	0	4	3	0	0	5	5	1	0	5	5	0	0	4	4
TRINITY_DN1214_c0_g2_m.1413	Acyltransferase-like protein At1g54570, chloroplastic OS=Arabidopsis thaliana OX=3702 GN=At1g54570 PE=1 SV=1	At1g54570	20.811	24.6	5	2	2	1	0	0	0	1	1	0	0	1	1	0	0	0	0	0	0	2	0	0	0	2	2	0	0	1	1	0	0	1	0	0	0	2	0	0	0	2	2	0	0	1	1
TRINITY_DN12140_c0_g1_m.1402	Upstream activation factor subunit UAF30 OS=Saccharomyces cerevisiae (strain ATCC 204508 / S288c) OX=559292 GN=UAF30 PE=1 SV=1	UAF30	14.459	61.3	106	9	9	10	7	7	5	11	10	6	5	9	8	6	4	5	8	3	2	9	9	8	6	8	9	5	5	8	8	6	7	9	9	5	4	9	9	8	6	8	9	5	5	8	8
TRINITY_DN12145_c0_g1_m.1406	uncharacterized protein LOC102608043 [Citrus sinensis]	--	56.24	2.7	8	1	1	2	1	0	0	1	1	0	0	0	1	0	0	1	1	0	0	1	1	0	0	1	1	0	0	0	1	0	0	1	1	0	0	1	1	0	0	1	1	0	0	0	1
TRINITY_DN12146_c0_g1_m.1408	uncharacterized protein LOC102625982 [Citrus sinensis]	--	19.411	23.7	18	3	3	1	1	1	1	0	1	1	1	1	0	1	1	0	1	5	2	1	1	1	1	0	1	1	1	1	1	1	1	0	1	3	2	1	1	1	1	0	1	1	1	1	1
TRINITY_DN1215_c0_g1_m.1417	Pyridoxine/pyridoxamine 5'-phosphate oxidase 1, chloroplastic OS=Arabidopsis thaliana OX=3702 GN=PPOX1 PE=1 SV=1	PPOX1	52.673	44.5	68	14	14	10	6	3	4	8	6	3	3	5	7	1	1	3	6	1	1	11	10	7	6	12	10	6	6	8	10	2	3	7	9	3	3	11	10	7	6	12	10	6	6	8	10
TRINITY_DN1215_c0_g1_m.1418	Pyridoxine/pyridoxamine 5'-phosphate oxidase 1, chloroplastic OS=Arabidopsis thaliana OX=3702 GN=PPOX1 PE=1 SV=1	PPOX1	12.944	24.1	14	2	2	2	1	1	2	1	1	1	0	1	0	1	1	1	1	0	0	2	2	2	1	2	2	1	2	2	2	1	1	2	1	1	0	2	2	2	1	2	2	1	2	2	2
TRINITY_DN1218_c0_g1_m.1427	PsbP domain-containing protein 4, chloroplastic OS=Arabidopsis thaliana OX=3702 GN=PPD4 PE=1 SV=2	PPD4	26.91	25.9	81	5	5	6	4	6	7	5	4	6	7	4	5	6	7	5	3	3	3	5	4	5	5	4	5	5	5	5	5	5	5	4	4	4	4	5	4	5	5	4	5	5	5	5	5
TRINITY_DN1220_c0_g1_m.1440	DExH-box ATP-dependent RNA helicase DExH7, chloroplastic OS=Arabidopsis thaliana OX=3702 GN=At1g58060 PE=2 SV=1	At1g58060	141.43	3.5	4	3	3	0	0	0	0	0	0	0	0	0	0	0	0	2	2	0	0	1	1	0	0	1	1	1	0	1	1	0	1	3	3	1	1	1	1	0	0	1	1	1	0	1	1
TRINITY_DN1221_c0_g1_m.1443	uncharacterized protein LOC18045791 [Citrus clementina]	--	21.142	19.3	26	3	3	2	0	0	2	1	3	2	1	2	3	2	1	2	2	1	2	3	2	1	2	2	3	3	3	2	3	2	3	2	3	2	3	3	2	1	2	2	3	3	3	2	3
TRINITY_DN1223_c0_g1_m.1450	Ferredoxin-2, chloroplastic OS=Arabidopsis thaliana OX=3702 GN=FD2 PE=1 SV=1	FD2	15.313	23.4	9	1	1	0	0	2	2	0	0	1	1	0	0	0	0	2	1	0	0	0	0	1	1	1	0	1	1	0	0	0	0	1	1	0	1	0	0	1	1	1	0	1	1	0	0
TRINITY_DN1223_c0_g2_m.1451	Ferredoxin-2, chloroplastic OS=Arabidopsis thaliana OX=3702 GN=FD2 PE=1 SV=1	FD2	15.226	59	45	5	5	4	4	8	4	2	2	1	2	4	2	2	2	3	4	1	0	2	4	4	4	1	3	3	3	4	3	1	2	4	3	1	1	2	4	4	4	1	3	3	3	4	3
TRINITY_DN12243_c0_g1_m.1452	Pentatricopeptide repeat-containing protein At3g02490, mitochondrial OS=Arabidopsis thaliana OX=3702 GN=At3g02490 PE=2 SV=1	At3g02490	76.583	6.1	9	3	3	3	1	1	0	1	1	0	0	0	0	0	0	1	1	0	0	3	3	2	2	2	1	2	2	0	2	1	1	2	2	0	0	3	3	2	2	2	1	2	2	0	2
TRINITY_DN1226_c0_g1_m.1469	Probable transmembrane GTPase FZO-like, chloroplastic OS=Arabidopsis thaliana OX=3702 GN=FZL PE=1 SV=1	FZL	43.562	18.3	31	6	6	2	4	1	4	2	2	0	1	1	4	0	0	5	5	0	0	4	4	4	5	4	4	2	3	3	5	2	2	5	5	2	2	4	4	4	5	4	4	2	3	3	5
TRINITY_DN1226_c0_g1_m.1470	Probable transmembrane GTPase FZO-like, chloroplastic OS=Arabidopsis thaliana OX=3702 GN=FZL PE=1 SV=1	FZL	33.02	20.5	20	5	5	1	1	2	2	1	1	0	0	0	2	1	1	3	2	1	2	2	4	5	5	2	2	4	2	1	3	2	2	4	4	3	2	2	4	5	5	2	2	4	2	1	3
TRINITY_DN1226_c0_g1_m.1471	Probable transmembrane GTPase FZO-like, chloroplastic OS=Arabidopsis thaliana OX=3702 GN=FZL PE=1 SV=1	FZL	25.89	22.1	29	5	5	3	1	3	0	1	1	2	2	1	2	2	2	3	2	1	3	3	4	4	4	3	3	5	4	4	5	3	3	3	5	3	4	3	4	4	4	3	3	5	4	4	5
TRINITY_DN12264_c0_g1_m.1467	D-amino-acid transaminase, chloroplastic OS=Arabidopsis thaliana OX=3702 GN=DAAT PE=1 SV=1	DAAT	37.364	13.8	31	5	4	1	4	3	2	3	1	2	3	2	1	2	1	3	2	0	1	2	4	3	4	3	3	3	3	2	2	4	4	3	4	3	2	2	4	3	4	3	3	3	3	2	2
TRINITY_DN1227_c0_g1_m.1479	F-box protein CPR1 OS=Arabidopsis thaliana OX=3702 GN=CPR1 PE=1 SV=2	CPR1	47.271	6.8	6	2	2	1	1	0	0	1	1	0	0	1	1	0	0	0	0	0	0	2	1	0	0	2	1	1	0	2	1	0	0	1	0	0	0	2	1	0	0	2	1	1	0	2	1
TRINITY_DN12272_c0_g2_m.1475	Replication factor C subunit 1 OS=Saccharomyces cerevisiae (strain ATCC 204508 / S288c) OX=559292 GN=RFC1 PE=1 SV=1	RFC1	135.09	0.7	0	1	1	0	0	0	0	0	0	0	0	0	0	0	0	0	0	0	0	0	0	0	1	0	0	1	0	0	0	1	1	0	0	1	1	0	0	0	1	0	0	1	0	0	0
TRINITY_DN12278_c0_g1_m.1478	Cysteine proteinase inhibitor 5 OS=Arabidopsis thaliana OX=3702 GN=CYS5 PE=2 SV=2	CYS5	13.342	48.3	124	6	6	7	8	8	9	10	8	7	6	7	8	6	10	8	9	6	7	5	6	6	6	6	5	6	6	5	6	6	6	5	6	4	3	5	6	6	6	6	5	6	6	5	6
TRINITY_DN1228_c0_g1_m.1483	Remorin OS=Solanum tuberosum OX=4113 PE=1 SV=1	--	22.531	52.7	134	13	13	6	6	10	9	7	7	10	14	5	6	14	12	9	8	5	6	10	9	11	12	8	8	9	12	8	9	13	13	12	10	6	9	10	9	11	12	8	8	9	12	8	9
TRINITY_DN1229_c0_g1_m.1490	Ubiquitin carboxyl-terminal hydrolase 10 OS=Arabidopsis thaliana OX=3702 GN=UBP10 PE=2 SV=2	UBP10	104.86	7.2	16	4	4	3	2	0	1	2	3	1	0	2	0	0	0	0	2	0	0	3	4	2	1	4	4	2	1	2	4	2	0	3	3	0	1	3	4	2	1	4	4	2	1	2	4
TRINITY_DN1229_c0_g1_m.1491	Ubiquitin carboxyl-terminal hydrolase 10 OS=Arabidopsis thaliana OX=3702 GN=UBP10 PE=2 SV=2	UBP10	43.992	14.6	27	4	4	5	2	1	1	2	2	0	0	3	4	0	0	2	3	1	1	4	4	2	3	3	4	1	2	3	4	0	2	4	3	3	2	4	4	2	3	3	4	1	2	3	4
TRINITY_DN12298_c0_g1_m.1489	Uncharacterized protein At4g14100 OS=Arabidopsis thaliana OX=3702 GN=At4g14100 PE=2 SV=1	At4g14100	22.001	16.8	12	3	3	2	0	1	1	0	1	0	0	1	1	0	0	1	2	1	1	3	3	2	2	1	1	1	1	1	1	3	2	2	3	1	1	3	3	2	2	1	1	1	1	1	1
TRINITY_DN123_c0_g1_m.1523	Heterogeneous nuclear ribonucleoprotein 1 OS=Arabidopsis thaliana OX=3702 GN=RNP1 PE=1 SV=1	RNP1	27.655	32	56	8	7	5	5	2	2	6	5	2	2	8	4	2	3	5	4	1	0	5	6	6	6	6	7	4	4	7	6	5	5	5	6	2	2	4	5	5	5	5	6	3	3	6	5
TRINITY_DN12342_c0_g1_m.1499	Uncharacterized protein At2g39795, mitochondrial OS=Arabidopsis thaliana OX=3702 GN=At2g39795 PE=1 SV=1	At2g39795	28.588	23.8	66	5	5	4	5	5	4	4	4	5	4	3	6	4	4	4	4	3	3	5	5	5	4	5	4	4	5	4	4	4	3	4	4	5	3	5	5	5	4	5	4	4	5	4	4
TRINITY_DN12352_c0_g1_m.1502	Aldose 1-epimerase OS=Rattus norvegicus OX=10116 GN=Galm PE=1 SV=1	Galm	43.09	34.1	97	9	9	3	3	7	6	6	3	10	6	5	5	8	10	5	5	6	9	6	4	5	6	7	5	7	6	4	7	8	8	6	6	7	6	6	4	5	6	7	5	7	6	4	7
TRINITY_DN12354_c0_g1_m.1503	Probable acetyltransferase NATA1-like OS=Arabidopsis thaliana OX=3702 GN=At2g39020 PE=2 SV=1	At2g39020	26.476	15.2	7	4	4	2	1	0	0	0	0	0	1	0	0	0	0	0	0	1	2	2	1	1	1	0	1	2	2	0	0	2	2	2	2	2	2	2	1	1	1	0	1	2	2	0	0
TRINITY_DN1236_c0_g1_m.1512	uncharacterized protein LOC102613577 [Citrus sinensis]	--	87.804	8	17	4	4	3	2	1	1	2	1	0	0	1	2	0	0	2	2	0	0	3	2	3	2	3	1	0	1	2	2	0	0	3	2	0	0	3	2	3	2	3	1	0	1	2	2
TRINITY_DN12362_c0_g1_m.1506	Pentatricopeptide repeat-containing protein At1g74850, chloroplastic OS=Arabidopsis thaliana OX=3702 GN=PTAC2 PE=2 SV=1	PTAC2	98.088	12.9	44	9	9	4	3	4	3	3	4	1	0	8	5	0	0	3	6	0	0	5	3	5	4	5	5	1	0	8	6	1	0	5	6	1	0	5	3	5	4	5	5	1	0	8	6
TRINITY_DN12366_c0_g1_m.1510	Protein MITOFERRINLIKE 1, chloroplastic OS=Arabidopsis thaliana OX=3702 GN=MFL1 PE=2 SV=1	MFL1	42.189	18.8	78	7	7	6	9	2	2	6	4	3	5	8	6	5	5	6	5	3	3	6	6	5	4	4	6	4	7	5	6	5	5	6	6	4	4	6	6	5	4	4	6	4	7	5	6
TRINITY_DN1239_c0_g1_m.1522	Chorismate mutase 1, chloroplastic OS=Arabidopsis thaliana OX=3702 GN=CM1 PE=1 SV=3	CM1	36.631	12.3	11	4	4	1	2	0	0	2	2	0	0	1	1	1	1	0	0	0	0	1	2	3	1	4	4	1	3	3	4	2	2	2	1	1	1	1	2	3	1	4	4	1	3	3	4
TRINITY_DN1240_c0_g1_m.1528	Probable amidase At4g34880 OS=Arabidopsis thaliana OX=3702 GN=At4g34880 PE=2 SV=1	At4g34880	35.325	24.5	51	6	6	3	3	4	2	4	4	3	3	3	1	3	7	4	3	3	1	4	4	4	4	4	4	5	3	3	4	4	5	5	4	4	4	4	4	4	4	4	4	5	3	3	4
TRINITY_DN1240_c0_g1_m.1531	Probable amidase At4g34880 OS=Arabidopsis thaliana OX=3702 GN=At4g34880 PE=2 SV=1	At4g34880	16.775	12.3	8	2	2	0	0	0	1	0	1	0	1	0	1	1	0	1	0	1	1	2	2	2	2	2	2	2	2	1	2	2	2	2	2	2	2	2	2	2	2	2	2	2	2	1	2
TRINITY_DN12402_c0_g1_m.1524	Inositol transporter 1 OS=Arabidopsis thaliana OX=3702 GN=INT1 PE=1 SV=1	INT1	34.923	5.3	9	1	1	1	1	0	0	1	1	1	0	1	1	0	0	1	1	0	0	1	1	0	0	1	1	1	0	1	1	0	0	1	1	0	0	1	1	0	0	1	1	1	0	1	1
TRINITY_DN1242_c0_g1_m.1540	Glycine-rich domain-containing protein 1 OS=Arabidopsis thaliana OX=3702 GN=GRDP1 PE=2 SV=1	GRDP1	93.486	15.4	32	12	12	3	2	4	1	1	0	1	1	4	2	1	0	5	7	0	0	6	9	7	5	6	3	4	2	7	6	1	1	8	10	2	2	6	9	7	5	6	3	4	2	7	6
TRINITY_DN1244_c0_g1_m.1552	E3 ubiquitin-protein ligase listerin OS=Arabidopsis thaliana OX=3702 GN=At5g58410 PE=3 SV=1	At5g58410	212.48	5.7	38	8	8	5	5	2	0	4	8	0	0	5	4	0	0	3	2	0	0	7	7	3	3	7	8	1	1	6	6	2	0	4	6	1	1	7	7	3	3	7	8	1	1	6	6
TRINITY_DN12440_c0_g1_m.1548	Calcium homeostasis endoplasmic reticulum protein OS=Mus musculus OX=10090 GN=Cherp PE=1 SV=1	Cherp	73.654	17.7	38	8	8	4	5	1	1	6	6	1	0	2	2	1	0	4	3	1	1	7	6	1	2	7	6	2	2	4	5	1	2	7	5	1	2	7	6	1	2	7	6	2	2	4	5
TRINITY_DN12445_c0_g1_m.1551	Cytochrome P450 76C4 OS=Arabidopsis thaliana OX=3702 GN=CYP76C4 PE=3 SV=1	CYP76C4	19.405	27.7	3	5	2	0	0	0	1	0	0	0	0	0	0	0	0	2	0	0	0	4	5	4	4	3	5	3	3	2	3	3	2	5	5	3	2	1	2	1	2	1	2	0	1	0	0
TRINITY_DN12457_c0_g2_m.1560	uncharacterized protein LOC18048658 [Citrus clementina]	--	30.465	29.8	58	7	7	6	2	5	3	4	4	3	3	6	5	3	3	5	5	0	1	5	6	5	5	6	6	5	5	5	6	5	7	7	6	2	3	5	6	5	5	6	6	5	5	5	6
TRINITY_DN1246_c1_g1_m.1568	IAA-alanine resistance protein 1 OS=Arabidopsis thaliana OX=3702 GN=IAR1 PE=2 SV=3	IAR1	52.331	4.5	6	2	2	1	0	0	0	0	1	1	1	1	1	0	0	0	0	0	0	2	1	1	1	1	1	1	1	2	1	1	1	1	1	0	1	2	1	1	1	1	1	1	1	2	1
TRINITY_DN1247_c0_g1_m.1579	Polyadenylate-binding protein 1 OS=Arabidopsis thaliana OX=3702 GN=PABN1 PE=1 SV=1	PABN1	27.774	21.7	2	2	2	0	0	0	0	0	0	0	0	0	0	1	0	0	0	0	1	0	0	0	0	0	0	0	0	0	0	1	2	0	0	1	1	0	0	0	0	0	0	0	0	0	0
TRINITY_DN12487_c0_g1_m.1582	U5 small nuclear ribonucleoprotein 40 kDa protein OS=Bos taurus OX=9913 GN=SNRNP40 PE=2 SV=1	SNRNP40	38.464	54.5	105	13	13	11	13	5	5	12	9	5	4	7	9	5	2	9	7	2	0	11	12	8	10	12	12	8	7	9	12	7	6	11	10	3	2	11	12	8	10	12	12	8	7	9	12
TRINITY_DN12489_c0_g3_m.1584	Ribulose bisphosphate carboxylase large chain OS=Citrus sinensis OX=2711 GN=rbcL PE=3 SV=1	rbcL	53.311	71.2	4392	61	61	250	243	418	391	240	243	409	391	300	222	300	259	255	243	118	110	50	49	56	59	50	49	56	57	50	52	53	51	51	51	38	39	50	49	56	59	50	49	56	57	50	52
16277
16284
TRINITY_DN1249_c0_g1_m.1588	Trihelix transcription factor GTL1 OS=Arabidopsis thaliana OX=3702 GN=GTL1 PE=1 SV=2	GTL1	86.929	7.9	28	5	5	4	3	3	1	4	1	0	0	3	1	0	0	6	2	0	0	4	4	5	2	4	2	1	2	5	4	0	2	5	3	1	0	4	4	5	2	4	2	1	2	5	4
TRINITY_DN1249_c2_g1_m.1594	Bidirectional sugar transporter SWEET12 OS=Arabidopsis thaliana OX=3702 GN=SWEET12 PE=1 SV=1	SWEET12	32.571	11.9	6	2	2	0	1	0	0	1	0	0	0	1	2	0	0	1	0	0	0	1	1	0	1	1	0	0	1	1	2	0	0	1	2	0	0	1	1	0	1	1	0	0	1	1	2
TRINITY_DN125_c0_g1_m.1663	Ras-related protein RABE1a OS=Arabidopsis thaliana OX=3702 GN=RABE1A PE=1 SV=1	RABE1A	23.913	53.7	120	10	2	9	10	7	7	9	6	8	8	4	9	5	5	9	8	6	10	8	8	9	7	9	8	7	8	5	8	9	6	8	7	7	8	2	2	2	2	2	2	2	2	2	2
TRINITY_DN125_c0_g2_m.1665	Ras-related protein RABE1a OS=Arabidopsis thaliana OX=3702 GN=RABE1A PE=1 SV=1	RABE1A	23.905	53.5	13	10	2	1	2	1	0	2	1	1	0	1	1	1	0	1	1	0	0	7	8	8	6	9	7	6	6	4	7	8	5	7	6	6	7	1	2	1	1	2	1	1	0	1	1
TRINITY_DN125_c1_g1_m.1668	Ras-related protein RABC1 OS=Arabidopsis thaliana OX=3702 GN=RABC1 PE=1 SV=1	RABC1	23.407	21	4	4	2	0	0	0	0	1	0	1	0	1	1	0	0	0	0	0	0	2	2	0	1	3	2	2	1	4	3	0	2	2	2	1	1	0	0	0	0	1	0	1	0	2	1
TRINITY_DN125_c1_g2_m.1670	Ras-related protein RABC1 OS=Arabidopsis thaliana OX=3702 GN=RABC1 PE=1 SV=1	RABC1	23.473	26.5	27	5	2	4	3	0	1	3	3	1	1	2	2	0	1	2	2	1	1	5	4	1	3	4	4	2	2	3	4	1	3	4	4	2	2	2	1	0	1	1	1	0	0	0	1
TRINITY_DN12507_c1_g1_m.1606	Protein NETWORKED 1D OS=Arabidopsis thaliana OX=3702 GN=NET1D PE=3 SV=1	NET1D	211.18	2.7	4	3	3	1	1	0	0	0	1	0	0	0	1	0	0	0	0	0	0	2	2	1	1	1	1	1	0	1	2	0	0	2	2	0	0	2	2	1	1	1	1	1	0	1	2
TRINITY_DN1252_c0_g1_m.1622	Vacuolar sorting protein 39 OS=Arabidopsis thaliana OX=3702 GN=VPS39 PE=1 SV=1	VPS39	111.44	6.5	13	6	6	2	2	0	0	0	0	0	0	0	1	0	0	4	4	0	0	3	4	2	3	3	2	1	1	3	4	1	1	6	5	1	0	3	4	2	3	3	2	1	1	3	4
TRINITY_DN12535_c0_g1_m.1626	Protein FAM136A OS=Mus musculus OX=10090 GN=Fam136a PE=1 SV=1	Fam136a	17.257	51	31	4	4	3	3	3	1	2	2	2	2	1	0	2	1	3	4	1	1	3	3	2	3	2	3	2	2	2	0	1	2	2	4	1	1	3	3	2	3	2	3	2	2	2	0
TRINITY_DN12540_c0_g2_m.1632	Fatty-acid-binding protein 3, chloroplastic OS=Arabidopsis thaliana OX=3702 GN=FAP3 PE=1 SV=1	FAP3	30.151	9.3	6	2	2	0	0	0	0	1	0	0	1	0	1	0	0	2	1	0	0	1	1	1	1	1	2	2	2	1	2	2	2	2	1	2	1	1	1	1	1	1	2	2	2	1	2
TRINITY_DN12549_c0_g1_m.1633	Glutamate--tRNA ligase, cytoplasmic OS=Arabidopsis thaliana OX=3702 GN=At5g26710 PE=1 SV=1	At5g26710	82.177	38.4	274	28	28	21	19	22	19	22	19	16	16	22	19	7	14	21	21	9	7	21	21	23	20	22	22	20	21	24	21	16	19	22	23	14	14	21	21	23	20	22	22	20	21	24	21
TRINITY_DN12549_c0_g2_m.1638	Probable aspartyl aminopeptidase OS=Ricinus communis OX=3988 GN=RCOM_1506700 PE=2 SV=2	RCOM_1506700	40.24	43.6	94	14	14	7	8	9	4	5	8	5	6	6	8	7	4	10	5	1	1	13	12	11	9	13	10	12	13	10	13	9	8	11	13	3	3	13	12	11	9	13	10	12	13	10	13
TRINITY_DN12549_c0_g2_m.1639	Probable aspartyl aminopeptidase OS=Ricinus communis OX=3988 GN=RCOM_1506700 PE=2 SV=2	RCOM_1506700	17.625	62.4	80	7	7	7	6	5	5	5	7	5	4	6	5	4	4	7	7	1	2	7	6	6	5	6	6	7	6	7	5	5	5	7	7	1	2	7	6	6	5	6	6	7	6	7	5
TRINITY_DN1256_c0_g1_m.1647	Plant UBX domain-containing protein 1 OS=Arabidopsis thaliana OX=3702 GN=PUX1 PE=1 SV=1	PUX1	12.896	21.9	7	1	1	1	1	2	0	1	0	0	0	1	0	0	0	1	0	0	0	1	1	1	0	1	0	0	0	1	0	0	0	1	0	0	0	1	1	1	0	1	0	0	0	1	0
TRINITY_DN12567_c0_g2_m.1646	Pathogen-related protein OS=Hordeum vulgare OX=4513 PE=2 SV=2	--	28.314	10.8	25	2	2	2	3	1	1	1	2	1	1	1	1	2	3	3	3	0	0	2	2	2	1	2	2	2	2	1	2	1	2	2	2	0	0	2	2	2	1	2	2	2	2	1	2
TRINITY_DN12577_c0_g3_m.1650	7-methyl-GTP pyrophosphatase OS=Dictyostelium discoideum OX=44689 GN=DDB_G0281937 PE=3 SV=1	DDB_G0281937	28.482	31.6	137	7	7	10	11	9	9	10	9	10	9	9	10	11	7	8	9	3	3	6	6	7	7	5	6	7	6	5	7	7	5	6	5	4	4	6	6	7	7	5	6	7	6	5	7
TRINITY_DN12578_c0_g1_m.1651	Photosystem I subunit O OS=Arabidopsis thaliana OX=3702 GN=PSAO PE=1 SV=1	PSAO	15.612	21.9	23	2	2	2	2	1	0	3	1	1	2	1	1	2	1	0	1	2	3	2	2	2	2	2	2	2	2	2	2	2	2	2	2	2	2	2	2	2	2	2	2	2	2	2	2
TRINITY_DN1259_c0_g1_m.1662	U11/U12 small nuclear ribonucleoprotein 59 kDa protein OS=Arabidopsis thaliana OX=3702 GN=SNRNP59 PE=2 SV=1	SNRNP59	43.634	3.2	1	1	1	0	0	0	0	0	0	0	0	0	0	1	0	0	0	0	0	0	0	1	1	1	1	1	1	0	1	1	1	1	1	1	1	0	0	1	1	1	1	1	1	0	1
TRINITY_DN126_c0_g1_m.1710	Mitochondrial Rho GTPase 1 OS=Arabidopsis thaliana OX=3702 GN=MIRO1 PE=1 SV=1	MIRO1	41.64	37.9	61	10	10	7	7	3	1	6	9	3	3	8	5	1	0	5	3	0	0	7	6	4	3	8	7	5	4	7	7	3	3	5	2	0	1	7	6	4	3	8	7	5	4	7	7
TRINITY_DN126_c0_g1_m.1711	Mitochondrial Rho GTPase 1 OS=Arabidopsis thaliana OX=3702 GN=MIRO1 PE=1 SV=1	MIRO1	29.371	49.8	64	10	10	7	6	3	1	8	8	3	4	6	8	1	2	3	3	1	0	7	7	6	2	9	10	4	6	6	8	3	3	6	5	1	0	7	7	6	2	9	10	4	6	6	8
TRINITY_DN1261_c0_g1_m.1675	Polyribonucleotide nucleotidyltransferase 1, chloroplastic OS=Arabidopsis thaliana OX=3702 GN=PNP1 PE=1 SV=1	PNP1	99.34	14.8	52	12	12	1	2	11	7	1	0	4	4	8	2	0	0	8	4	0	0	5	8	11	10	8	4	7	8	9	6	4	2	10	7	0	0	5	8	11	10	8	4	7	8	9	6
TRINITY_DN1262_c0_g1_m.1680	Probable WRKY transcription factor 20 OS=Arabidopsis thaliana OX=3702 GN=WRKY20 PE=2 SV=1	WRKY20	27.236	27.6	16	5	5	2	2	2	3	0	0	0	0	1	1	0	0	1	4	0	0	4	3	4	3	0	1	1	1	3	1	0	0	2	3	0	0	4	3	4	3	0	1	1	1	3	1
TRINITY_DN1262_c0_g1_m.1681	Probable WRKY transcription factor 20 OS=Arabidopsis thaliana OX=3702 GN=WRKY20 PE=2 SV=1	WRKY20	26.913	15.5	18	2	2	2	1	2	1	2	2	0	0	2	2	0	0	2	2	0	0	1	1	2	1	2	2	0	0	2	2	0	0	1	2	0	0	1	1	2	1	2	2	0	0	2	2
TRINITY_DN12627_c0_g3_m.1677	Peroxidase 12 OS=Arabidopsis thaliana OX=3702 GN=PER12 PE=1 SV=1	PER12	13.692	18.9	7	3	3	0	0	0	1	0	0	1	0	1	0	1	0	1	0	2	0	0	1	0	2	0	0	1	1	1	1	1	1	1	1	2	0	0	1	0	2	0	0	1	1	1	1
TRINITY_DN1263_c0_g1_m.1684	Phosphatidylserine decarboxylase proenzyme 2 OS=Arabidopsis thaliana OX=3702 GN=PSD2 PE=2 SV=1	PSD2	72.17	6.2	20	4	4	1	1	2	1	1	2	1	1	2	0	2	0	4	2	0	0	2	3	4	3	2	2	3	2	2	2	4	2	4	2	0	0	2	3	4	3	2	2	3	2	2	2
TRINITY_DN1264_c0_g1_m.1687	Probable 1-acylglycerol-3-phosphate O-acyltransferase OS=Oryza sativa subsp. japonica OX=39947 GN=Os09g0520200 PE=3 SV=3	Os09g0520200	32.6	28.2	44	5	5	5	5	3	2	3	6	2	0	4	5	1	1	4	3	0	0	5	5	3	4	4	5	4	4	4	5	2	2	4	4	0	0	5	5	3	4	4	5	4	4	4	5
TRINITY_DN12653_c0_g1_m.1689	Actin-depolymerizing factor 1 OS=Petunia hybrida OX=4102 GN=ADF1 PE=2 SV=1	ADF1	16.053	40.3	12	4	3	1	1	1	1	0	1	0	0	0	2	0	1	1	3	0	0	3	4	3	3	4	2	3	1	3	3	1	1	4	3	2	1	2	3	3	3	3	2	2	1	2	3
TRINITY_DN12666_c0_g1_m.1693	Xaa-Pro dipeptidase OS=Homo sapiens OX=9606 GN=PEPD PE=1 SV=3	PEPD	55.822	59.6	200	22	22	16	19	8	8	16	15	9	7	19	11	14	12	17	14	8	7	19	18	15	14	18	17	8	13	19	16	15	16	19	16	9	7	19	18	15	14	18	17	8	13	19	16
TRINITY_DN1267_c0_g1_m.1701	10 kDa chaperonin 2, chloroplastic OS=Arabidopsis thaliana OX=3702 GN=CPN10-2 PE=2 SV=1	CPN10-2	14.957	47.1	87	6	6	8	10	7	5	3	5	5	6	4	5	6	5	6	5	5	2	6	5	6	3	2	5	5	5	3	5	4	4	4	5	6	2	6	5	6	3	2	5	5	5	3	5
TRINITY_DN12676_c0_g1_m.1699	Protoporphyrinogen oxidase 2 OS=Spinacia oleracea OX=3562 GN=POX2 PE=1 SV=1	POX2	37.093	13.7	7	3	3	2	1	0	0	2	1	0	0	1	0	0	0	0	0	0	0	2	3	0	0	3	2	0	0	3	1	0	0	1	0	0	0	2	3	0	0	3	2	0	0	3	1
TRINITY_DN12698_c0_g1_m.1707	General transcription and DNA repair factor IIH subunit TFB1-1 OS=Arabidopsis thaliana OX=3702 GN=TFB1-1 PE=2 SV=1	TFB1-1	67.775	4.9	5	2	2	1	0	0	0	2	0	0	0	1	0	0	0	0	1	0	0	1	2	0	0	2	1	0	0	2	1	0	0	2	1	0	0	1	2	0	0	2	1	0	0	2	1
TRINITY_DN127_c0_g2_m.1747	Beta carbonic anhydrase 5, chloroplastic OS=Arabidopsis thaliana OX=3702 GN=BCA5 PE=2 SV=1	BCA5	24.696	14	19	2	2	2	1	1	2	1	2	0	2	1	2	0	1	2	2	0	0	2	2	2	2	2	2	2	2	2	2	0	1	2	2	0	0	2	2	2	2	2	2	2	2	2	2
TRINITY_DN127_c0_g2_m.1748	Beta carbonic anhydrase 5, chloroplastic OS=Arabidopsis thaliana OX=3702 GN=BCA5 PE=2 SV=1	BCA5	13.691	23.7	2	2	2	1	0	0	0	0	0	0	0	1	0	0	0	0	0	0	0	1	1	0	1	1	1	1	1	1	1	1	0	1	2	1	0	1	1	0	1	1	1	1	1	1	1
TRINITY_DN1270_c0_g1_m.1712	Alpha-N-acetylglucosaminidase OS=Arabidopsis thaliana OX=3702 GN=NAGLU PE=2 SV=1	NAGLU	97.354	16.6	68	12	12	3	2	5	6	2	5	4	3	5	4	7	4	5	2	5	6	7	8	8	7	5	6	7	7	5	7	10	9	10	9	7	6	7	8	8	7	5	6	7	7	5	7
TRINITY_DN1271_c0_g1_m.1713	Thioredoxin-like 4, chloroplastic OS=Arabidopsis thaliana OX=3702 GN=At1g07700 PE=2 SV=1	At1g07700	24.506	31.8	32	5	5	3	3	4	3	1	1	2	2	2	2	1	1	2	3	1	1	4	3	4	3	2	2	2	3	4	3	2	1	4	3	1	1	4	3	4	3	2	2	2	3	4	3
TRINITY_DN1272_c0_g1_m.1714	uncharacterized protein LOC18053247 isoform X2 [Citrus clementina]	--	94.348	36	159	17	17	15	17	10	9	13	14	7	7	17	15	5	3	15	11	1	0	15	14	14	10	15	15	9	10	14	14	7	6	15	12	4	2	15	14	14	10	15	15	9	10	14	14
TRINITY_DN1275_c0_g1_m.1721	Conserved oligomeric Golgi complex subunit 2 OS=Homo sapiens OX=9606 GN=COG2 PE=1 SV=1	COG2	61.442	7.8	6	2	2	1	2	0	0	1	0	0	0	1	0	0	0	1	0	0	0	2	2	1	0	2	0	0	0	1	1	0	0	2	0	0	0	2	2	1	0	2	0	0	0	1	1
TRINITY_DN1276_c0_g1_m.1729	DEAD-box ATP-dependent RNA helicase 46 OS=Arabidopsis thaliana OX=3702 GN=RH46 PE=2 SV=2	RH46	43.607	30.2	33	9	8	5	6	0	0	5	5	0	0	3	5	0	0	3	1	0	0	5	6	2	3	7	6	1	0	6	6	1	3	6	4	2	2	5	6	2	3	7	6	1	0	6	6
TRINITY_DN1276_c0_g1_m.1730	DEAD-box ATP-dependent RNA helicase 46 OS=Arabidopsis thaliana OX=3702 GN=RH46 PE=2 SV=2	RH46	20.115	33.3	6	3	3	0	1	0	0	2	1	0	0	0	2	0	0	0	0	0	0	2	1	0	2	3	2	0	0	1	3	0	0	2	1	0	0	2	1	0	2	3	2	0	0	1	3
TRINITY_DN12763_c0_g1_m.1725	AP-2 complex subunit alpha-1 OS=Arabidopsis thaliana OX=3702 GN=ALPHA-ADR PE=1 SV=1	ALPHA-ADR	81.457	19.5	66	11	11	9	6	3	3	6	9	2	3	5	4	1	1	4	8	1	1	8	8	6	6	7	10	4	5	7	7	2	2	8	6	1	1	8	8	6	6	7	10	4	5	7	7
TRINITY_DN12763_c0_g1_m.1726	AP-2 complex subunit alpha-1 OS=Arabidopsis thaliana OX=3702 GN=ALPHA-ADR PE=1 SV=1	ALPHA-ADR	30.706	19	28	5	5	3	2	1	2	3	1	2	2	2	2	0	2	1	3	1	1	3	3	2	2	3	2	2	2	2	3	2	3	3	3	1	2	3	3	2	2	3	2	2	2	2	3
TRINITY_DN12768_c0_g1_m.1727	L-ascorbate oxidase OS=Nicotiana tabacum OX=4097 GN=AAO PE=2 SV=1	AAO	64.893	5.2	7	2	2	0	0	1	2	0	0	0	0	1	1	0	0	1	1	0	0	1	1	1	2	1	1	1	1	1	1	1	1	1	1	0	1	1	1	1	2	1	1	1	1	1	1
TRINITY_DN1277_c0_g1_m.1735	Pheophytinase, chloroplastic OS=Arabidopsis thaliana OX=3702 GN=PPH PE=1 SV=1	PPH	15.239	18.8	8	2	2	1	0	0	1	1	0	0	0	2	1	0	0	2	0	0	0	1	1	0	1	2	2	1	1	2	1	1	0	2	2	0	0	1	1	0	1	2	2	1	1	2	1
TRINITY_DN1279_c0_g1_m.1741	hypothetical protein CICLE_v10011409mg [Citrus clementina]	--	59.013	23.4	87	11	11	4	5	9	10	3	4	5	5	5	7	3	2	10	12	2	1	8	9	11	11	4	5	10	9	7	9	6	4	10	11	2	1	8	9	11	11	4	5	10	9	7	9
TRINITY_DN1279_c1_g1_m.1742	5'-adenylylsulfate reductase 1, chloroplastic OS=Arabidopsis thaliana OX=3702 GN=APR1 PE=1 SV=2	APR1	54.495	12.6	51	6	6	5	6	4	1	3	2	5	2	4	2	4	4	4	3	1	1	5	6	4	4	4	3	4	5	4	4	4	4	4	4	2	2	5	6	4	4	4	3	4	5	4	4
TRINITY_DN1279_c1_g2_m.1744	Serine protease SPPA, chloroplastic OS=Arabidopsis thaliana OX=3702 GN=SPPA PE=2 SV=1	SPPA	76.922	26.2	234	17	17	14	16	14	14	13	19	15	13	13	16	18	18	15	15	13	8	15	15	13	13	14	14	14	11	13	15	14	15	16	15	12	11	15	15	13	13	14	14	14	11	13	15
TRINITY_DN128_c0_g2_m.1789	hypothetical protein CICLE_v10020477mg [Citrus clementina]	--	45.425	8.5	7	3	3	2	1	1	0	0	0	0	0	1	0	0	0	1	1	0	0	3	3	1	0	1	2	0	1	1	1	1	1	3	2	0	0	3	3	1	0	1	2	0	1	1	1
TRINITY_DN1280_c0_g1_m.1751	40S ribosomal protein S15 OS=Elaeis oleifera OX=80265 GN=RPS15 PE=2 SV=1	RPS15	20.792	45.7	62	7	1	4	4	6	4	5	6	4	5	4	4	3	3	3	3	2	2	4	3	4	4	4	6	5	5	4	4	3	3	3	2	2	2	0	0	0	0	0	0	1	1	0	0
TRINITY_DN12805_c0_g1_m.1749	SUN domain-containing protein 1 OS=Arabidopsis thaliana OX=3702 GN=SUN1 PE=1 SV=1	SUN1	50.93	33.4	73	11	11	4	7	4	5	7	7	3	6	3	6	2	2	7	5	3	2	8	9	6	7	8	9	4	6	4	7	2	4	8	6	3	2	8	9	6	7	8	9	4	6	4	7
TRINITY_DN1281_c0_g1_m.1752	TATA-binding protein-associated factor BTAF1 OS=Arabidopsis thaliana OX=3702 GN=BTAF1 PE=1 SV=1	BTAF1	225.81	2.1	5	3	3	0	1	0	0	0	1	0	0	0	1	0	0	1	1	0	0	1	2	0	2	1	2	1	0	0	2	0	0	1	2	0	0	1	2	0	2	1	2	1	0	0	2
TRINITY_DN1283_c0_g1_m.1760	V-type proton ATPase subunit C OS=Arabidopsis thaliana OX=3702 GN=VHA-C PE=1 SV=1	VHA-C	29.247	62.6	144	13	13	7	12	6	9	10	12	8	8	9	11	9	9	9	13	7	5	12	13	10	12	13	13	11	12	11	10	12	13	11	12	8	7	12	13	10	12	13	13	11	12	11	10
TRINITY_DN12839_c0_g2_m.1757	GDP-mannose 3,5-epimerase 1 OS=Oryza sativa subsp. japonica OX=39947 GN=GME-1 PE=1 SV=1	GME-1	42.345	58.7	498	22	22	34	37	37	33	34	33	30	35	38	34	26	30	33	29	17	18	21	22	22	21	22	22	22	22	21	22	21	22	22	22	14	12	21	22	22	21	22	22	22	22	21	22
TRINITY_DN1284_c0_g1_m.1763	Exocyst complex component SEC10b OS=Arabidopsis thaliana OX=3702 GN=SEC10b PE=1 SV=1	SEC10b	53.671	34.2	51	12	12	7	6	2	3	3	3	1	1	6	6	1	0	9	2	1	0	8	8	6	6	4	5	4	4	8	7	3	2	8	5	4	1	8	8	6	6	4	5	4	4	8	7
TRINITY_DN1284_c0_g1_m.1764	Exocyst complex component SEC10b OS=Arabidopsis thaliana OX=3702 GN=SEC10b PE=1 SV=1	SEC10b	47.27	12.9	18	5	5	2	2	1	2	1	1	0	1	1	1	1	0	2	3	0	0	3	3	2	2	3	3	1	1	3	3	1	0	3	5	0	1	3	3	2	2	3	3	1	1	3	3
TRINITY_DN8281_c0_g2_m.17348	Protein LIGHT-DEPENDENT SHORT HYPOCOTYLS 1 OS=Arabidopsis thaliana OX=3702 GN=LSH1 PE=1 SV=1	LSH1	22.628	5.9	13	1	1	1	1	1	1	1	1	1	1	1	0	1	1	1	1	0	0	1	1	1	1	1	1	1	1	1	0	1	1	1	1	0	0	1	1	1	1	1	1	1	1	1	0
TRINITY_DN1288_c0_g1_m.1780	Syntaxin-22 OS=Arabidopsis thaliana OX=3702 GN=SYP22 PE=1 SV=1	SYP22	16.988	21.1	9	3	3	2	1	0	0	1	0	0	0	3	0	0	0	0	0	1	1	2	1	0	1	1	2	1	0	2	0	0	0	2	1	1	1	2	1	0	1	1	2	1	0	2	0
TRINITY_DN1288_c1_g1_m.1782	U-box domain-containing protein 13 OS=Arabidopsis thaliana OX=3702 GN=PUB13 PE=1 SV=1	PUB13	94.286	29.5	169	22	22	13	9	16	14	11	15	9	9	16	9	7	5	16	15	2	3	18	19	15	16	18	19	14	15	18	17	10	11	20	18	7	7	18	19	15	16	18	19	14	15	18	17
TRINITY_DN1289_c0_g1_m.1786	Zeta-carotene desaturase, chloroplastic/chromoplastic OS=Tagetes erecta OX=13708 PE=2 SV=1	--	59.075	25.6	85	11	11	6	5	10	3	4	5	5	8	9	7	3	3	5	8	1	3	7	7	8	8	7	7	8	8	8	8	7	7	8	9	3	4	7	7	8	8	7	7	8	8	8	8
TRINITY_DN129_c0_g1_m.1838	7-deoxyloganetin glucosyltransferase OS=Gardenia jasminoides OX=114476 GN=UGT85A24 PE=1 SV=1	UGT85A24	53.788	14.8	25	6	6	1	0	0	0	1	0	2	1	0	0	2	6	1	0	5	6	2	3	1	2	4	3	4	4	0	1	5	6	4	4	6	6	2	3	1	2	4	3	4	4	0	1
TRINITY_DN129_c0_g2_m.1839	Crocetin glucosyltransferase, chloroplastic OS=Gardenia jasminoides OX=114476 GN=UGT75L6 PE=1 SV=1	UGT75L6	54.632	22.7	112	9	9	5	9	7	7	11	7	5	5	6	6	8	7	7	8	5	9	6	8	6	6	9	8	5	4	6	7	8	6	7	7	5	6	6	8	6	6	9	8	5	4	6	7
TRINITY_DN1290_c0_g1_m.1792	uncharacterized protein LOC18039700 isoform X1 [Citrus clementina]	--	14.955	30.8	31	4	4	2	2	1	2	2	3	2	2	2	3	2	3	1	3	1	0	3	4	3	3	3	4	3	3	2	3	3	4	3	4	2	1	3	4	3	3	3	4	3	3	2	3
TRINITY_DN12901_c0_g2_m.1791	Exosome complex component RRP41 homolog OS=Arabidopsis thaliana OX=3702 GN=RRP41 PE=1 SV=1	RRP41	26.435	15.8	9	3	3	1	2	0	0	3	1	0	0	0	1	1	0	0	0	0	0	1	2	1	1	3	1	1	1	0	1	2	1	0	0	0	0	1	2	1	1	3	1	1	1	0	1
TRINITY_DN1291_c0_g1_m.1795	3-hydroxyisobutyryl-CoA hydrolase 1 OS=Arabidopsis thaliana OX=3702 GN=CHY1 PE=1 SV=1	CHY1	42.198	46.8	161	15	15	12	11	9	7	12	13	10	12	14	7	10	7	11	15	5	6	14	13	12	12	13	12	12	13	14	10	12	10	13	14	11	8	14	13	12	12	13	12	12	13	14	10
TRINITY_DN1293_c0_g2_m.1805	Dehydrogenase/reductase SDR family member 7 OS=Homo sapiens OX=9606 GN=DHRS7 PE=1 SV=1	DHRS7	21.318	30.8	17	5	5	3	1	1	1	3	1	1	1	1	1	0	0	1	1	0	1	4	5	4	3	5	4	3	3	3	2	2	2	4	4	1	1	4	5	4	3	5	4	3	3	3	2
TRINITY_DN1293_c0_g2_m.1806	Dehydrogenase/reductase SDR family member 7 OS=Homo sapiens OX=9606 GN=DHRS7 PE=1 SV=1	DHRS7	15.766	9.9	10	1	1	1	2	1	0	2	2	0	0	0	0	0	0	1	1	0	0	1	1	1	1	1	1	0	1	1	0	1	0	1	1	0	0	1	1	1	1	1	1	0	1	1	0
TRINITY_DN12947_c0_g2_m.1807	Cytochrome P450 704C1 OS=Pinus taeda OX=3352 GN=CYP704C1 PE=2 SV=1	CYP704C1	34.863	19.9	24	5	5	3	2	1	1	2	2	0	1	3	1	2	2	2	2	0	0	3	3	3	2	2	3	3	2	4	3	3	4	3	3	1	1	3	3	3	2	2	3	3	2	4	3
TRINITY_DN12955_c0_g1_m.1811	Alpha-amylase/subtilisin inhibitor OS=Oryza sativa subsp. japonica OX=39947 GN=RASI PE=1 SV=2	RASI	21.197	24.7	4	3	3	0	0	0	0	0	0	0	0	0	0	0	0	0	0	2	2	0	0	0	0	0	0	0	0	0	0	0	0	0	0	2	2	0	0	0	0	0	0	0	0	0	0
TRINITY_DN1296_c0_g1_m.1818	Methionine aminopeptidase 1D, chloroplastic/mitochondrial OS=Arabidopsis thaliana OX=3702 GN=MAP1D PE=1 SV=1	MAP1D	25.175	33.3	29	4	4	4	4	2	0	4	3	0	0	3	2	0	0	4	3	0	0	4	4	2	2	4	4	2	1	3	4	0	0	3	3	0	0	4	4	2	2	4	4	2	1	3	4
TRINITY_DN1296_c0_g1_m.1819	Methionine aminopeptidase 1D, chloroplastic/mitochondrial OS=Arabidopsis thaliana OX=3702 GN=MAP1D PE=1 SV=1	MAP1D	12.259	17.8	16	2	2	1	1	1	1	2	2	2	1	1	2	0	0	1	1	0	0	1	2	1	1	2	2	2	1	1	2	0	1	1	1	0	0	1	2	1	1	2	2	2	1	1	2
TRINITY_DN1296_c1_g1_m.1820	Protein REVERSION-TO-ETHYLENE SENSITIVITY1 OS=Arabidopsis thaliana OX=3702 GN=RTE1 PE=1 SV=1	RTE1	35.403	6.2	11	2	2	2	2	0	0	1	1	1	1	0	0	0	0	1	1	0	1	2	2	0	0	2	2	2	1	0	1	0	0	2	1	0	1	2	2	0	0	2	2	2	1	0	1
TRINITY_DN12961_c0_g1_m.1817	Sulfite oxidase OS=Arabidopsis thaliana OX=3702 GN=SOX PE=1 SV=1	SOX	43.635	31.6	67	9	9	6	3	5	6	2	3	7	6	5	5	3	4	4	5	1	2	8	7	9	8	7	6	7	8	8	8	6	7	8	9	5	5	8	7	9	8	7	6	7	8	8	8
TRINITY_DN1297_c0_g1_m.1824	hypothetical protein CISIN_1g010336mg [Citrus sinensis]	--	62.491	6	23	3	3	3	3	0	1	2	3	0	0	3	2	0	0	2	4	0	0	3	3	1	1	3	3	0	0	3	3	0	0	2	3	1	0	3	3	1	1	3	3	0	0	3	3
TRINITY_DN1298_c0_g1_m.1828	Malonate--CoA ligase OS=Arabidopsis thaliana OX=3702 GN=AAE13 PE=1 SV=2	AAE13	32.708	26.4	56	6	6	5	5	5	4	5	5	3	4	5	4	2	1	4	3	1	0	5	6	4	5	5	6	5	5	4	5	4	4	5	4	3	3	5	6	4	5	5	6	5	5	4	5
TRINITY_DN1298_c0_g1_m.1829	Malonate--CoA ligase OS=Arabidopsis thaliana OX=3702 GN=AAE13 PE=1 SV=2	AAE13	29.369	46.8	88	9	9	10	9	6	3	9	7	5	7	5	7	4	3	5	6	1	1	7	7	7	6	9	8	6	7	6	8	5	6	7	8	4	2	7	7	7	6	9	8	6	7	6	8
TRINITY_DN12984_c0_g2_m.1826	UBP1-associated protein 2C OS=Arabidopsis thaliana OX=3702 GN=UBA2C PE=2 SV=1	UBA2C	37.006	46.5	44	9	9	5	6	1	2	5	5	0	1	4	5	0	0	5	5	0	0	7	8	6	4	7	7	3	5	4	8	2	1	9	8	1	0	7	8	6	4	7	7	3	5	4	8
TRINITY_DN1299_c0_g1_m.1835	Protein MULTIPLE CHLOROPLAST DIVISION SITE 1 OS=Arabidopsis thaliana OX=3702 GN=MCD1 PE=1 SV=1	MCD1	18.886	9	3	1	1	1	1	0	0	1	0	0	0	0	0	0	0	0	0	0	0	1	1	1	1	1	1	1	1	1	0	1	1	1	1	0	0	1	1	1	1	1	1	1	1	1	0
TRINITY_DN12991_c1_g1_m.1833	G-type lectin S-receptor-like serine/threonine-protein kinase LECRK3 OS=Oryza sativa subsp. indica OX=39946 GN=LECRK3 PE=3 SV=2	LECRK3	97.14	3.8	12	3	3	0	1	3	2	0	1	0	0	0	0	0	0	3	2	0	0	1	2	3	2	1	2	2	1	1	0	0	0	3	2	0	0	1	2	3	2	1	2	2	1	1	0
TRINITY_DN13_c0_g1_m.2305	hypothetical protein CUMW_115160 [Citrus unshiu]	--	131.08	3	22	3	3	2	1	2	1	0	1	2	2	0	0	2	1	2	2	2	2	2	1	2	1	2	1	2	2	1	0	2	1	2	2	2	2	2	1	2	1	2	1	2	2	1	0
TRINITY_DN13003_c0_g1_m.1843	Tubulin beta-5 chain OS=Zea mays OX=4577 GN=TUBB5 PE=2 SV=1	TUBB5	50.419	38.2	9	13	1	0	0	1	1	0	0	0	1	0	0	1	1	0	1	1	2	5	5	11	11	6	6	9	8	7	6	8	7	8	11	10	9	0	0	1	1	0	0	1	1	0	0
TRINITY_DN13005_c0_g1_m.1846	Pentatricopeptide repeat-containing protein PNM1, mitochondrial OS=Arabidopsis thaliana OX=3702 GN=PNM1 PE=1 SV=1	PNM1	57.881	8.6	20	5	5	2	2	0	2	1	1	1	1	2	3	0	1	3	0	0	1	2	2	1	2	1	1	2	1	2	3	1	1	2	1	0	1	2	2	1	2	1	1	2	1	2	3
TRINITY_DN1301_c0_g1_m.1849	Probable aminotransferase ACS12 OS=Arabidopsis thaliana OX=3702 GN=ACS12 PE=2 SV=2	ACS12	40.246	23.8	50	8	8	3	4	5	5	4	4	4	4	2	2	3	3	2	1	2	2	7	6	8	7	7	6	6	6	5	3	7	6	6	6	3	3	7	6	8	7	7	6	6	6	5	3
TRINITY_DN1301_c0_g1_m.1851	Probable aminotransferase ACS12 OS=Arabidopsis thaliana OX=3702 GN=ACS12 PE=2 SV=2	ACS12	18.434	18	20	2	2	2	2	1	1	1	1	2	1	1	1	2	1	2	1	0	1	2	2	2	1	1	1	2	1	2	1	2	1	2	1	1	1	2	2	2	1	1	1	2	1	2	1
TRINITY_DN1303_c0_g1_m.1860	TATA-binding protein 2 OS=Oryza sativa subsp. japonica OX=39947 GN=TBP2 PE=1 SV=2	TBP2	15.755	14.4	3	1	1	1	0	0	0	1	0	0	0	0	0	0	0	1	0	0	0	1	0	1	1	1	1	1	0	0	0	1	0	1	1	0	0	1	0	1	1	1	1	1	0	0	0
TRINITY_DN13036_c0_g1_m.1858	Pre-mRNA-processing protein 40C OS=Arabidopsis thaliana OX=3702 GN=MED35C PE=1 SV=1	MED35C	110.41	6	7	4	4	1	0	0	1	0	0	0	0	0	0	0	0	2	3	0	0	2	2	0	2	0	2	0	1	1	1	0	0	2	3	0	0	2	2	0	2	0	2	0	1	1	1
TRINITY_DN1304_c0_g1_m.1862	Probable inactive shikimate kinase like 2, chloroplastic OS=Arabidopsis thaliana OX=3702 GN=SKL2 PE=2 SV=2	SKL2	26.028	8.5	12	2	2	1	0	2	0	0	0	1	1	1	0	2	1	1	0	1	1	1	1	2	2	1	1	1	1	1	1	2	2	1	1	2	1	1	1	2	2	1	1	1	1	1	1
TRINITY_DN13055_c2_g1_m.1863	Probable aldo-keto reductase 1 OS=Glycine max OX=3847 GN=AKR1 PE=2 SV=1	AKR1	38.968	44.8	123	12	11	10	7	11	8	8	7	8	5	9	5	11	7	7	8	8	4	10	9	12	10	11	10	10	9	11	10	12	10	10	11	10	7	9	8	11	9	10	9	9	8	10	9
TRINITY_DN1306_c0_g1_m.1870	CBS domain-containing protein CBSX1, chloroplastic OS=Arabidopsis thaliana OX=3702 GN=CBSX1 PE=1 SV=2	CBSX1	25.517	42.4	135	8	6	9	10	10	10	8	7	9	11	12	5	9	10	10	6	6	3	6	5	5	6	7	7	6	6	6	6	6	6	7	7	6	3	5	4	4	5	5	5	4	4	5	5
TRINITY_DN1306_c0_g2_m.1871	ER membrane protein complex subunit 3 OS=Pongo abelii OX=9601 GN=EMC3 PE=2 SV=3	EMC3	33.406	31.3	42	7	7	5	4	1	1	3	3	1	2	2	3	2	3	3	3	3	3	5	6	2	4	5	3	2	2	4	5	5	5	6	5	5	3	5	6	2	4	5	3	2	2	4	5
TRINITY_DN13063_c0_g1_m.1868	Putative DEAD-box ATP-dependent RNA helicase 33 OS=Arabidopsis thaliana OX=3702 GN=RH33 PE=3 SV=1	RH33	25.99	6.5	3	1	1	1	1	0	0	0	0	0	0	1	0	0	0	0	0	0	0	1	1	1	0	0	0	0	0	1	0	0	0	0	0	0	0	1	1	1	0	0	0	0	0	1	0
TRINITY_DN1309_c0_g1_m.1884	UDP-glucose:glycoprotein glucosyltransferase OS=Arabidopsis thaliana OX=3702 GN=UGGT PE=1 SV=1	UGGT	124.14	28.2	72	23	23	1	0	15	17	0	0	1	1	2	1	1	0	15	17	0	1	4	3	17	19	4	1	5	5	3	3	6	2	16	18	6	5	4	3	17	19	4	1	5	5	3	3
TRINITY_DN1309_c0_g1_m.1885	UDP-glucose:glycoprotein glucosyltransferase OS=Arabidopsis thaliana OX=3702 GN=UGGT PE=1 SV=1	UGGT	66.727	35.6	54	13	13	1	0	11	6	1	0	2	2	2	0	2	1	11	9	3	3	4	4	9	8	5	4	5	6	4	4	7	5	10	11	4	4	4	4	9	8	5	4	5	6	4	4
TRINITY_DN131_c0_g1_m.1946	myosin-11 isoform X1 [Citrus clementina]	--	19.465	40.5	30	6	6	1	2	4	3	1	1	3	3	2	0	2	1	5	2	0	0	3	2	4	3	1	2	3	3	2	2	2	1	6	4	0	0	3	2	4	3	1	2	3	3	2	2
TRINITY_DN13108_c0_g1_m.1892	Nuclear pore complex protein NUP155 OS=Arabidopsis thaliana OX=3702 GN=NUP155 PE=1 SV=1	NUP155	163.73	18.6	98	23	23	10	10	9	5	10	6	3	5	7	5	4	2	10	8	2	2	15	15	16	11	18	13	11	13	13	15	11	11	18	17	7	8	15	15	16	11	18	13	11	13	13	15
TRINITY_DN13141_c0_g1_m.1908	Fatty acid hydroperoxide lyase, chloroplastic OS=Solanum lycopersicum OX=4081 GN=HPL PE=1 SV=1	HPL	55.679	54.7	293	22	22	19	20	19	17	16	15	20	18	13	12	19	18	19	17	25	26	18	22	19	18	18	20	18	16	13	14	19	17	18	18	18	16	18	22	19	18	18	20	18	16	13	14
TRINITY_DN13146_c0_g1_m.1914	uncharacterized protein LOC102627895 isoform X2 [Citrus sinensis]	--	67.837	1.8	1	1	1	0	0	0	0	0	0	0	0	0	1	0	0	0	0	0	0	0	1	0	0	0	1	0	1	1	1	0	0	0	0	0	0	0	1	0	0	0	1	0	1	1	1
TRINITY_DN13146_c0_g2_m.1917	Plasmodesmata-located protein 2 OS=Arabidopsis thaliana OX=3702 GN=PDLP2 PE=1 SV=1	PDLP2	31.168	9.9	8	2	2	0	0	0	0	0	0	0	1	1	0	1	0	1	0	2	2	2	0	2	1	1	1	2	1	1	1	2	2	1	1	2	2	2	0	2	1	1	1	2	1	1	1
TRINITY_DN1315_c0_g1_m.1925	Altered inheritance rate of mitochondria protein 25 OS=Saccharomyces cerevisiae (strain ATCC 204508 / S288c) OX=559292 GN=AIM25 PE=1 SV=1	AIM25	46.634	9.6	21	3	3	2	1	0	1	2	2	0	1	3	2	2	1	0	2	1	1	3	3	2	2	3	3	3	3	3	3	3	2	3	3	1	1	3	3	2	2	3	3	3	3	3	3
TRINITY_DN1316_c0_g1_m.1929	Mitogen-activated protein kinase 4 OS=Arabidopsis thaliana OX=3702 GN=MPK4 PE=1 SV=2	MPK4	43.117	28.6	32	8	6	5	3	1	2	3	2	0	1	4	2	0	0	5	4	0	0	7	6	5	5	6	6	5	5	7	7	1	2	7	7	1	1	5	5	3	3	4	4	3	3	5	5
TRINITY_DN1316_c0_g2_m.1930	Mitogen-activated protein kinase 4 OS=Arabidopsis thaliana OX=3702 GN=MPK4 PE=1 SV=2	MPK4	43.161	42.7	111	14	11	7	8	7	8	9	8	9	10	8	6	5	7	9	7	1	2	11	11	10	10	10	14	9	11	8	12	8	11	11	11	3	3	8	9	7	7	7	11	6	8	5	9
TRINITY_DN1317_c0_g1_m.1933	60S ribosomal protein L13a-4 OS=Arabidopsis thaliana OX=3702 GN=RPL13AD PE=2 SV=1	RPL13AD	30.175	27.3	12	6	3	0	0	1	1	1	2	0	1	2	1	0	0	0	3	0	0	4	4	5	4	5	5	2	4	5	5	3	2	4	6	2	2	1	1	2	2	2	2	0	1	2	2
TRINITY_DN1317_c0_g2_m.1935	60S ribosomal protein L13a-4 OS=Arabidopsis thaliana OX=3702 GN=RPL13AD PE=2 SV=1	RPL13AD	26.077	28.9	141	7	4	7	9	8	8	13	12	8	13	8	9	7	6	10	12	5	6	7	7	7	5	7	6	6	6	6	6	5	4	7	6	4	4	4	4	4	3	4	3	4	3	3	3
TRINITY_DN1318_c0_g1_m.1939	Long chain acyl-CoA synthetase 4 OS=Arabidopsis thaliana OX=3702 GN=LACS4 PE=2 SV=1	LACS4	43.874	33.6	77	12	12	8	7	1	3	7	7	3	4	6	6	3	5	6	8	1	2	11	8	7	6	11	8	6	5	7	10	6	5	8	9	5	4	11	8	7	6	11	8	6	5	7	10
TRINITY_DN1318_c0_g1_m.1940	Long chain acyl-CoA synthetase 4 OS=Arabidopsis thaliana OX=3702 GN=LACS4 PE=2 SV=1	LACS4	25.968	35.7	99	7	7	7	6	8	6	8	6	9	6	8	7	6	5	9	7	0	1	5	5	7	7	7	5	6	6	6	7	5	5	5	6	2	2	5	5	7	7	7	5	6	6	6	7
TRINITY_DN132_c0_g1_m.1991	DEAD-box ATP-dependent RNA helicase 8 OS=Oryza sativa subsp. japonica OX=39947 GN=Os02g0641800 PE=2 SV=2	Os02g0641800	30.856	56	92	10	10	10	10	9	5	6	5	6	7	6	4	4	4	9	5	1	1	9	9	8	6	9	7	6	6	9	8	5	5	8	7	2	2	9	9	8	6	9	7	6	6	9	8
TRINITY_DN132_c0_g1_m.1992	DEAD-box ATP-dependent RNA helicase 8 OS=Oryza sativa subsp. japonica OX=39947 GN=Os02g0641800 PE=2 SV=2	Os02g0641800	23.095	24.4	17	4	4	0	2	1	0	1	2	1	1	1	2	1	0	1	2	1	1	1	2	2	0	2	2	2	1	2	3	2	0	2	2	1	2	1	2	2	0	2	2	2	1	2	3
TRINITY_DN3913_c1_g1_m.9799	Auxin response factor 19 OS=Arabidopsis thaliana OX=3702 GN=ARF19 PE=1 SV=2	ARF19	18.301	10.3	11	1	1	1	1	1	1	1	1	0	0	1	1	1	0	1	1	0	0	1	1	1	1	1	1	1	1	1	1	1	0	1	1	0	0	1	1	1	1	1	1	1	1	1	1
TRINITY_DN1320_c1_g1_m.1953	Dihydroxy-acid dehydratase, chloroplastic OS=Arabidopsis thaliana OX=3702 GN=DHAD PE=1 SV=1	DHAD	65.834	47.5	284	22	22	24	21	21	16	20	18	22	18	18	16	17	20	17	20	9	7	20	20	20	18	20	22	21	20	18	20	20	20	19	21	10	9	20	20	20	18	20	22	21	20	18	20
TRINITY_DN13201_c0_g1_m.1951	Adenylate kinase 4 OS=Oryza sativa subsp. japonica OX=39947 GN=ADK-B PE=2 SV=1	ADK-B	26.909	20.4	34	5	3	2	3	3	2	3	2	2	2	3	4	1	1	2	2	2	0	3	5	4	4	5	4	5	5	4	5	3	2	4	5	4	3	2	3	2	2	3	2	3	3	3	3
TRINITY_DN1322_c0_g1_m.1961	Mitochondrial adenine nucleotide transporter ADNT1 OS=Arabidopsis thaliana OX=3702 GN=ADNT1 PE=1 SV=1	ADNT1	23.611	17	7	4	1	1	1	0	0	0	1	0	0	1	1	0	0	1	1	0	0	4	2	2	1	3	4	2	2	3	3	2	2	3	4	1	2	1	1	0	0	1	1	0	0	1	1
TRINITY_DN1322_c0_g1_m.1962	Mitochondrial adenine nucleotide transporter ADNT1 OS=Arabidopsis thaliana OX=3702 GN=ADNT1 PE=1 SV=1	ADNT1	17.714	33.3	11	4	3	0	2	0	0	0	1	0	1	1	1	1	1	2	1	0	0	2	4	3	0	3	3	3	1	4	1	3	3	4	3	1	1	1	3	2	0	2	2	2	1	3	1
TRINITY_DN1324_c0_g1_m.1972	TIP41-like protein OS=Arabidopsis thaliana OX=3702 GN=TIP41L PE=2 SV=1	TIP41L	33.049	16.9	41	4	4	2	4	2	2	3	3	3	3	3	3	3	2	3	3	1	1	4	4	2	3	3	3	3	3	3	3	3	3	3	3	1	1	4	4	2	3	3	3	3	3	3	3
TRINITY_DN13247_c0_g1_m.1967	Sucrose nonfermenting 4-like protein OS=Arabidopsis thaliana OX=3702 GN=SNF4 PE=1 SV=1	SNF4	42.293	8.1	10	2	2	1	1	1	1	1	1	0	0	1	1	0	0	1	1	0	0	2	2	1	1	2	2	0	2	1	2	0	0	1	1	0	0	2	2	1	1	2	2	0	2	1	2
TRINITY_DN13247_c1_g1_m.1970	Sucrose nonfermenting 4-like protein OS=Arabidopsis thaliana OX=3702 GN=SNF4 PE=1 SV=1	SNF4	56.29	19	31	6	6	4	4	2	1	6	3	1	0	3	3	0	0	3	1	0	0	5	6	6	4	6	6	3	4	5	4	1	1	6	4	0	1	5	6	6	4	6	6	3	4	5	4
TRINITY_DN1326_c1_g1_m.1978	Glucose-1-phosphate adenylyltransferase large subunit, chloroplastic/amyloplastic OS=Beta vulgaris OX=161934 GN=AGPS1 PE=2 SV=1	AGPS1	57.88	51.3	140	20	19	16	11	8	7	13	11	8	8	9	9	8	6	12	8	2	4	17	16	12	12	17	14	10	13	13	13	13	12	17	14	8	9	16	15	11	11	16	13	9	12	12	12
TRINITY_DN1327_c0_g1_m.1985	Expansin-A1 OS=Arabidopsis thaliana OX=3702 GN=EXPA1 PE=2 SV=1	EXPA1	28.673	25.5	12	4	3	1	2	0	0	1	2	1	1	0	0	0	1	0	1	1	1	2	2	1	0	2	3	2	3	0	0	2	2	1	3	2	1	1	1	0	0	1	2	1	2	0	0
TRINITY_DN1327_c1_g1_m.1987	Secoisolariciresinol dehydrogenase (Fragment) OS=Forsythia intermedia OX=55183 PE=1 SV=1	--	28.417	60.4	132	11	11	9	11	10	5	7	9	10	10	6	7	7	10	12	8	5	6	10	10	11	9	9	10	11	11	8	10	11	10	11	8	7	7	10	10	11	9	9	10	11	11	8	10
TRINITY_DN13271_c0_g1_m.1980	Polyadenylate-binding protein 2 OS=Arabidopsis thaliana OX=3702 GN=PABN2 PE=1 SV=1	PABN2	77.238	25.6	64	13	13	10	12	3	2	7	8	0	0	6	5	0	0	6	5	0	0	11	13	6	5	11	10	4	1	9	9	1	2	8	9	0	0	11	13	6	5	11	10	4	1	9	9
TRINITY_DN13273_c0_g1_m.1981	hypothetical protein CUMW_002270 [Citrus unshiu]	--	27.302	15.4	5	2	2	1	1	0	1	0	0	0	0	0	0	0	0	1	1	0	0	1	1	2	1	0	0	1	0	1	1	0	0	2	1	0	0	1	1	2	1	0	0	1	0	1	1
TRINITY_DN1329_c0_g1_m.1989	Quinone oxidoreductase PIG3 OS=Homo sapiens OX=9606 GN=TP53I3 PE=1 SV=2	TP53I3	33.784	48.3	233	12	12	17	17	14	17	18	13	15	13	12	12	15	15	16	15	13	11	11	10	9	11	10	10	9	10	9	10	9	9	9	9	10	10	11	10	9	11	10	10	9	10	9	10
TRINITY_DN1330_c0_g1_m.2002	MFP1 attachment factor 1 OS=Solanum lycopersicum OX=4081 GN=MAF1 PE=1 SV=1	MAF1	22.234	41.7	49	8	8	5	3	5	3	3	4	1	1	3	3	1	1	8	6	1	1	7	5	7	5	4	4	2	2	3	6	1	1	7	7	1	1	7	5	7	5	4	4	2	2	3	6
TRINITY_DN1331_c1_g1_m.2006	DUF21 domain-containing protein At4g14240 OS=Arabidopsis thaliana OX=3702 GN=CBSDUF1 PE=1 SV=1	CBSDUF1	54.91	35.2	147	13	13	13	12	10	10	13	15	7	8	11	7	5	7	14	12	2	1	11	12	9	11	11	12	9	9	10	10	9	9	12	10	5	5	11	12	9	11	11	12	9	9	10	10
TRINITY_DN1331_c1_g1_m.2007	DUF21 domain-containing protein At4g14240 OS=Arabidopsis thaliana OX=3702 GN=CBSDUF1 PE=1 SV=1	CBSDUF1	11.373	48.1	73	3	3	5	5	6	6	5	6	8	3	4	5	5	2	6	4	1	2	3	3	3	3	3	3	3	3	3	3	3	3	3	3	2	2	3	3	3	3	3	3	3	3	3	3
TRINITY_DN1332_c0_g1_m.2013	uncharacterized protein LOC18054299 isoform X1 [Citrus clementina]	--	18.452	13.5	0	1	1	0	0	0	0	0	0	0	0	0	0	0	0	0	0	0	0	0	0	0	0	0	0	0	0	0	1	0	0	0	0	0	0	0	0	0	0	0	0	0	0	0	1
TRINITY_DN1332_c0_g2_m.2014	50S ribosomal protein L9 OS=Pelobacter carbinolicus (strain DSM 2380 / NBRC 103641 / GraBd1) OX=338963 GN=rplI PE=3 SV=1	rplI	25.273	8.7	8	2	2	1	2	0	0	1	1	0	0	0	1	0	0	1	1	0	0	2	2	1	1	2	2	2	2	1	2	1	1	2	2	0	0	2	2	1	1	2	2	2	2	1	2
TRINITY_DN13324_c0_g1_m.2011	CDP-diacylglycerol--glycerol-3-phosphate 3-phosphatidyltransferase 1, chloroplastic OS=Arabidopsis thaliana OX=3702 GN=PGPS1 PE=1 SV=1	PGPS1	41.989	6.2	22	2	2	2	2	1	1	2	2	1	1	2	2	0	1	1	1	2	1	2	2	1	1	2	2	1	1	2	2	1	1	1	2	2	1	2	2	1	1	2	2	1	1	2	2
TRINITY_DN1333_c0_g1_m.2022	Stem-specific protein TSJT1 OS=Nicotiana tabacum OX=4097 GN=TSJT1 PE=2 SV=1	TSJT1	26.778	32.9	69	6	6	6	6	6	4	1	4	4	3	5	3	4	3	6	5	3	6	5	5	5	4	5	5	5	5	3	5	4	3	6	6	3	4	5	5	5	4	5	5	5	5	3	5
TRINITY_DN1334_c0_g1_m.2025	Polyadenylate-binding protein RBP45 OS=Nicotiana plumbaginifolia OX=4092 GN=RBP45 PE=1 SV=1	RBP45	33.698	20	27	5	3	2	2	2	2	2	3	1	0	2	2	2	1	2	2	1	1	5	5	5	5	5	5	5	4	5	4	4	4	5	5	3	3	3	3	3	3	3	3	3	3	3	2
TRINITY_DN1334_c0_g1_m.2027	Polyadenylate-binding protein RBP45 OS=Nicotiana plumbaginifolia OX=4092 GN=RBP45 PE=1 SV=1	RBP45	17.557	27.4	26	4	4	2	3	2	1	3	1	2	2	2	1	1	1	3	2	0	0	3	4	4	4	4	3	3	3	3	4	3	3	3	3	3	1	3	4	4	4	4	3	3	3	3	4
TRINITY_DN13345_c0_g2_m.2023	T-complex protein 1 subunit alpha OS=Arabidopsis thaliana OX=3702 GN=CCT1 PE=1 SV=1	CCT1	59.207	26.1	65	13	13	6	4	8	8	2	1	2	2	5	1	3	1	6	9	4	3	8	7	10	9	4	4	5	5	6	5	4	2	7	10	6	4	8	7	10	9	4	4	5	5	6	5
TRINITY_DN13368_c0_g1_m.2031	4-coumarate--CoA ligase 2 OS=Glycine max OX=3847 PE=2 SV=2	--	60.572	7.3	6	2	2	1	1	0	0	1	2	0	0	1	0	0	0	0	0	0	0	1	1	0	0	1	2	0	0	1	0	0	0	0	0	0	0	1	1	0	0	1	2	0	0	1	0
TRINITY_DN1338_c0_g1_m.2040	Chaperone protein dnaJ 15 OS=Arabidopsis thaliana OX=3702 GN=ATJ15 PE=1 SV=1	ATJ15	24.495	18.7	6	4	4	1	1	0	0	3	0	0	0	0	0	0	0	0	1	0	0	4	4	2	1	4	2	1	1	1	3	1	2	3	3	0	0	4	4	2	1	4	2	1	1	1	3
TRINITY_DN13396_c0_g1_m.2042	Expansin-A8 OS=Arabidopsis thaliana OX=3702 GN=EXPA8 PE=2 SV=1	EXPA8	27.936	12.2	4	2	2	0	0	0	0	0	0	0	0	0	0	0	1	0	0	2	1	0	0	0	0	0	0	0	0	1	0	1	2	0	0	2	1	0	0	0	0	0	0	0	0	1	0
TRINITY_DN1341_c1_g1_m.2052	14-3-3-like protein OS=Pisum sativum OX=3888 PE=2 SV=1	--	30.939	32.1	22	8	4	0	0	2	2	0	0	0	1	0	0	2	3	2	4	3	3	5	4	5	7	2	4	4	4	3	3	7	7	6	8	7	7	1	0	2	3	0	0	1	1	0	0
TRINITY_DN1341_c1_g2_m.2055	14-3-3-like protein GF14 kappa OS=Arabidopsis thaliana OX=3702 GN=GRF8 PE=1 SV=2	GRF8	24.919	46.8	111	8	7	9	10	7	6	6	6	9	6	5	5	9	8	8	8	5	4	8	8	6	6	6	7	8	7	7	7	8	8	7	8	7	6	7	7	6	5	6	6	7	7	6	6
TRINITY_DN1341_c1_g3_m.2056	14-3-3 protein 6 OS=Solanum lycopersicum OX=4081 GN=TFT6 PE=2 SV=2	TFT6	18.369	36.8	17	6	4	1	1	0	1	1	1	0	0	0	1	0	2	1	1	3	4	3	3	1	3	2	3	3	2	3	3	2	4	2	3	5	6	1	1	0	1	1	1	1	1	1	1
TRINITY_DN1341_c3_g1_m.2058	Major allergen Pru av 1 OS=Prunus avium OX=42229 GN=PRUA1 PE=1 SV=1	PRUA1	17.439	79.2	132	14	14	9	9	9	6	10	8	7	7	11	9	7	9	13	15	2	1	13	13	13	11	12	13	11	12	12	13	10	13	13	14	10	5	13	13	13	11	12	13	11	12	12	13
TRINITY_DN1346_c0_g1_m.2075	Protein argonaute 1 OS=Arabidopsis thaliana OX=3702 GN=AGO1 PE=1 SV=1	AGO1	123.3	32.1	203	26	26	17	18	17	17	11	18	10	14	13	11	12	8	14	17	3	3	17	18	17	17	18	17	11	15	13	12	14	11	17	20	6	6	17	18	17	17	18	17	11	15	13	12
TRINITY_DN1347_c0_g1_m.2082	Photosystem I reaction center subunit psaK, chloroplastic OS=Medicago sativa OX=3879 GN=PSAK PE=2 SV=1	PSAK	12.988	7	34	1	1	2	0	3	1	2	1	2	2	3	0	4	2	2	1	6	3	1	1	1	1	1	1	1	1	1	1	1	1	1	1	1	1	1	1	1	1	1	1	1	1	1	1
TRINITY_DN1348_c0_g2_m.2086	Transmembrane emp24 domain-containing protein p24delta5 OS=Arabidopsis thaliana OX=3702 GN=At1g21900 PE=1 SV=1	At1g21900	18.472	10.7	11	2	2	3	1	1	0	1	1	0	0	1	1	0	0	1	1	0	0	2	1	1	1	1	1	0	1	1	1	0	0	1	1	0	0	2	1	1	1	1	1	0	1	1	1
TRINITY_DN1348_c1_g2_m.2088	Cold-responsive protein kinase 1 OS=Arabidopsis thaliana OX=3702 GN=CRPK1 PE=1 SV=1	CRPK1	43.869	15.9	15	5	4	1	2	1	0	1	3	0	0	3	1	0	0	2	1	0	0	2	3	2	2	3	4	0	0	3	4	0	0	4	3	0	0	1	2	1	1	2	3	0	0	2	3
TRINITY_DN13498_c0_g1_m.2097	Probable fructokinase-6, chloroplastic OS=Arabidopsis thaliana OX=3702 GN=At1g66430 PE=2 SV=1	At1g66430	40.711	39.1	137	13	12	7	9	9	6	8	10	9	12	7	9	11	10	8	8	7	7	10	10	10	10	11	12	11	11	9	12	11	11	8	10	7	7	9	9	9	9	10	11	10	10	8	11
TRINITY_DN135_c0_g1_m.2151	Probable aquaporin PIP1-2 OS=Oryza sativa subsp. japonica OX=39947 GN=PIP1-2 PE=2 SV=3	PIP1-2	30.415	34.3	178	7	5	11	11	12	11	10	13	13	9	11	7	16	11	13	11	10	9	6	6	5	6	6	5	6	5	5	5	6	6	6	6	5	5	4	4	4	5	4	4	4	4	4	4
TRINITY_DN135_c0_g2_m.2154	Probable aquaporin PIP2-8 OS=Arabidopsis thaliana OX=3702 GN=PIP2-8 PE=1 SV=1	PIP2-8	35.045	34.8	32	6	5	0	2	3	4	1	1	3	4	0	0	2	3	2	2	2	3	4	5	6	5	4	5	5	6	3	2	6	5	5	6	4	3	4	4	5	5	4	5	4	5	2	2
TRINITY_DN135_c0_g3_m.2156	Probable aquaporin PIP2-2 OS=Oryza sativa subsp. japonica OX=39947 GN=PIP2-2 PE=2 SV=1	PIP2-2	31.054	33.2	40	6	5	1	1	4	1	1	1	4	4	1	0	7	7	1	1	3	3	2	2	4	2	2	1	4	4	3	1	5	5	4	2	1	1	2	1	3	2	2	1	3	3	2	1
TRINITY_DN135_c0_g4_m.2157	Probable aquaporin PIP1-2 OS=Oryza sativa subsp. japonica OX=39947 GN=PIP1-2 PE=2 SV=3	PIP1-2	30.818	24	57	4	2	5	5	3	2	5	4	3	4	3	2	3	4	4	4	2	4	4	4	3	3	4	3	4	3	3	3	4	4	4	4	3	3	2	2	2	2	2	2	2	2	2	2
TRINITY_DN13503_c0_g1_m.2101	2-hydroxyisoflavanone dehydratase OS=Glycyrrhiza echinata OX=46348 GN=HIDM PE=1 SV=1	HIDM	40.207	6.6	6	2	2	1	2	0	0	0	0	0	0	0	1	0	0	1	1	0	0	2	2	0	0	2	2	1	1	1	1	2	0	1	1	0	0	2	2	0	0	2	2	1	1	1	1
TRINITY_DN1351_c0_g1_m.2103	Peroxisomal acyl-coenzyme A oxidase 1 OS=Arabidopsis thaliana OX=3702 GN=ACX1 PE=1 SV=1	ACX1	59.006	53.3	286	23	23	26	21	13	13	24	23	11	12	24	18	17	15	27	26	7	9	21	18	17	16	22	20	15	17	21	20	16	16	22	22	12	13	21	18	17	16	22	20	15	17	21	20
TRINITY_DN1351_c0_g1_m.2104	Peroxisomal acyl-coenzyme A oxidase 1 OS=Arabidopsis thaliana OX=3702 GN=ACX1 PE=1 SV=1	ACX1	17.963	55	85	9	9	8	7	6	7	6	6	3	5	6	5	4	4	5	7	2	4	8	8	7	5	8	7	7	7	7	6	7	6	8	6	3	3	8	8	7	5	8	7	7	7	7	6
TRINITY_DN1352_c0_g1_m.2112	40S ribosomal protein S12 OS=Hordeum vulgare OX=4513 GN=RPS12 PE=2 SV=1	RPS12	14.781	58.9	157	7	7	11	11	9	9	12	12	8	11	12	10	10	9	11	14	4	4	7	7	6	7	7	7	7	7	7	7	7	7	7	7	6	7	7	7	6	7	7	7	7	7	7	7
TRINITY_DN13527_c0_g1_m.2109	uncharacterized protein LOC102608149 [Citrus sinensis]	--	40.115	24.6	29	6	6	0	0	0	1	0	1	4	3	0	1	4	3	1	2	5	4	1	1	3	3	0	1	5	3	0	2	5	5	1	3	4	5	1	1	3	3	0	1	5	3	0	2
TRINITY_DN13528_c0_g1_m.2110	Alkane hydroxylase MAH1 OS=Arabidopsis thaliana OX=3702 GN=CYP96A15 PE=2 SV=1	CYP96A15	61.101	2.5	2	1	1	1	0	0	0	0	0	0	0	1	0	0	0	0	0	0	0	1	0	0	0	0	0	0	0	1	0	0	0	0	0	0	0	1	0	0	0	0	0	0	0	1	0
TRINITY_DN1353_c0_g1_m.2115	Ubiquitin-activating enzyme E1 1 OS=Arabidopsis thaliana OX=3702 GN=UBA1 PE=1 SV=1	UBA1	121.61	41.9	184	35	22	19	19	10	11	23	16	8	9	11	15	7	3	11	16	3	3	31	29	25	22	32	30	20	24	26	29	19	16	25	28	12	14	20	19	16	14	20	19	11	15	15	19
TRINITY_DN1354_c0_g1_m.2118	Nucleoside diphosphate kinase 2, chloroplastic OS=Spinacia oleracea OX=3562 GN=NDPK2 PE=1 SV=1	NDPK2	15.944	6.3	35	1	1	2	2	4	2	2	2	2	2	2	2	2	2	2	2	3	2	1	1	1	1	1	1	1	1	1	1	1	1	1	1	1	1	1	1	1	1	1	1	1	1	1	1
TRINITY_DN13553_c0_g1_m.2120	uncharacterized protein LOC18047492 [Citrus clementina]	--	16.969	26.5	13	2	2	1	1	1	1	2	2	0	1	1	1	0	0	1	1	0	0	2	2	1	1	2	2	1	1	2	2	0	1	2	2	0	0	2	2	1	1	2	2	1	1	2	2
TRINITY_DN1356_c0_g1_m.2132	Peroxiredoxin Q, chloroplastic OS=Populus jackii OX=640484 GN=PRXQ PE=1 SV=1	PRXQ	23.683	49.3	408	13	13	32	29	26	29	31	25	25	31	24	22	27	25	27	22	15	18	13	13	12	11	13	12	12	12	11	10	12	12	12	12	11	10	13	13	12	11	13	12	12	12	11	10
TRINITY_DN13562_c0_g1_m.2126	Nucleolar GTP-binding protein 1 OS=Arabidopsis thaliana OX=3702 GN=At1g50920 PE=2 SV=1	At1g50920	77.194	9.9	6	5	5	3	0	0	0	0	0	0	0	2	1	0	0	0	0	0	0	3	1	0	1	1	0	0	0	3	2	0	0	1	0	0	0	3	1	0	1	1	0	0	0	3	2
TRINITY_DN13563_c0_g1_m.2129	Probable beta-1,4-xylosyltransferase IRX9H OS=Arabidopsis thaliana OX=3702 GN=IRX9H PE=2 SV=2	IRX9H	15.47	6	0	1	1	0	0	0	0	0	0	0	0	0	0	0	0	0	0	0	0	1	1	1	1	1	1	0	1	1	1	1	1	1	1	0	1	1	1	1	1	1	1	0	1	1	1
TRINITY_DN13572_c0_g1_m.2133	UDP-N-acetylmuramoyl-L-alanyl-D-glutamate--2,6-diaminopimelate ligase MurE homolog, chloroplastic OS=Arabidopsis thaliana OX=3702 GN=MURE PE=1 SV=1	MURE	84.787	4.5	6	2	2	0	0	3	0	0	0	0	0	0	0	0	0	2	1	0	0	0	0	2	1	0	0	1	1	0	0	1	1	2	1	0	1	0	0	2	1	0	0	1	1	0	0
TRINITY_DN13574_c0_g1_m.2134	Aminoacyl tRNA synthase complex-interacting multifunctional protein 1 OS=Cricetulus griseus OX=10029 GN=AIMP1 PE=2 SV=1	AIMP1	29.487	19.6	50	4	4	3	4	3	3	3	2	3	4	4	4	4	4	3	5	1	0	4	4	4	3	4	2	4	4	4	3	4	4	4	4	1	1	4	4	4	3	4	2	4	4	4	3
TRINITY_DN1359_c0_g1_m.2148	Nucleolar complex protein 4 homolog OS=Mus musculus OX=10090 GN=Noc4l PE=2 SV=1	Noc4l	70.208	3	3	2	2	0	1	0	0	0	2	0	0	0	0	0	0	0	0	0	0	1	2	0	0	1	2	0	0	0	1	0	0	0	0	0	0	1	2	0	0	1	2	0	0	0	1
TRINITY_DN13598_c0_g1_m.2145	UV-B-induced protein At3g17800, chloroplastic OS=Arabidopsis thaliana OX=3702 GN=At3g17800 PE=2 SV=1	At3g17800	46.335	2.7	6	1	1	0	1	0	0	0	0	0	0	0	2	0	0	1	1	0	1	0	1	0	0	0	1	0	0	0	1	1	1	1	1	0	1	0	1	0	0	0	1	0	0	0	1
TRINITY_DN136_c0_g1_m.2188	Embryo-specific protein ATS3B OS=Arabidopsis thaliana OX=3702 GN=ATS3B PE=1 SV=1	ATS3B	22.735	30.6	49	4	4	2	3	6	7	0	2	3	2	1	4	2	2	4	4	4	3	3	4	4	4	2	2	4	3	4	4	3	3	4	3	4	3	3	4	4	4	2	2	4	3	4	4
TRINITY_DN136_c0_g2_m.2189	Embryo-specific protein ATS3B OS=Arabidopsis thaliana OX=3702 GN=ATS3B PE=1 SV=1	ATS3B	20.251	46.3	70	5	4	4	4	3	3	5	5	4	5	5	4	6	4	4	4	5	5	4	5	5	5	4	5	4	4	4	4	5	5	5	5	5	5	3	4	4	4	3	4	3	3	3	3
TRINITY_DN1360_c0_g1_m.2160	Probable disease resistance protein At4g27220 OS=Arabidopsis thaliana OX=3702 GN=At4g27220 PE=2 SV=1	At4g27220	106.07	8.2	28	7	6	3	2	1	1	3	3	2	2	3	2	0	2	2	2	0	0	5	4	4	4	5	5	4	5	4	4	3	4	4	4	2	2	4	3	3	4	4	5	4	4	3	3
TRINITY_DN13601_c0_g1_m.2158	Serine carboxypeptidase-like 19 OS=Arabidopsis thaliana OX=3702 GN=SCPL19 PE=1 SV=1	SCPL19	37.62	10.6	6	4	1	0	0	0	0	1	1	0	1	0	0	1	0	0	1	1	0	4	3	3	2	4	4	3	4	3	3	4	3	3	3	3	4	1	0	1	0	1	1	0	1	0	1
TRINITY_DN13602_c0_g1_m.2159	uncharacterized protein LOC102611547 isoform X1 [Citrus sinensis]	--	30.215	23.4	44	5	5	4	4	2	2	4	4	4	1	2	4	3	2	4	2	1	1	4	4	2	4	4	4	4	1	2	4	3	2	5	4	1	2	4	4	2	4	4	4	4	1	2	4
TRINITY_DN1361_c0_g1_m.2168	Pyruvate dehydrogenase E1 component subunit beta-1, mitochondrial OS=Oryza sativa subsp. japonica OX=39947 GN=Os08g0536000 PE=2 SV=1	Os08g0536000	39.658	52.2	334	11	11	31	27	15	18	29	28	22	17	24	21	20	18	23	22	9	10	10	10	10	10	10	11	9	10	10	11	10	10	10	10	6	6	10	10	10	10	10	11	9	10	10	11
TRINITY_DN13613_c0_g1_m.2165	L-lactate dehydrogenase B (Fragment) OS=Hordeum vulgare OX=4513 PE=1 SV=1	--	37.718	24.3	41	6	6	4	6	2	1	4	7	1	0	3	2	0	1	4	3	1	2	4	6	3	2	4	5	2	1	2	3	2	1	3	5	2	1	4	6	3	2	4	5	2	1	2	3
TRINITY_DN13621_c0_g1_m.2169	Pectinesterase 2.2 OS=Solanum lycopersicum OX=4081 GN=PME2.2 PE=3 SV=1	PME2.2	60.611	28.3	168	14	14	8	10	8	8	9	8	10	9	13	10	13	15	12	16	12	7	12	11	10	11	11	12	12	10	12	13	13	14	14	13	12	9	12	11	10	11	11	12	12	10	12	13
TRINITY_DN1364_c0_g1_m.2176	Carbon catabolite repressor protein 4 homolog 6 OS=Arabidopsis thaliana OX=3702 GN=CCR4-6 PE=2 SV=2	CCR4-6	81.548	1.5	2	1	1	0	0	0	0	0	0	0	0	0	0	0	0	1	1	0	0	1	0	0	0	0	0	0	0	0	0	0	0	1	1	0	0	1	0	0	0	0	0	0	0	0	0
TRINITY_DN13662_c0_g1_m.2181	Pectin acetylesterase 8 OS=Arabidopsis thaliana OX=3702 GN=PAE8 PE=2 SV=1	PAE8	43.804	53.6	171	13	13	8	8	11	10	6	7	17	17	5	6	17	17	7	9	12	14	11	10	11	12	8	11	13	13	7	9	11	12	11	12	10	9	11	10	11	12	8	11	13	13	7	9
TRINITY_DN1369_c0_g1_m.2187	Pyrroline-5-carboxylate reductase OS=Pisum sativum OX=3888 GN=PROC PE=2 SV=1	PROC	15.942	36.2	47	4	4	4	5	3	3	2	1	3	2	3	3	3	4	3	2	4	2	3	4	4	3	4	3	3	3	3	4	4	4	4	3	3	2	3	4	4	3	4	3	3	3	3	4
TRINITY_DN137_c0_g1_m.2222	CBS domain-containing protein CBSX3, mitochondrial OS=Arabidopsis thaliana OX=3702 GN=CBSX3 PE=1 SV=1	CBSX3	17.822	43	151	5	5	8	11	12	11	11	9	11	10	10	9	9	9	10	11	4	6	4	4	4	4	4	4	4	4	4	4	5	4	4	4	4	4	4	4	4	4	4	4	4	4	4	4
TRINITY_DN1371_c0_g2_m.2197	NADH dehydrogenase [ubiquinone] 1 beta subcomplex subunit 7 OS=Arabidopsis thaliana OX=3702 GN=At2g02050 PE=3 SV=1	At2g02050	12.079	20.4	13	2	2	1	0	1	1	1	0	1	1	1	0	1	1	1	1	1	1	1	1	1	1	1	1	1	1	1	1	1	1	1	1	2	1	1	1	1	1	1	1	1	1	1	1
TRINITY_DN1379_c0_g1_m.2220	Beta-galactosidase OS=Vibrio cholerae serotype O1 (strain ATCC 39541 / Classical Ogawa 395 / O395) OX=345073 GN=lacZ PE=3 SV=2	lacZ	120.52	34.2	260	28	28	18	20	21	21	17	14	19	15	21	13	16	19	17	16	7	6	24	21	25	24	24	22	25	22	23	18	21	22	25	23	11	11	24	21	25	24	24	22	25	22	23	18
TRINITY_DN13790_c0_g1_m.2212	Peroxidase 4 OS=Vitis vinifera OX=29760 GN=GSVIVT00023967001 PE=1 SV=1	GSVIVT00023967001	34.419	15.5	5	4	4	0	0	0	0	0	0	0	0	0	0	0	0	0	0	2	3	0	0	0	0	0	0	0	0	0	0	0	0	0	0	4	3	0	0	0	0	0	0	0	0	0	0
TRINITY_DN138_c0_g1_m.2267	Mediator of RNA polymerase II transcription subunit 36a OS=Arabidopsis thaliana OX=3702 GN=MED36A PE=1 SV=2	MED36A	32.188	59.3	160	14	14	15	13	10	9	15	11	9	7	15	10	6	5	12	12	6	5	14	14	11	13	11	13	11	10	14	13	9	10	12	13	9	9	14	14	11	13	11	13	11	10	14	13
TRINITY_DN1380_c0_g2_m.2225	COBW domain-containing protein 1 OS=Rattus norvegicus OX=10116 GN=Cbwd1 PE=2 SV=2	Cbwd1	41.97	13.7	5	4	4	1	1	0	0	0	0	0	0	0	0	0	0	2	1	0	0	2	4	2	1	3	1	0	0	3	0	0	0	3	2	0	0	2	4	2	1	3	1	0	0	3	0
TRINITY_DN1381_c0_g1_m.2228	Acyl-protein thioesterase 2 OS=Mus musculus OX=10090 GN=Lypla2 PE=1 SV=1	Lypla2	27.688	7.8	1	1	1	0	0	0	0	0	1	0	0	0	0	0	0	0	0	0	0	1	1	0	0	1	1	0	0	1	0	0	0	1	1	0	0	1	1	0	0	1	1	0	0	1	0
TRINITY_DN1382_c0_g1_m.2232	Sphinganine C4-monooxygenase 2 OS=Arabidopsis thaliana OX=3702 GN=SBH2 PE=1 SV=1	SBH2	30.656	10.5	12	2	2	2	2	0	0	3	1	0	1	3	0	0	0	0	0	0	0	2	2	2	0	2	1	0	1	2	0	0	1	2	0	0	0	2	2	2	0	2	1	0	1	2	0
TRINITY_DN13822_c0_g1_m.2229	Protein NUCLEAR FUSION DEFECTIVE 5, mitochondrial OS=Arabidopsis thaliana OX=3702 GN=NFD5 PE=2 SV=1	NFD5	80.877	22.4	54	14	14	8	9	1	2	6	9	1	1	4	3	1	1	3	5	0	0	12	10	6	5	10	10	4	5	7	7	2	5	8	8	1	2	12	10	6	5	10	10	4	5	7	7
TRINITY_DN1383_c0_g1_m.2234	Protein ORANGE-GREEN, chloroplastic OS=Cucumis melo OX=3656 GN=OR PE=2 SV=1	OR	32.212	21	29	4	4	2	1	3	3	3	2	2	2	2	1	0	1	3	4	0	0	3	2	3	4	3	4	2	3	2	4	2	2	4	4	0	0	3	2	3	4	3	4	2	3	2	4
TRINITY_DN13857_c0_g1_m.2242	2-hydroxymuconate semialdehyde hydrolase OS=Pseudomonas sp. (strain CF600) OX=79676 GN=dmpD PE=3 SV=1	dmpD	35.591	12.5	3	2	2	1	2	0	0	0	0	0	0	0	0	0	0	0	0	0	0	2	2	1	1	1	2	1	1	0	1	1	1	0	1	0	0	2	2	1	1	1	2	1	1	0	1
TRINITY_DN1388_c0_g1_m.2261	uncharacterized protein LOC102606799 isoform X2 [Citrus sinensis]	--	49.219	14.1	24	3	3	3	2	2	1	3	2	2	1	2	1	0	0	3	2	0	0	3	2	2	2	3	2	3	2	2	2	0	1	3	2	0	0	3	2	2	2	3	2	3	2	2	2
TRINITY_DN1389_c0_g1_m.2265	Nudix hydrolase 20, chloroplastic OS=Arabidopsis thaliana OX=3702 GN=NUDT20 PE=2 SV=1	NUDT20	15.523	74.6	44	6	6	3	2	4	5	3	0	4	4	3	3	2	3	3	3	1	1	3	4	6	5	4	3	6	5	4	5	6	6	5	5	2	3	3	4	6	5	4	3	6	5	4	5
TRINITY_DN139_c0_g1_m.2302	60S ribosomal protein L13-2 OS=Brassica napus OX=3708 PE=2 SV=1	--	23.738	54.4	127	12	12	13	13	7	7	7	9	8	7	11	7	7	6	13	8	2	2	9	10	8	8	9	8	9	9	8	9	8	8	9	8	4	3	9	10	8	8	9	8	9	9	8	9
TRINITY_DN1391_c0_g1_m.2271	Protein TIC 40, chloroplastic OS=Pisum sativum OX=3888 GN=TIC40 PE=1 SV=1	TIC40	46.179	56.5	396	23	23	26	33	27	22	34	28	24	27	28	31	27	26	23	26	7	7	22	23	21	20	22	22	19	19	22	22	20	20	18	22	13	12	22	23	21	20	22	22	19	19	22	22
TRINITY_DN1392_c0_g1_m.2272	UDP-arabinopyranose mutase 3 OS=Oryza sativa subsp. japonica OX=39947 GN=UAM3 PE=1 SV=1	UAM3	41.45	67.6	385	25	19	32	37	18	14	28	30	19	17	29	24	20	23	25	26	23	20	21	22	17	16	23	23	17	17	19	21	19	18	21	22	18	17	17	17	13	12	18	18	13	13	14	16
TRINITY_DN1392_c0_g2_m.2275	UDP-arabinopyranose mutase 1 OS=Arabidopsis thaliana OX=3702 GN=RGP1 PE=1 SV=1	RGP1	42.075	78.9	343	27	19	33	36	11	9	32	30	12	13	25	23	18	16	23	22	20	20	23	24	14	14	22	22	13	15	20	20	16	14	22	21	16	16	17	17	9	9	15	15	8	9	13	13
TRINITY_DN1392_c0_g3_m.2278	Probable UDP-arabinopyranose mutase 2 OS=Solanum tuberosum OX=4113 GN=UPTG2 PE=1 SV=1	UPTG2	41.21	55.4	72	19	10	5	7	3	3	4	9	3	3	7	5	5	3	5	3	3	4	13	16	12	12	14	19	12	13	15	16	13	13	16	18	15	14	5	8	5	5	6	10	5	5	7	8
TRINITY_DN1394_c0_g1_m.2282	Glucan endo-1,3-beta-glucosidase 7 OS=Arabidopsis thaliana OX=3702 GN=At4g34480 PE=1 SV=2	At4g34480	36.353	38.9	113	8	8	5	6	5	6	6	8	7	7	5	6	9	10	8	7	10	8	5	7	5	6	6	6	6	5	5	7	5	7	7	7	6	6	5	7	5	6	6	6	6	5	5	7
TRINITY_DN1394_c0_g1_m.2283	Glucan endo-1,3-beta-glucosidase 7 OS=Arabidopsis thaliana OX=3702 GN=At4g34480 PE=1 SV=2	At4g34480	13.327	14.8	28	2	2	1	2	3	1	2	2	1	1	1	3	2	1	1	2	2	3	1	2	2	1	2	2	1	1	1	1	2	2	2	2	2	2	1	2	2	1	2	2	1	1	1	1
TRINITY_DN1395_c0_g1_m.2285	Elongator complex protein 3 OS=Arabidopsis thaliana OX=3702 GN=HAG3 PE=1 SV=1	HAG3	27.422	15.9	8	3	3	1	1	0	0	1	1	0	0	2	0	0	0	1	1	0	0	3	3	1	1	2	2	0	1	3	1	0	1	2	1	0	0	3	3	1	1	2	2	0	1	3	1
TRINITY_DN1397_c0_g1_m.2291	Protein ROOT HAIR DEFECTIVE 3 OS=Arabidopsis thaliana OX=3702 GN=RHD3 PE=1 SV=1	RHD3	81.184	19	62	12	11	9	8	2	2	7	6	1	1	6	7	0	1	5	5	1	1	10	10	7	5	10	7	5	5	7	11	4	2	6	8	2	2	9	9	7	4	9	6	4	4	7	10
TRINITY_DN13976_c0_g1_m.2289	Pentatricopeptide repeat-containing protein At2g06000 OS=Arabidopsis thaliana OX=3702 GN=At2g06000 PE=2 SV=1	At2g06000	66.99	1.5	0	1	1	0	0	0	0	0	0	0	0	0	0	0	0	0	0	0	0	0	0	1	1	1	1	1	1	1	1	1	1	1	1	1	1	0	0	1	1	1	1	1	1	1	1
TRINITY_DN1399_c0_g1_m.2297	Probable disease resistance protein At4g27220 OS=Arabidopsis thaliana OX=3702 GN=At4g27220 PE=2 SV=1	At4g27220	135.71	3.4	3	3	3	0	0	1	1	0	0	0	0	0	0	0	0	0	1	0	0	1	1	1	1	1	2	0	0	1	0	0	0	1	2	0	0	1	1	1	1	1	2	0	0	1	0
TRINITY_DN1399_c1_g1_m.2298	Chaperonin-like RbcX protein 2, chloroplastic OS=Arabidopsis thaliana OX=3702 GN=RBCX2 PE=1 SV=1	RBCX2	25.966	23	2	3	3	1	0	0	0	0	0	0	0	0	0	1	0	0	0	0	0	1	0	1	1	0	0	1	1	0	1	1	1	0	1	1	1	1	0	1	1	0	0	1	1	0	1
TRINITY_DN1399_c2_g1_m.2300	VCP-like ATPase OS=Thermoplasma acidophilum (strain ATCC 25905 / DSM 1728 / JCM 9062 / NBRC 15155 / AMRC-C165) OX=273075 GN=vat PE=1 SV=1	vat	52.353	11	12	4	4	3	2	0	0	2	2	0	0	3	0	0	0	0	0	0	0	4	3	0	0	3	3	0	0	3	2	0	0	0	1	0	0	4	3	0	0	3	3	0	0	3	2
TRINITY_DN14_c0_g1_m.2717	Ubiquinol oxidase 1a, mitochondrial OS=Arabidopsis thaliana OX=3702 GN=AOX1A PE=1 SV=2	AOX1A	68.582	31.1	163	16	16	10	11	13	12	12	9	12	8	12	9	11	12	11	12	6	3	15	13	12	14	14	15	14	11	14	13	11	13	13	13	8	7	15	13	12	14	14	15	14	11	14	13
TRINITY_DN14_c0_g1_m.2718	Ubiquinol oxidase 1a, mitochondrial OS=Arabidopsis thaliana OX=3702 GN=AOX1A PE=1 SV=2	AOX1A	36.286	29.1	34	7	7	1	4	1	3	2	3	2	2	3	0	1	1	4	7	0	0	3	3	3	6	3	6	5	3	3	3	3	2	5	5	1	1	3	3	3	6	3	6	5	3	3	3
TRINITY_DN14_c1_g1_m.2723	Ubiquinol oxidase, mitochondrial OS=Mangifera indica OX=29780 GN=AOMI 1 PE=1 SV=2	AOMI	37.154	20.6	41	7	7	5	5	1	0	5	4	1	2	3	3	2	1	3	4	1	1	5	5	4	2	4	5	4	5	5	5	5	4	4	5	2	1	5	5	4	2	4	5	4	5	5	5
TRINITY_DN14011_c0_g1_m.2315	L-type lectin-domain containing receptor kinase VII.1 OS=Arabidopsis thaliana OX=3702 GN=LECRK71 PE=2 SV=1	LECRK71	40.19	11.3	5	2	2	0	0	0	0	1	2	0	1	0	1	0	0	0	0	0	0	1	1	0	1	1	2	1	2	1	2	0	1	1	0	0	0	1	1	0	1	1	2	1	2	1	2
TRINITY_DN14019_c0_g1_m.2320	GMP synthase [glutamine-hydrolyzing] OS=Aquifex aeolicus (strain VF5) OX=224324 GN=guaA PE=3 SV=1	guaA	49.918	40.8	82	12	12	7	7	6	4	8	10	4	5	5	7	3	2	6	6	1	1	10	10	7	5	10	10	7	7	7	10	4	4	8	8	2	3	10	10	7	5	10	10	7	7	7	10
TRINITY_DN14028_c0_g1_m.2328	Basic 7S globulin OS=Glycine max OX=3847 GN=BG PE=1 SV=2	BG	43.14	63.1	302	19	19	13	15	13	14	12	12	16	20	15	11	37	31	17	15	30	31	15	14	15	14	13	13	15	17	14	15	19	19	15	13	17	16	15	14	15	14	13	13	15	17	14	15
TRINITY_DN1404_c0_g1_m.2336	L-ascorbate peroxidase 3 OS=Arabidopsis thaliana OX=3702 GN=APX3 PE=1 SV=1	APX3	25.609	30.7	73	7	5	5	6	3	7	5	4	5	3	4	6	6	6	3	3	3	4	7	7	6	7	7	7	6	6	7	7	7	7	6	6	5	6	5	5	4	5	5	5	4	4	5	5
TRINITY_DN1404_c0_g2_m.2337	L-ascorbate peroxidase 3 OS=Arabidopsis thaliana OX=3702 GN=APX3 PE=1 SV=1	APX3	31.767	32.5	102	9	7	8	10	7	5	5	4	6	8	7	7	9	6	9	8	1	2	8	8	7	7	5	5	7	8	6	8	7	6	8	8	4	4	6	6	5	5	3	3	5	6	4	6
TRINITY_DN14040_c0_g1_m.2335	hypothetical protein CUMW_211880 [Citrus unshiu]	--	15.745	29.9	95	4	4	4	6	3	7	8	8	6	5	9	7	7	4	7	9	3	2	4	4	3	4	4	4	3	3	4	4	2	2	4	4	2	2	4	4	3	4	4	4	3	3	4	4
TRINITY_DN1406_c0_g1_m.2341	Probable inactive purple acid phosphatase 1 OS=Arabidopsis thaliana OX=3702 GN=PAP1 PE=2 SV=1	PAP1	23.979	13.3	9	2	2	0	1	0	0	1	0	1	0	1	0	0	0	1	2	1	1	0	1	0	1	1	0	2	0	1	1	0	0	2	2	2	2	0	1	0	1	1	0	2	0	1	1
TRINITY_DN14095_c0_g1_m.2348	Uncharacterized protein L728 OS=Acanthamoeba polyphaga mimivirus OX=212035 GN=MIMI_L728 PE=4 SV=1	MIMI_L728	74.402	1.8	0	1	1	0	0	0	0	0	0	0	0	0	0	0	0	0	0	0	0	0	0	0	0	0	0	1	1	0	0	0	0	0	0	0	0	0	0	0	0	0	0	1	1	0	0
TRINITY_DN141_c0_g1_m.2405	Tetratricopeptide repeat protein 33 OS=Danio rerio OX=7955 GN=ttc33 PE=2 SV=1	ttc33	22.511	21.1	9	3	3	0	1	0	0	1	2	0	0	1	1	0	0	2	1	0	0	0	2	0	0	1	2	0	0	1	1	0	0	2	1	0	0	0	2	0	0	1	2	0	0	1	1
TRINITY_DN14107_c0_g1_m.2356	Ankyrin-1 OS=Homo sapiens OX=9606 GN=ANK1 PE=1 SV=3	ANK1	49.481	27.3	37	7	7	5	6	1	0	4	3	1	1	3	4	0	0	5	4	0	0	6	6	3	2	5	5	5	5	4	5	2	3	5	6	1	0	6	6	3	2	5	5	5	5	4	5
TRINITY_DN1413_c0_g1_m.2371	Annexin D1 OS=Arabidopsis thaliana OX=3702 GN=ANN1 PE=1 SV=1	ANN1	36.154	68.7	256	20	20	20	22	13	10	14	10	12	15	14	15	21	21	15	12	21	21	19	19	17	13	18	16	18	16	15	16	18	19	17	15	19	18	19	19	17	13	18	16	18	16	15	16
TRINITY_DN1413_c0_g2_m.2373	Putative RNA-binding protein Luc7-like 1 OS=Homo sapiens OX=9606 GN=LUC7L PE=1 SV=1	LUC7L	37.229	15.2	16	4	4	1	1	1	2	1	0	1	1	1	1	1	1	1	3	0	0	3	2	2	2	1	1	1	2	1	2	1	2	1	4	0	0	3	2	2	2	1	1	1	2	1	2
TRINITY_DN14130_c0_g1_m.2363	DNA damage-repair/toleration protein DRT100 OS=Arabidopsis thaliana OX=3702 GN=DRT100 PE=2 SV=2	DRT100	51.518	35.8	86	10	10	4	3	5	4	3	4	5	6	5	4	10	6	6	6	8	7	5	6	7	6	4	5	7	6	8	7	9	9	8	8	8	7	5	6	7	6	4	5	7	6	8	7
TRINITY_DN14139_c1_g1_m.2366	Protein AGENET DOMAIN (AGD)-CONTAINING P1 OS=Arabidopsis thaliana OX=3702 GN=AGDP1 PE=1 SV=1	AGDP1	39.337	15.9	14	3	3	2	3	0	1	1	2	0	0	2	1	0	0	2	0	0	0	3	3	1	1	2	3	0	0	2	2	1	1	3	1	0	0	3	3	1	1	2	3	0	0	2	2
TRINITY_DN14139_c1_g1_m.2367	Protein AGENET DOMAIN (AGD)-CONTAINING P1 OS=Arabidopsis thaliana OX=3702 GN=AGDP1 PE=1 SV=1	AGDP1	25	18.5	64	3	3	4	2	4	5	2	3	3	3	4	3	5	6	6	5	4	5	3	3	3	3	3	3	2	3	3	3	3	3	3	3	3	3	3	3	3	3	3	3	2	3	3	3
TRINITY_DN14139_c1_g2_m.2368	abscisic stress-ripening protein 2-like [Citrus sinensis]	--	21.479	57.5	321	12	12	37	35	21	13	26	18	18	15	26	23	15	13	30	27	2	2	11	9	11	11	12	11	10	10	12	11	9	9	10	11	7	6	11	9	11	11	12	11	10	10	12	11
TRINITY_DN1415_c0_g1_m.2385	Carotenoid 9,10(9',10')-cleavage dioxygenase 1 OS=Pisum sativum OX=3888 GN=CCD1 PE=2 SV=1	CCD1	61.841	69.8	581	32	32	41	43	28	27	49	48	35	33	46	45	33	32	35	38	22	26	28	29	27	24	32	32	26	27	29	31	26	27	28	29	19	20	28	29	27	24	32	32	26	27	29	31
TRINITY_DN14168_c0_g1_m.2388	Dephospho-CoA kinase OS=Arabidopsis thaliana OX=3702 GN=COAE PE=2 SV=1	COAE	25.8	18.2	34	4	4	3	3	3	3	1	2	2	2	2	3	3	2	2	3	0	0	4	4	3	3	2	4	3	2	2	4	3	3	3	4	1	3	4	4	3	3	2	4	3	2	2	4
TRINITY_DN1417_c0_g1_m.2393	Tetraketide alpha-pyrone reductase 1 OS=Arabidopsis thaliana OX=3702 GN=TKPR1 PE=1 SV=1	TKPR1	20.582	52	47	6	6	3	7	2	3	7	5	1	2	4	4	0	0	5	4	0	0	5	6	5	5	6	5	3	3	5	6	0	1	6	6	0	0	5	6	5	5	6	5	3	3	5	6
TRINITY_DN14184_c0_g2_m.2396	Protein PIR OS=Arabidopsis thaliana OX=3702 GN=PIR PE=1 SV=2	PIR	125.9	3.4	8	2	2	1	1	0	0	1	1	1	0	0	1	0	0	1	1	0	0	2	2	1	1	1	1	1	1	0	1	1	1	1	2	0	0	2	2	1	1	1	1	1	1	0	1
TRINITY_DN14188_c0_g1_m.2397	Peptidyl-prolyl cis-trans isomerase FKBP16-3, chloroplastic OS=Arabidopsis thaliana OX=3702 GN=FKBP16-3 PE=1 SV=2	FKBP16-3	26.03	26.3	117	8	8	6	6	7	8	7	6	8	7	6	7	10	12	6	6	8	7	6	6	6	6	6	6	6	8	5	7	8	8	6	6	7	6	6	6	6	6	6	6	6	8	5	7
TRINITY_DN1419_c0_g1_m.2404	Oxalate--CoA ligase OS=Arabidopsis thaliana OX=3702 GN=AAE3 PE=1 SV=1	AAE3	49.086	33.7	39	9	9	4	7	0	0	5	3	0	0	4	3	0	1	3	2	4	3	7	7	0	0	5	7	1	0	4	4	1	4	4	3	5	4	7	7	0	0	5	7	1	0	4	4
TRINITY_DN142_c0_g1_m.2448	Protein ABCI7, chloroplastic OS=Arabidopsis thaliana OX=3702 GN=ABCI7 PE=1 SV=1	ABCI7	53.491	37	165	14	14	12	12	11	11	9	11	11	11	13	16	8	9	14	9	4	4	11	12	12	12	11	12	12	12	13	12	10	12	14	12	9	10	11	12	12	12	11	12	12	12	13	12
TRINITY_DN1422_c0_g1_m.2422	Thioredoxin M-type, chloroplastic OS=Pisum sativum OX=3888 PE=2 SV=1	--	12.321	61.3	219	10	10	15	15	16	10	13	13	14	16	12	13	18	15	13	14	11	11	7	7	7	7	7	7	6	7	8	7	8	8	7	6	6	7	7	7	7	7	7	7	6	7	8	7
TRINITY_DN14225_c0_g1_m.2415	5-oxoprolinase OS=Arabidopsis thaliana OX=3702 GN=OXP1 PE=1 SV=1	OXP1	137.64	25.2	146	24	24	10	10	10	8	16	14	9	7	12	12	7	6	8	9	3	5	14	15	14	13	18	19	15	12	13	18	9	10	16	15	8	7	14	15	14	13	18	19	15	12	13	18
TRINITY_DN1424_c0_g2_m.2430	Sulfiredoxin, chloroplastic/mitochondrial OS=Arabidopsis thaliana OX=3702 GN=SRX PE=1 SV=1	SRX	12.503	11.5	14	1	1	1	1	1	1	1	1	1	0	1	0	1	1	0	1	2	1	1	1	1	1	1	1	1	1	1	1	1	1	1	1	1	1	1	1	1	1	1	1	1	1	1	1
TRINITY_DN1426_c0_g1_m.2436	Protease Do-like 1, chloroplastic OS=Arabidopsis thaliana OX=3702 GN=DEGP1 PE=1 SV=2	DEGP1	44.036	38.8	137	13	13	7	9	9	10	8	10	10	10	8	5	10	8	9	7	9	8	13	11	12	12	12	12	13	12	12	12	12	13	12	11	12	12	13	11	12	12	12	12	13	12	12	12
TRINITY_DN14263_c0_g2_m.2433	hypothetical protein CISIN_1g0112851mg, partial [Citrus sinensis]	--	32.832	10.5	15	2	2	1	2	1	1	1	1	0	1	3	1	0	0	2	1	0	0	2	1	2	1	1	1	1	1	2	1	1	0	2	1	0	0	2	1	2	1	1	1	1	1	2	1
TRINITY_DN14263_c0_g2_m.2434	hypothetical protein CISIN_1g0112851mg, partial [Citrus sinensis]	--	21.091	11	1	1	1	0	0	0	0	0	0	0	0	0	0	0	0	1	0	0	0	1	0	1	0	1	0	0	0	0	0	0	0	1	0	0	0	1	0	1	0	1	0	0	0	0	0
TRINITY_DN14263_c0_g3_m.2435	uncharacterized protein LOC18052257 [Citrus clementina]	--	26.996	32.5	64	7	7	7	6	4	3	6	5	4	3	6	5	2	3	5	3	0	2	7	7	5	6	6	5	5	6	7	6	5	5	6	5	2	2	7	7	5	6	6	5	5	6	7	6
TRINITY_DN1429_c0_g1_m.2445	Protein WEAK CHLOROPLAST MOVEMENT UNDER BLUE LIGHT 1 OS=Arabidopsis thaliana OX=3702 GN=WEB1 PE=1 SV=1	WEB1	100.17	8	12	7	7	0	0	3	1	0	0	1	0	0	0	0	0	2	5	0	0	2	1	5	5	1	1	2	2	0	2	1	2	6	6	0	0	2	1	5	5	1	1	2	2	0	2
TRINITY_DN143_c0_g1_m.2478	Geraniol 8-hydroxylase OS=Catharanthus roseus OX=4058 GN=CYP76B6 PE=1 SV=1	CYP76B6	57.389	65.1	319	32	25	45	40	12	8	40	39	5	6	37	29	2	2	26	22	3	3	30	29	20	17	26	28	19	16	27	26	15	8	22	23	9	10	24	22	14	12	20	21	13	10	21	19
TRINITY_DN143_c0_g2_m.2480	Geraniol 8-hydroxylase OS=Catharanthus roseus OX=4058 GN=CYP76B6 PE=1 SV=1	CYP76B6	56.388	13.8	33	8	2	4	3	3	1	3	4	1	0	2	3	1	0	2	3	2	1	7	6	6	4	5	6	5	4	5	6	5	2	6	6	5	4	1	0	0	0	0	0	0	0	0	0
TRINITY_DN143_c0_g3_m.2482	Geraniol 8-hydroxylase OS=Catharanthus roseus OX=4058 GN=CYP76B6 PE=1 SV=1	CYP76B6	56.168	19.8	34	10	4	4	3	2	1	3	2	1	1	2	3	1	1	5	5	0	0	8	9	7	5	8	9	5	7	6	8	7	6	9	9	2	2	3	3	3	2	3	4	1	2	1	3
TRINITY_DN143_c0_g4_m.2484	Geraniol 8-hydroxylase OS=Catharanthus roseus OX=4058 GN=CYP76B6 PE=1 SV=1	CYP76B6	17.954	31.4	2	6	2	0	1	0	0	0	1	0	0	0	0	0	0	0	0	0	0	5	6	5	3	4	5	4	3	3	5	4	2	5	5	3	3	1	2	1	0	1	1	0	0	0	1
TRINITY_DN14306_c0_g1_m.2449	uncharacterized protein LOC102614085 [Citrus sinensis]	--	22.003	21.3	25	3	3	2	2	1	1	2	1	1	2	1	2	1	2	2	2	1	2	3	3	3	3	3	2	3	3	1	3	3	3	3	3	2	2	3	3	3	3	3	2	3	3	1	3
TRINITY_DN14321_c0_g1_m.2455	Omega-hydroxypalmitate O-feruloyl transferase OS=Arabidopsis thaliana OX=3702 GN=HHT1 PE=1 SV=1	HHT1	54.517	8.9	24	4	4	2	1	1	2	1	2	1	2	1	3	1	2	2	3	0	0	1	2	2	2	2	2	2	2	2	2	2	2	3	3	1	1	1	2	2	2	2	2	2	2	2	2
TRINITY_DN1433_c0_g1_m.2460	NPC intracellular cholesterol transporter 1 OS=Homo sapiens OX=9606 GN=NPC1 PE=1 SV=2	NPC1	133.62	16.9	57	12	12	2	3	4	8	1	1	1	3	3	3	1	4	7	6	5	5	5	3	5	9	3	3	3	5	5	5	3	5	9	8	6	5	5	3	5	9	3	3	3	5	5	5
TRINITY_DN1435_c0_g2_m.2465	Apyrase 2 OS=Arabidopsis thaliana OX=3702 GN=APY2 PE=1 SV=1	APY2	27.249	41.8	204	8	8	14	14	12	10	13	13	10	12	10	10	14	16	13	15	16	12	7	6	6	6	6	6	7	6	6	6	7	6	7	7	7	7	7	6	6	6	6	6	7	6	6	6
TRINITY_DN1435_c0_g2_m.2466	Apyrase 2 OS=Arabidopsis thaliana OX=3702 GN=APY2 PE=1 SV=1	APY2	16.897	37.7	87	5	5	7	7	5	3	5	4	5	3	6	4	5	5	7	5	9	7	5	5	4	3	4	5	5	3	4	4	4	3	5	4	5	5	5	5	4	3	4	5	5	3	4	4
TRINITY_DN1437_c0_g1_m.2470	Ribonuclease P protein subunit p25-like protein OS=Mus musculus OX=10090 GN=Rpp25l PE=1 SV=1	Rpp25l	27.534	20.7	42	5	1	1	2	1	1	5	3	3	3	2	4	5	4	2	2	2	2	2	2	3	3	5	5	3	4	3	5	4	4	3	3	2	3	0	0	1	0	1	1	0	1	1	1
TRINITY_DN14386_c0_g1_m.2471	RING-box protein 1a OS=Arabidopsis thaliana OX=3702 GN=RBX1A PE=1 SV=1	RBX1A	13.231	33.9	2	2	2	0	0	1	0	0	0	0	0	0	1	0	0	0	0	0	0	0	0	1	0	1	0	1	0	1	2	0	0	0	0	1	0	0	0	1	0	1	0	1	0	1	2
TRINITY_DN1439_c0_g1_m.2476	5'-deoxyadenosine deaminase OS=Methanobrevibacter smithii (strain ATCC 35061 / DSM 861 / OCM 144 / PS) OX=420247 GN=dadD PE=3 SV=1	dadD	42.051	49.5	129	15	15	7	6	9	6	8	9	9	8	6	8	8	15	12	10	6	2	12	13	9	11	13	12	11	11	11	10	12	15	11	12	9	9	12	13	9	11	13	12	11	11	11	10
TRINITY_DN1439_c0_g1_m.2477	5'-deoxyadenosine deaminase OS=Methanobrevibacter smithii (strain ATCC 35061 / DSM 861 / OCM 144 / PS) OX=420247 GN=dadD PE=3 SV=1	dadD	13.662	8.1	0	1	1	0	0	0	0	0	0	0	0	0	0	0	0	0	0	0	0	1	1	1	1	1	1	1	1	1	1	1	1	1	1	1	1	1	1	1	1	1	1	1	1	1	1
TRINITY_DN14391_c0_g2_m.2474	Ankyrin repeat and SAM domain-containing protein 1A OS=Homo sapiens OX=9606 GN=ANKS1A PE=1 SV=4	ANKS1A	32.158	22.3	24	4	4	2	5	2	1	3	3	0	0	2	2	0	0	2	2	0	0	3	4	2	3	4	4	0	1	3	3	1	1	3	3	0	0	3	4	2	3	4	4	0	1	3	3
TRINITY_DN144_c0_g1_m.2528	Peroxisomal membrane protein PEX14 OS=Arabidopsis thaliana OX=3702 GN=PEX14 PE=1 SV=2	PEX14	57.798	44.4	197	20	20	20	21	11	11	15	19	8	8	19	17	6	9	15	13	3	2	17	17	13	15	15	16	9	11	17	16	7	10	15	15	6	5	17	17	13	15	15	16	9	11	17	16
TRINITY_DN1440_c0_g1_m.2487	Membrane-anchored ubiquitin-fold protein 6 OS=Arabidopsis thaliana OX=3702 GN=MUB6 PE=1 SV=1	MUB6	229.58	3.3	6	5	5	0	0	0	1	0	1	0	0	1	1	1	0	0	0	1	0	3	3	3	2	2	3	2	3	3	4	4	2	5	3	3	1	3	3	3	2	2	3	2	3	3	4
TRINITY_DN1442_c0_g1_m.2497	Probable mitochondrial import inner membrane translocase subunit TIM21 OS=Arabidopsis thaliana OX=3702 GN=TIM21 PE=1 SV=1	TIM21	28.256	10.7	20	2	2	1	2	2	0	2	2	1	0	2	1	1	1	2	2	1	0	1	1	1	0	2	2	1	0	2	1	1	1	2	1	1	1	1	1	1	0	2	2	1	0	2	1
TRINITY_DN1443_c0_g1_m.2499	YTH domain-containing protein ECT2 OS=Arabidopsis thaliana OX=3702 GN=ECT2 PE=1 SV=1	ECT2	69.041	20.5	61	9	9	6	5	6	4	6	5	1	1	7	5	1	1	6	7	0	0	8	6	7	5	7	6	4	4	8	7	4	3	7	8	1	0	8	6	7	5	7	6	4	4	8	7
TRINITY_DN1444_c0_g1_m.2506	Protein LHCP TRANSLOCATION DEFECT OS=Arabidopsis thaliana OX=3702 GN=LTD PE=1 SV=1	LTD	19.072	34.1	25	4	4	2	3	1	1	2	2	2	2	1	1	2	1	2	3	0	0	3	4	2	3	3	3	2	3	2	2	3	3	3	4	1	2	3	4	2	3	3	3	2	3	2	2
TRINITY_DN14442_c1_g1_m.2503	Probable starch synthase 4, chloroplastic/amyloplastic OS=Arabidopsis thaliana OX=3702 GN=SS4 PE=1 SV=1	SS4	118.98	15.7	32	12	12	1	2	5	8	1	0	0	0	1	2	0	0	6	6	0	0	5	6	11	10	4	7	5	5	4	9	1	2	9	9	1	1	5	6	11	10	4	7	5	5	4	9
TRINITY_DN1445_c0_g1_m.2507	Protein TRIGALACTOSYLDIACYLGLYCEROL 4, chloroplastic OS=Arabidopsis thaliana OX=3702 GN=TGD4 PE=1 SV=1	TGD4	52.038	20.7	40	7	7	3	4	4	1	3	1	5	2	4	1	2	2	2	3	1	2	6	5	6	4	6	2	6	2	5	4	4	5	5	4	2	3	6	5	6	4	6	2	6	2	5	4
TRINITY_DN1447_c1_g1_m.2514	Tubulin beta-6 chain OS=Gossypium hirsutum OX=3635 PE=2 SV=1	--	50.361	42.2	53	14	3	1	0	7	7	1	2	4	4	1	2	4	4	5	5	3	3	7	7	13	13	9	7	10	9	8	8	10	9	12	14	9	8	1	1	3	2	2	2	2	3	1	2
TRINITY_DN1447_c1_g2_m.2517	Tubulin beta-5 chain OS=Oryza sativa subsp. japonica OX=39947 GN=TUBB5 PE=1 SV=1	TUBB5	53.148	48.6	106	16	3	3	1	11	13	4	4	6	5	4	2	7	6	9	11	9	11	6	6	15	14	8	8	12	12	9	7	10	9	11	13	9	9	1	1	3	2	1	1	2	2	1	1
TRINITY_DN1447_c1_g3_m.2520	Tubulin beta-8 chain OS=Arabidopsis thaliana OX=3702 GN=TUBB8 PE=2 SV=2	TUBB8	51.6	35.4	1	12	0	0	0	0	1	0	0	0	0	0	0	0	0	0	0	0	0	4	4	9	11	5	4	7	7	6	5	6	5	10	11	7	8	0	0	0	0	0	0	0	0	0	0
TRINITY_DN1447_c1_g4_m.2522	Tubulin beta-8 chain OS=Arabidopsis thaliana OX=3702 GN=TUBB8 PE=2 SV=2	TUBB8	22.86	75.7	7	9	0	0	0	1	1	0	0	1	1	0	0	0	1	1	1	0	0	1	1	7	7	3	3	5	5	2	2	6	6	7	7	4	4	0	0	0	0	0	0	0	0	0	0
TRINITY_DN1449_c0_g1_m.2526	Presequence protease 2, chloroplastic/mitochondrial OS=Arabidopsis thaliana OX=3702 GN=PREP2 PE=1 SV=1	PREP2	125.58	57.1	1117	65	65	81	75	65	58	78	75	63	57	84	79	70	76	71	74	55	56	60	58	56	51	58	58	56	53	59	59	58	60	57	58	54	53	60	58	56	51	58	58	56	53	59	59
TRINITY_DN14513_c0_g1_m.2533	DUF724 domain-containing protein 3 OS=Arabidopsis thaliana OX=3702 GN=DUF3 PE=1 SV=1	DUF3	107.27	35.6	164	23	23	14	14	13	14	13	14	8	10	14	8	8	7	10	15	1	1	18	19	17	17	17	16	13	13	15	17	10	10	15	20	2	2	18	19	17	17	17	16	13	13	15	17
TRINITY_DN1454_c0_g1_m.2543	NEDD8-conjugating enzyme Ubc12 OS=Arabidopsis thaliana OX=3702 GN=RCE1 PE=1 SV=1	RCE1	14.383	25.6	9	2	2	3	1	0	0	1	1	0	0	2	1	0	0	0	0	0	0	2	1	0	0	1	1	0	0	2	1	0	0	0	0	0	0	2	1	0	0	1	1	0	0	2	1
TRINITY_DN1456_c0_g1_m.2548	THO complex subunit 6 OS=Arabidopsis thaliana OX=3702 GN=THO6 PE=1 SV=1	THO6	25.359	17.2	10	2	2	1	2	0	0	1	3	0	0	1	1	0	0	1	0	0	0	1	2	2	1	2	2	2	0	1	2	1	0	1	2	0	0	1	2	2	1	2	2	2	0	1	2
TRINITY_DN14565_c0_g1_m.2546	Probable glutathione S-transferase OS=Glycine max OX=3847 GN=HSP26-A PE=2 SV=1	HSP26-A	26.924	32.8	24	7	7	2	3	2	1	2	1	1	0	0	0	3	3	1	2	2	1	4	6	2	3	6	6	3	2	4	2	4	5	7	4	3	3	4	6	2	3	6	6	3	2	4	2
TRINITY_DN1458_c0_g1_m.2551	uncharacterized protein LOC18050193 [Citrus clementina]	--	121.67	19.6	86	13	13	5	3	9	9	3	4	5	5	8	6	2	3	12	12	0	0	9	8	12	10	7	8	5	7	9	7	4	3	13	13	0	0	9	8	12	10	7	8	5	7	9	7
TRINITY_DN1458_c0_g1_m.2552	uncharacterized protein LOC18050193 [Citrus clementina]	--	108.7	16.8	37	12	12	0	0	10	8	0	0	1	0	0	0	0	0	10	8	0	0	3	3	10	9	1	0	3	2	2	4	1	0	10	9	1	1	3	3	10	9	1	0	3	2	2	4
TRINITY_DN14588_c0_g1_m.2550	Peroxidase 63 OS=Arabidopsis thaliana OX=3702 GN=PER63 PE=2 SV=1	PER63	37.179	10.6	8	3	3	0	0	0	0	0	0	0	0	0	0	1	1	0	0	3	3	0	2	0	1	0	2	1	2	0	1	3	3	1	1	3	3	0	2	0	1	0	2	1	2	0	1
TRINITY_DN14590_c0_g2_m.2556	MMS19 nucleotide excision repair protein homolog OS=Arabidopsis thaliana OX=3702 GN=MMS19 PE=1 SV=1	MMS19	106.2	5.6	4	4	4	1	2	0	0	1	0	0	0	0	0	0	0	0	0	0	0	3	2	0	1	3	4	0	0	1	3	0	0	2	2	0	0	3	2	0	1	3	4	0	0	1	3
TRINITY_DN146_c0_g1_m.2593	Photosystem I reaction center subunit III, chloroplastic OS=Arabidopsis thaliana OX=3702 GN=PSAF PE=1 SV=1	PSAF	24.955	43.5	733	14	14	41	36	50	49	34	36	58	65	32	26	66	62	33	30	61	54	10	10	10	10	9	11	10	11	10	10	12	14	9	9	11	9	10	10	10	10	9	11	10	11	10	10
TRINITY_DN146_c0_g2_m.2596	Stromal 70 kDa heat shock-related protein, chloroplastic OS=Pisum sativum OX=3888 GN=HSP70 PE=2 SV=1	HSP70	76.518	53.8	200	35	20	16	15	11	9	15	14	13	10	16	12	11	12	16	16	7	7	32	33	26	29	31	30	29	29	32	30	30	29	29	32	27	28	19	20	13	17	18	18	16	16	20	18
TRINITY_DN146_c0_g3_m.2597	Stromal 70 kDa heat shock-related protein, chloroplastic OS=Pisum sativum OX=3888 GN=HSP70 PE=2 SV=1	HSP70	76.617	59.5	741	42	27	56	55	42	43	46	47	49	42	46	53	43	50	50	53	31	35	36	35	36	34	35	35	35	35	36	35	38	38	36	34	32	33	23	22	23	22	22	23	22	22	24	23
TRINITY_DN146_c0_g4_m.2599	S-adenosylmethionine synthase OS=Litchi chinensis OX=151069 GN=SAMS PE=2 SV=1	SAMS	42.228	50.9	14	13	4	2	2	0	0	2	2	0	0	1	1	0	0	2	1	1	0	12	13	9	6	11	11	9	9	8	8	8	9	13	12	7	8	4	4	2	2	4	4	3	3	3	3
TRINITY_DN146_c1_g1_m.2601	HAP3-like protein [Citrus sinensis]	--	15.534	80.4	132	11	11	13	12	7	8	10	9	7	6	11	8	6	8	13	11	2	1	11	9	11	9	10	9	11	10	11	9	10	10	11	10	8	5	11	9	11	9	10	9	11	10	11	9
TRINITY_DN14620_c0_g1_m.2566	Lysosomal Pro-X carboxypeptidase OS=Bos taurus OX=9913 GN=PRCP PE=2 SV=1	PRCP	56.969	28.7	92	13	13	7	7	6	5	6	5	4	5	4	4	5	5	8	11	6	4	9	8	9	7	8	7	6	7	5	7	6	7	9	11	7	7	9	8	9	7	8	7	6	7	5	7
TRINITY_DN1463_c0_g1_m.2570	GRB10-interacting GYF protein 2 OS=Mus musculus OX=10090 GN=Gigyf2 PE=1 SV=2	Gigyf2	205.47	23.4	149	28	28	16	22	7	3	23	18	2	2	17	16	1	0	11	11	0	0	22	24	16	13	24	25	10	9	20	20	1	4	19	16	1	1	22	24	16	13	24	25	10	9	20	20
TRINITY_DN14630_c0_g1_m.2568	Aquaporin SIP1-1 OS=Zea mays OX=4577 GN=SIP1-1 PE=2 SV=1	SIP1-1	28.146	9.2	8	2	2	0	1	0	0	0	0	1	0	1	1	0	1	1	0	1	1	0	1	0	1	0	0	2	1	1	1	1	2	1	1	1	1	0	1	0	1	0	0	2	1	1	1
TRINITY_DN14637_c0_g1_m.2569	hypothetical protein CISIN_1g031867mg [Citrus sinensis]	--	12.426	14.7	1	1	1	0	0	0	0	0	0	0	1	0	0	0	0	0	0	0	0	0	0	0	0	0	0	0	1	0	0	0	0	0	0	0	0	0	0	0	0	0	0	0	1	0	0
TRINITY_DN14646_c0_g2_m.2576	Actin-related protein 2/3 complex subunit 3 OS=Arabidopsis thaliana OX=3702 GN=ARPC3 PE=1 SV=1	ARPC3	25.277	4	0	1	1	0	0	0	0	0	0	0	0	0	0	0	0	0	0	0	0	1	1	1	1	1	1	1	1	0	1	1	1	1	1	1	1	1	1	1	1	1	1	1	1	0	1
TRINITY_DN14658_c0_g2_m.2579	Actin-related protein 6 OS=Arabidopsis thaliana OX=3702 GN=ARP6 PE=1 SV=1	ARP6	50.267	8.6	9	2	2	0	2	0	0	2	2	0	1	1	0	0	0	0	1	0	0	1	2	0	1	2	2	1	1	2	1	0	0	0	1	0	1	1	2	0	1	2	2	1	1	2	1
TRINITY_DN1466_c0_g1_m.2582	differentially expressed in FDCP 6 homolog isoform X2 [Citrus clementina]	--	42.156	32.7	77	10	10	9	11	3	3	9	9	0	0	11	6	1	0	7	7	0	1	10	10	8	5	9	10	5	4	10	9	5	4	9	9	3	4	10	10	8	5	9	10	5	4	10	9
TRINITY_DN1466_c0_g1_m.2583	differentially expressed in FDCP 6 homolog isoform X2 [Citrus clementina]	--	11.03	76.5	11	3	3	3	2	0	0	0	0	0	0	3	1	0	0	1	1	0	0	2	3	0	0	0	2	0	0	3	3	0	0	2	2	0	0	2	3	0	0	0	2	0	0	3	3
TRINITY_DN1467_c0_g1_m.2584	Glutamate-1-semialdehyde 2,1-aminomutase, chloroplastic OS=Brassica napus OX=3708 GN=GSA PE=2 SV=1	GSA	51.245	51.8	356	18	18	24	23	27	23	25	19	23	23	24	23	21	19	22	23	18	19	18	18	18	17	18	15	18	17	17	15	17	18	18	16	15	14	18	18	18	17	18	15	18	17	17	15
TRINITY_DN1469_c0_g1_m.2592	Putative clathrin assembly protein At5g35200 OS=Arabidopsis thaliana OX=3702 GN=At5g35200 PE=1 SV=1	At5g35200	60.242	10.5	34	5	5	6	5	2	1	2	4	1	1	3	2	0	0	2	5	0	0	5	5	3	3	2	4	3	1	2	2	2	0	4	5	0	0	5	5	3	3	2	4	3	1	2	2
TRINITY_DN147_c0_g1_m.2636	DnaJ protein homolog OS=Cucumis sativus OX=3659 GN=DNAJ1 PE=2 SV=1	DNAJ1	46.445	49.3	70	19	8	9	9	3	4	8	6	2	2	6	6	2	1	5	6	0	1	18	16	13	15	17	17	10	12	17	16	7	10	15	17	10	7	7	6	5	6	7	6	3	5	7	6
TRINITY_DN147_c0_g2_m.2638	DnaJ protein homolog OS=Cucumis sativus OX=3659 GN=DNAJ1 PE=2 SV=1	DNAJ1	46.14	53.8	246	20	9	34	27	9	10	24	29	9	8	22	24	3	7	13	17	4	6	20	19	11	15	19	19	9	12	18	15	9	11	18	17	8	6	9	9	3	6	9	8	2	5	8	5
TRINITY_DN1470_c0_g3_m.2605	Protein disulfide isomerase-like 1-6 OS=Arabidopsis thaliana OX=3702 GN=PDIL1-6 PE=2 SV=1	PDIL1-6	62.566	21.5	21	11	11	0	0	0	0	0	0	0	0	0	0	4	3	1	0	7	6	1	1	3	3	1	1	1	1	1	0	7	6	5	2	7	7	1	1	3	3	1	1	1	1	1	0
TRINITY_DN1471_c0_g1_m.2606	AT-rich interactive domain-containing protein 5 OS=Arabidopsis thaliana OX=3702 GN=ARID5 PE=1 SV=1	ARID5	156.92	0.8	2	1	1	0	0	0	0	0	1	0	0	0	0	0	0	0	1	0	0	0	0	0	0	0	1	0	0	0	0	0	0	0	1	0	0	0	0	0	0	0	1	0	0	0	0
TRINITY_DN1471_c0_g1_m.2607	AT-rich interactive domain-containing protein 5 OS=Arabidopsis thaliana OX=3702 GN=ARID5 PE=1 SV=1	ARID5	37.498	7.3	7	2	2	0	0	2	1	0	0	0	0	0	0	0	0	2	2	0	0	0	1	2	2	0	0	0	0	0	1	0	0	2	2	0	0	0	1	2	2	0	0	0	0	0	1
TRINITY_DN1472_c0_g1_m.2609	Beta-glucosidase BoGH3B OS=Bacteroides ovatus (strain ATCC 8483 / DSM 1896 / JCM 5824 / NCTC 11153) OX=411476 GN=BACOVA_02659 PE=1 SV=1	BACOVA_02659	44.948	31.4	124	11	10	14	11	5	5	9	10	5	6	12	14	5	6	4	10	4	4	10	10	7	7	9	9	8	9	10	11	6	8	7	10	6	8	9	9	6	6	8	8	7	8	9	10
TRINITY_DN1472_c0_g1_m.2610	Beta-glucosidase BoGH3B OS=Bacteroides ovatus (strain ATCC 8483 / DSM 1896 / JCM 5824 / NCTC 11153) OX=411476 GN=BACOVA_02659 PE=1 SV=1	BACOVA_02659	25.794	30.5	93	6	6	8	7	3	4	9	8	4	4	7	5	5	6	5	8	6	4	5	5	3	4	5	6	4	4	4	5	5	4	5	6	4	4	5	5	3	4	5	6	4	4	4	5
TRINITY_DN1475_c0_g1_m.2619	Protein MODIFIER OF SNC1 11 OS=Arabidopsis thaliana OX=3702 GN=MOS11 PE=1 SV=1	MOS11	22.273	46.4	45	7	7	5	5	2	3	4	5	2	2	4	5	1	1	3	3	0	0	7	7	6	3	7	6	4	5	7	5	3	4	6	5	0	0	7	7	6	3	7	6	4	5	7	5
TRINITY_DN14753_c0_g2_m.2618	Proteasome assembly chaperone 2 OS=Nematostella vectensis OX=45351 GN=psmg2 PE=3 SV=1	psmg2	31.835	18	41	4	4	5	1	2	2	4	3	2	4	4	2	4	2	3	3	0	0	4	4	4	2	4	4	3	4	4	3	4	3	3	3	0	0	4	4	4	2	4	4	3	4	4	3
TRINITY_DN1476_c0_g2_m.2622	Sugar transporter ERD6-like 11 OS=Arabidopsis thaliana OX=3702 GN=At3g05165 PE=2 SV=2	At3g05165	52.994	6.8	10	3	3	1	0	0	0	0	1	1	0	0	1	2	0	2	2	0	0	3	2	1	2	2	3	1	2	1	2	2	2	3	3	0	1	3	2	1	2	2	3	1	2	1	2
TRINITY_DN1477_c0_g2_m.2626	Putative exosome complex component rrp40 OS=Dictyostelium discoideum OX=44689 GN=exosc3 PE=3 SV=1	exosc3	27.854	7.1	11	2	2	2	2	0	0	1	1	0	0	0	0	0	0	2	1	1	1	2	2	0	0	1	1	0	0	0	0	0	0	2	2	1	1	2	2	0	0	1	1	0	0	0	0
TRINITY_DN14781_c0_g1_m.2630	40S ribosomal protein S5 (Fragment) OS=Cicer arietinum OX=3827 GN=RPS5 PE=2 SV=1	RPS5	26.405	40.1	14	8	1	1	1	1	0	1	1	1	1	1	1	1	1	1	2	0	0	8	8	8	8	8	8	7	7	7	8	8	8	7	8	7	6	1	1	1	1	1	1	1	1	1	1
TRINITY_DN14781_c0_g2_m.2631	40S ribosomal protein S5-2 OS=Arabidopsis thaliana OX=3702 GN=RPS5B PE=1 SV=2	RPS5B	23.094	55.1	43	9	2	2	4	2	1	2	3	3	3	2	4	4	3	4	4	1	1	8	8	8	8	8	8	8	7	7	9	9	8	8	9	7	6	1	1	1	1	1	1	2	1	1	2
TRINITY_DN1479_c0_g1_m.2635	Uridylate kinase OS=Synechococcus sp. (strain JA-3-3Ab) OX=321327 GN=pyrH PE=3 SV=1	pyrH	35.556	20.8	44	5	5	2	2	2	3	2	1	3	3	3	3	3	3	3	5	4	2	3	3	2	3	2	2	3	3	4	4	3	3	3	4	4	2	3	3	2	3	2	2	3	3	4	4
TRINITY_DN1480_c0_g1_m.2641	Helicase SEN1 OS=Saccharomyces cerevisiae (strain ATCC 204508 / S288c) OX=559292 GN=SEN1 PE=1 SV=2	SEN1	59.541	1.9	0	1	1	0	0	0	0	0	0	0	0	0	0	0	0	0	0	0	0	1	1	1	1	1	1	1	1	1	1	1	1	1	1	1	1	1	1	1	1	1	1	1	1	1	1
TRINITY_DN1481_c0_g1_m.2643	Nuclear pore complex protein NUP98A OS=Arabidopsis thaliana OX=3702 GN=NUP98A PE=1 SV=1	NUP98A	104.22	16.8	82	13	13	6	6	5	3	8	9	5	4	5	5	5	6	6	7	1	1	9	11	7	7	10	10	6	6	9	9	9	7	10	12	2	2	9	11	7	7	10	10	6	6	9	9
TRINITY_DN1482_c0_g2_m.2652	Arogenate dehydratase/prephenate dehydratase 1, chloroplastic OS=Arabidopsis thaliana OX=3702 GN=ADT1 PE=1 SV=1	ADT1	41.742	12	4	4	2	0	0	0	0	0	1	0	0	1	1	0	0	0	1	0	0	2	3	2	4	4	3	2	1	3	4	2	2	2	3	1	1	1	2	1	2	2	1	0	0	2	2
TRINITY_DN1482_c0_g2_m.2653	Arogenate dehydratase/prephenate dehydratase 1, chloroplastic OS=Arabidopsis thaliana OX=3702 GN=ADT1 PE=1 SV=1	ADT1	26.781	46.6	109	9	9	6	5	11	8	7	5	11	7	4	5	10	9	5	3	7	6	8	6	8	8	7	6	8	9	5	7	8	8	8	6	8	7	8	6	8	8	7	6	8	9	5	7
TRINITY_DN1482_c0_g2_m.2654	Arogenate dehydratase/prephenate dehydratase 1, chloroplastic OS=Arabidopsis thaliana OX=3702 GN=ADT1 PE=1 SV=1	ADT1	24.372	39.3	54	4	4	3	3	3	7	3	4	4	3	2	2	4	4	3	4	2	3	3	4	3	4	3	4	3	3	2	3	4	4	3	4	2	3	3	4	3	4	3	4	3	3	2	3
TRINITY_DN1482_c1_g1_m.2658	Cytochrome b-c1 complex subunit 7-2 OS=Arabidopsis thaliana OX=3702 GN=QCR7-2 PE=1 SV=1	QCR7-2	15.932	45.9	70	6	6	6	7	3	2	4	3	3	4	4	3	6	7	3	4	5	6	4	4	3	2	4	4	4	4	3	3	4	4	3	5	5	4	4	4	3	2	4	4	4	4	3	3
TRINITY_DN14829_c0_g1_m.2647	Allene oxide cyclase 3, chloroplastic OS=Arabidopsis thaliana OX=3702 GN=AOC3 PE=2 SV=1	AOC3	30.592	34.8	65	7	5	5	4	5	4	3	5	4	5	3	2	3	5	6	5	4	2	7	7	7	6	6	7	6	7	5	6	6	7	7	7	6	5	5	5	5	4	4	5	4	5	3	4
TRINITY_DN1484_c0_g1_m.2662	Thylakoid membrane protein TERC, chloroplastic OS=Arabidopsis thaliana OX=3702 GN=TERC PE=1 SV=1	TERC	26.221	8.9	7	1	1	0	0	1	1	0	1	1	0	0	0	0	1	1	1	0	0	0	1	1	1	0	1	1	0	0	0	0	1	1	1	0	0	0	1	1	1	0	1	1	0	0	0
TRINITY_DN1484_c0_g1_m.2663	Thylakoid membrane protein TERC, chloroplastic OS=Arabidopsis thaliana OX=3702 GN=TERC PE=1 SV=1	TERC	14.498	11.3	15	1	1	1	1	0	1	1	1	1	1	1	1	1	1	1	1	1	1	1	1	0	1	1	1	1	1	1	1	1	1	1	1	1	1	1	1	0	1	1	1	1	1	1	1
TRINITY_DN1485_c0_g1_m.2667	AP-4 complex subunit epsilon OS=Arabidopsis thaliana OX=3702 GN=At1g31730 PE=1 SV=1	At1g31730	106.3	44.4	198	28	28	20	21	11	6	27	20	5	4	20	19	4	2	18	17	2	2	22	23	16	15	26	26	11	11	17	23	8	7	20	22	5	4	22	23	16	15	26	26	11	11	17	23
TRINITY_DN1486_c0_g1_m.2670	Probable ubiquitin conjugation factor E4 OS=Arabidopsis thaliana OX=3702 GN=PUB1 PE=2 SV=1	PUB1	54.818	28.7	40	11	11	2	7	0	1	5	5	1	2	5	3	0	2	4	3	0	0	4	6	2	3	7	7	4	4	6	7	2	3	5	7	0	0	4	6	2	3	7	7	4	4	6	7
TRINITY_DN1486_c0_g1_m.2671	Probable ubiquitin conjugation factor E4 OS=Arabidopsis thaliana OX=3702 GN=PUB1 PE=2 SV=1	PUB1	45.671	46.2	66	11	11	6	7	2	4	7	7	2	3	7	6	2	1	5	5	1	1	8	9	5	6	8	9	6	6	8	7	5	5	8	6	5	3	8	9	5	6	8	9	6	6	8	7
TRINITY_DN1487_c0_g1_m.2679	Lysine-specific demethylase JMJ25 OS=Arabidopsis thaliana OX=3702 GN=JMJ25 PE=1 SV=1	JMJ25	12.982	17.3	0	1	1	0	0	0	0	0	0	0	0	0	0	0	0	0	0	0	0	0	1	0	0	1	0	1	0	0	0	1	0	1	0	0	0	0	1	0	0	1	0	1	0	0	0
TRINITY_DN14874_c0_g1_m.2673	Cyclin-dependent kinase E-1 OS=Arabidopsis thaliana OX=3702 GN=CDKE-1 PE=1 SV=2	CDKE-1	44.681	6.5	9	2	2	3	1	0	0	1	1	0	0	1	1	0	0	1	0	0	0	2	2	0	1	2	2	0	0	2	1	0	0	1	1	0	0	2	2	0	1	2	2	0	0	2	1
TRINITY_DN1488_c0_g1_m.2683	Probable FAD synthase OS=Schizosaccharomyces pombe (strain 972 / ATCC 24843) OX=284812 GN=SPCC1235.04c PE=3 SV=1	SPCC1235.04c	38.487	21.2	35	5	5	5	4	1	1	5	4	1	0	3	2	1	0	5	3	0	0	5	5	3	3	4	4	3	4	4	3	1	2	4	4	0	2	5	5	3	3	4	4	3	4	4	3
TRINITY_DN14887_c0_g1_m.2682	Histone acetyltransferase TAP1 OS=Glycine max OX=3847 GN=TAP1 PE=1 SV=1	TAP1	20.897	36.9	34	4	4	2	1	3	3	1	1	2	4	3	2	1	3	3	3	1	1	3	3	4	4	2	2	2	4	3	3	2	4	3	2	1	1	3	3	4	4	2	2	2	4	3	3
TRINITY_DN149_c0_g2_m.2716	THO complex subunit 3 OS=Arabidopsis thaliana OX=3702 GN=THO3 PE=1 SV=1	THO3	35.113	21	24	6	6	5	3	1	0	3	2	1	1	2	2	1	0	1	2	0	0	5	5	1	1	5	5	2	1	2	3	2	1	5	3	0	0	5	5	1	1	5	5	2	1	2	3
TRINITY_DN1490_c0_g1_m.2689	Zinc transporter 1 OS=Oryza sativa subsp. japonica OX=39947 GN=ZIP1 PE=1 SV=1	ZIP1	23.276	9.9	5	2	2	0	1	0	0	0	0	0	1	0	0	1	0	1	1	0	0	1	1	1	0	0	0	0	1	1	0	1	0	1	1	0	0	1	1	1	0	0	0	0	1	1	0
TRINITY_DN14914_c0_g1_m.2692	Uncharacterized protein YciO OS=Shigella flexneri OX=623 GN=yciO PE=3 SV=1	yciO	26.303	25.5	17	5	5	2	4	0	0	2	2	0	0	4	2	0	0	1	0	0	0	4	5	4	2	3	5	4	4	4	5	4	2	4	2	0	0	4	5	4	2	3	5	4	4	4	5
TRINITY_DN1492_c0_g1_m.2695	Eukaryotic translation initiation factor 2 subunit 3 OS=Homo sapiens OX=9606 GN=EIF2S3 PE=1 SV=3	EIF2S3	51.092	38.6	183	15	15	14	16	12	12	15	15	12	11	11	11	10	8	13	14	5	4	13	13	12	13	14	13	12	14	9	12	10	11	12	13	6	6	13	13	12	13	14	13	12	14	9	12
TRINITY_DN1494_c0_g1_m.2702	Probable WRKY transcription factor 31 OS=Arabidopsis thaliana OX=3702 GN=WRKY31 PE=2 SV=1	WRKY31	66.871	1.5	0	1	1	0	0	0	0	0	0	0	0	0	0	0	0	0	0	0	0	1	1	1	1	1	1	1	1	1	1	1	1	1	1	1	1	1	1	1	1	1	1	1	1	1	1
TRINITY_DN14943_c0_g1_m.2701	hypothetical protein CUMW_040150 [Citrus unshiu]	--	32.276	40.5	38	8	8	4	1	0	2	3	1	3	2	2	2	3	5	1	2	4	3	5	3	2	3	6	4	4	3	4	7	4	5	2	2	5	3	5	3	2	3	6	4	4	3	4	7
TRINITY_DN1496_c0_g1_m.2706	SUMO-activating enzyme subunit 2 OS=Arabidopsis thaliana OX=3702 GN=SAE2 PE=1 SV=1	SAE2	71.722	24.3	49	12	12	5	5	6	6	2	0	1	1	3	3	1	1	6	9	0	0	7	8	8	7	4	3	4	6	7	7	3	4	9	8	0	2	7	8	8	7	4	3	4	6	7	7
TRINITY_DN1496_c0_g2_m.2708	Acetyl-CoA carboxylase 1 OS=Arabidopsis thaliana OX=3702 GN=ACC1 PE=1 SV=1	ACC1	253.02	40.5	466	72	72	58	54	22	20	59	59	9	11	36	33	9	7	42	38	6	3	66	60	44	38	65	60	25	28	45	53	23	20	61	52	14	10	66	60	44	38	65	60	25	28	45	53
TRINITY_DN14973_c0_g1_m.2709	Transmembrane protein 53 OS=Danio rerio OX=7955 GN=tmem53 PE=2 SV=1	tmem53	51.355	9.8	13	3	3	1	1	1	1	1	1	0	0	2	1	0	0	2	2	0	0	1	1	2	1	1	1	1	1	2	1	1	1	2	2	0	0	1	1	2	1	1	1	1	1	2	1
TRINITY_DN14973_c0_g3_m.2710	Pentatricopeptide repeat-containing protein At3g49240, mitochondrial OS=Arabidopsis thaliana OX=3702 GN=EMB1796 PE=1 SV=1	EMB1796	70.612	9	12	5	5	1	0	2	1	0	0	0	1	1	1	0	1	2	2	0	0	3	1	2	3	1	0	0	1	4	2	0	1	3	3	0	0	3	1	2	3	1	0	0	1	4	2
TRINITY_DN15_c0_g1_m.3139	Cysteine proteinase 15A OS=Pisum sativum OX=3888 PE=2 SV=1	--	40.377	52.8	254	15	14	28	28	12	12	20	22	7	9	32	20	8	8	17	16	8	7	14	14	14	11	13	13	8	8	13	14	7	8	14	13	7	7	13	13	13	10	12	12	7	7	13	13
TRINITY_DN15_c0_g2_m.3140	Cysteine protease RD19A OS=Arabidopsis thaliana OX=3702 GN=RD19A PE=1 SV=1	RD19A	41.176	23.5	85	7	6	8	7	4	3	8	9	3	4	8	6	4	4	6	6	3	2	6	6	6	7	6	7	6	6	6	6	6	6	6	6	4	3	5	5	5	6	5	6	5	5	6	5
TRINITY_DN150_c0_g1_m.2773	Endochitinase EP3 OS=Arabidopsis thaliana OX=3702 GN=EP3 PE=1 SV=1	EP3	25.979	53.7	99	12	12	9	6	4	4	6	7	8	4	8	3	10	6	5	7	7	5	12	9	7	8	11	10	9	10	12	9	11	10	9	10	11	10	12	9	7	8	11	10	9	10	12	9
TRINITY_DN15007_c0_g1_m.2725	D-amino-acid transaminase, chloroplastic OS=Arabidopsis thaliana OX=3702 GN=DAAT PE=1 SV=1	DAAT	42.446	22.5	44	7	6	4	3	3	2	2	3	2	5	3	3	3	4	3	4	0	0	5	5	5	5	5	5	5	5	3	4	4	7	5	5	2	1	5	5	5	5	5	5	5	5	3	4
TRINITY_DN15010_c0_g1_m.2728	Protein LAZ1 OS=Arabidopsis thaliana OX=3702 GN=LAZ1 PE=1 SV=1	LAZ1	25.681	14.9	17	3	3	2	2	0	0	2	2	1	1	2	2	0	0	2	1	0	0	3	3	3	3	3	3	2	3	3	2	2	1	3	2	0	0	3	3	3	3	3	3	2	3	3	2
TRINITY_DN15012_c0_g1_m.2735	Aspartyl protease family protein At5g10770 OS=Arabidopsis thaliana OX=3702 GN=At5g10770 PE=2 SV=1	At5g10770	52.425	39.2	172	16	16	10	8	9	9	12	11	11	11	6	4	11	12	11	11	17	19	13	11	12	13	12	12	11	14	8	8	14	13	13	13	15	14	13	11	12	13	12	12	11	14	8	8
TRINITY_DN1502_c0_g3_m.2741	Translation factor GUF1 homolog, chloroplastic OS=Vitis vinifera OX=29760 GN=VITISV_013255 PE=3 SV=1	VITISV_013255	75.206	3.7	2	2	2	0	0	0	0	0	0	0	0	1	0	0	0	1	0	0	0	0	1	0	0	1	1	0	1	1	0	1	0	2	1	0	0	0	1	0	0	1	1	0	1	1	0
TRINITY_DN1502_c1_g1_m.2742	Pentatricopeptide repeat-containing protein At1g79080, chloroplastic OS=Arabidopsis thaliana OX=3702 GN=At1g79080 PE=2 SV=1	At1g79080	64.037	10.6	7	4	3	1	2	0	1	0	0	0	0	1	1	0	0	0	1	0	0	3	4	1	2	3	3	0	3	2	3	1	1	3	2	0	0	3	3	1	2	3	3	0	3	2	3
TRINITY_DN15025_c0_g1_m.2738	AP-4 complex subunit sigma OS=Arabidopsis thaliana OX=3702 GN=At2g19790 PE=1 SV=1	At2g19790	16.971	12.6	11	2	2	2	1	0	0	2	1	0	1	1	1	0	0	0	2	0	0	2	2	1	0	2	2	1	1	1	1	1	0	1	2	0	0	2	2	1	0	2	2	1	1	1	1
TRINITY_DN15049_c0_g1_m.2750	Protein HEAT-STRESS-ASSOCIATED 32 OS=Arabidopsis thaliana OX=3702 GN=HSA32 PE=2 SV=1	HSA32	32.856	8.3	11	2	2	2	3	0	0	1	2	0	0	0	0	0	0	2	1	0	0	2	2	0	1	2	2	1	1	0	2	1	0	2	2	0	0	2	2	0	1	2	2	1	1	0	2
TRINITY_DN15049_c1_g1_m.2751	Pyrophosphate--fructose 6-phosphate 1-phosphotransferase subunit alpha OS=Ricinus communis OX=3988 GN=PFP-ALPHA PE=3 SV=1	PFP-ALPHA	64.961	57.6	399	27	27	31	31	26	24	32	36	24	20	31	29	21	20	27	27	8	12	24	24	19	19	23	23	19	21	23	22	18	18	23	20	12	13	24	24	19	19	23	23	19	21	23	22
TRINITY_DN1505_c0_g1_m.2755	Uncharacterized protein ycf45 OS=Porphyra purpurea OX=2787 GN=ycf45 PE=3 SV=1	ycf45	53.437	9.1	11	4	4	0	0	3	2	0	0	1	0	0	0	0	0	3	2	0	0	0	0	4	4	0	1	2	1	0	0	0	1	4	4	0	0	0	0	4	4	0	1	2	1	0	0
TRINITY_DN1506_c0_g1_m.2760	Flowering time control protein FCA OS=Arabidopsis thaliana OX=3702 GN=FCA PE=1 SV=3	FCA	56.98	4.9	2	1	1	0	0	0	0	0	0	0	0	0	0	0	0	1	1	0	0	1	1	0	0	1	1	0	0	0	1	0	0	1	1	0	0	1	1	0	0	1	1	0	0	0	1
TRINITY_DN1506_c0_g1_m.2762	Flowering time control protein FCA OS=Arabidopsis thaliana OX=3702 GN=FCA PE=1 SV=3	FCA	10.974	43.6	5	3	3	2	0	0	1	0	1	0	0	1	0	0	0	0	0	0	0	3	1	0	1	1	2	1	0	1	2	0	0	1	3	0	0	3	1	0	1	1	2	1	0	1	2
TRINITY_DN1508_c0_g1_m.2767	Phosphomannomutase/phosphoglucomutase OS=Pseudomonas syringae pv. tomato (strain ATCC BAA-871 / DC3000) OX=223283 GN=algC PE=3 SV=1	algC	65.22	37.8	149	17	17	8	13	12	11	9	8	10	11	11	11	10	8	10	10	3	4	15	15	16	15	13	15	16	14	14	14	11	10	14	16	4	4	15	15	16	15	13	15	16	14	14	14
TRINITY_DN1509_c0_g1_m.2772	Citrate synthase, mitochondrial OS=Citrus maxima OX=37334 GN=CIT PE=2 SV=1	CIT	45.791	35.8	193	10	10	15	17	13	10	14	11	13	12	13	13	13	10	12	17	6	4	9	9	10	10	8	9	9	10	10	9	10	8	9	9	6	6	9	9	10	10	8	9	9	10	10	9
TRINITY_DN151_c0_g1_m.2799	Polyadenylate-binding protein-interacting protein 11 OS=Arabidopsis thaliana OX=3702 GN=CID11 PE=2 SV=1	CID11	39.803	23.4	18	6	3	3	2	0	0	4	2	0	0	2	1	0	0	2	2	0	0	2	3	1	2	5	4	0	0	4	4	0	0	3	4	1	1	1	1	0	1	3	2	0	0	1	2
TRINITY_DN151_c0_g2_m.2801	Polyadenylate-binding protein-interacting protein 11 OS=Arabidopsis thaliana OX=3702 GN=CID11 PE=2 SV=1	CID11	37.031	15.7	7	5	2	0	1	1	0	1	1	0	0	0	1	0	0	1	1	0	0	2	3	2	2	3	4	0	1	3	3	1	0	2	4	2	1	1	1	1	1	1	2	0	1	0	1
TRINITY_DN1510_c0_g1_m.2774	17.9 kDa class II heat shock protein OS=Glycine max OX=3847 GN=HSP17.9-D PE=3 SV=1	HSP17.9-D	17.837	60.6	74	5	5	11	8	2	0	8	7	3	2	7	6	2	1	6	7	3	1	5	5	3	2	4	4	2	1	5	3	2	1	5	3	2	3	5	5	3	2	4	4	2	1	5	3
TRINITY_DN1510_c1_g2_m.2776	Ras-related protein Rab11A OS=Lotus japonicus OX=34305 GN=RAB11A PE=2 SV=1	RAB11A	24.746	26.2	5	5	3	0	0	0	0	0	0	0	0	0	0	1	1	0	0	2	1	3	3	2	2	3	3	2	3	2	3	2	3	3	3	4	5	1	1	1	0	1	1	0	1	1	1
TRINITY_DN1512_c0_g1_m.2779	Translation initiation factor eIF-2B subunit gamma OS=Rattus norvegicus OX=10116 GN=Eif2b3 PE=2 SV=2	Eif2b3	27.939	34	38	5	5	6	3	3	1	4	4	3	0	5	4	0	0	3	2	0	0	5	4	5	5	5	5	4	2	4	5	2	3	4	4	0	0	5	4	5	5	5	5	4	2	4	5
TRINITY_DN1512_c0_g1_m.2780	Translation initiation factor eIF-2B subunit gamma OS=Rattus norvegicus OX=10116 GN=Eif2b3 PE=2 SV=2	Eif2b3	19.507	37.1	14	4	4	2	2	0	1	2	2	0	1	1	2	0	0	1	0	0	0	2	2	1	3	2	2	1	2	2	2	0	0	3	2	0	0	2	2	1	3	2	2	1	2	2	2
TRINITY_DN1513_c0_g1_m.2781	Protein PTST, chloroplastic OS=Arabidopsis thaliana OX=3702 GN=PTST PE=1 SV=1	PTST	20.836	11.1	7	1	1	0	0	1	0	1	0	1	1	1	0	0	1	1	0	0	0	1	0	1	0	1	0	1	1	1	0	1	1	1	1	0	0	1	0	1	0	1	0	1	1	1	0
TRINITY_DN1514_c0_g1_m.2784	Mechanosensitive ion channel protein 2, chloroplastic OS=Arabidopsis thaliana OX=3702 GN=MSL2 PE=2 SV=1	MSL2	81.735	12	30	6	6	3	4	2	3	4	3	0	1	3	1	1	1	3	1	0	0	5	4	3	3	5	5	3	3	4	4	3	2	4	4	1	2	5	4	3	3	5	5	3	3	4	4
TRINITY_DN15152_c0_g1_m.2785	Molybdate transporter 1 OS=Arabidopsis thaliana OX=3702 GN=MOT1 PE=1 SV=1	MOT1	49.664	4.7	5	2	2	1	0	1	0	0	0	0	0	1	0	0	0	2	0	0	0	1	0	1	1	1	0	0	1	1	0	1	0	2	1	0	0	1	0	1	1	1	0	0	1	1	0
TRINITY_DN1516_c0_g1_m.2788	Histone-lysine N-methyltransferase, H3 lysine-9 specific SUVH1 OS=Nicotiana tabacum OX=4097 GN=SUVH1 PE=1 SV=1	SUVH1	79.263	6.2	17	3	3	1	1	1	1	1	2	1	1	2	1	1	1	1	1	1	0	1	1	1	2	2	2	1	2	2	1	1	1	2	2	1	1	1	1	1	2	2	2	1	2	2	1
TRINITY_DN1518_c0_g1_m.2794	UPF0160 protein OS=Dictyostelium discoideum OX=44689 GN=DDB_G0267768 PE=3 SV=1	DDB_G0267768	33.754	70.5	265	20	20	19	17	15	15	20	16	17	21	21	15	23	21	18	14	7	6	16	16	16	17	17	17	17	17	18	18	17	19	18	17	10	13	16	16	16	17	17	17	17	17	18	18
TRINITY_DN1518_c0_g1_m.2795	UPF0160 protein OS=Dictyostelium discoideum OX=44689 GN=DDB_G0267768 PE=3 SV=1	DDB_G0267768	11.164	27.5	18	2	2	1	1	1	1	1	1	1	1	1	1	1	1	1	1	2	2	2	2	1	2	2	2	2	1	2	2	1	1	2	1	1	1	2	2	1	2	2	2	2	1	2	2
TRINITY_DN1519_c0_g1_m.2797	Amino acid transporter AVT6A OS=Arabidopsis thaliana OX=3702 GN=AVT6A PE=2 SV=1	AVT6A	44.447	15.6	27	7	7	4	4	1	1	3	3	1	1	2	4	0	0	2	1	0	0	4	4	1	2	5	5	2	2	4	4	2	2	3	4	1	1	4	4	1	2	5	5	2	2	4	4
TRINITY_DN152_c1_g1_m.2835	Beta-glucosidase 42 OS=Arabidopsis thaliana OX=3702 GN=BGLU42 PE=2 SV=1	BGLU42	60.401	29.4	114	11	10	9	7	8	9	6	7	8	9	6	8	10	8	8	7	2	2	11	9	11	10	9	6	7	9	8	8	10	7	9	8	5	5	10	8	10	9	8	5	6	8	7	7
TRINITY_DN1520_c0_g1_m.2802	Oligosaccharyltransferase complex subunit ostc-A OS=Xenopus laevis OX=8355 GN=ostc-a PE=2 SV=1	ostc-a	21.23	17.4	9	2	2	0	1	1	1	2	1	0	0	1	0	0	0	1	0	0	1	1	1	1	1	2	2	1	1	1	2	1	1	1	1	1	1	1	1	1	1	2	2	1	1	1	2
TRINITY_DN1521_c0_g2_m.2807	AT-hook motif nuclear-localized protein 14 OS=Arabidopsis thaliana OX=3702 GN=AHL14 PE=1 SV=1	AHL14	41.773	30.7	46	8	8	5	6	4	1	4	4	1	2	6	4	1	1	3	3	1	0	6	6	6	4	7	6	3	5	6	5	2	4	5	4	1	2	6	6	6	4	7	6	3	5	6	5
TRINITY_DN15217_c0_g1_m.2804	S-sulfo-L-cysteine synthase (O-acetyl-L-serine-dependent), chloroplastic OS=Arabidopsis thaliana OX=3702 GN=CS26 PE=1 SV=1	CS26	31.151	6.9	8	2	2	1	0	1	0	1	1	1	1	1	0	0	0	0	1	0	0	2	1	2	2	2	2	2	2	1	2	1	1	2	2	0	0	2	1	2	2	2	2	2	2	1	2
TRINITY_DN15230_c0_g1_m.2812	uncharacterized protein LOC102620494 [Citrus sinensis]	--	25.337	38.6	69	6	6	5	6	5	5	7	8	2	2	2	6	3	2	6	5	2	3	6	6	6	5	6	6	4	6	6	6	5	3	6	5	4	3	6	6	6	5	6	6	4	6	6	6
TRINITY_DN1524_c0_g1_m.2815	hypothetical protein CISIN_1g030208mg [Citrus sinensis]	--	18.504	7.3	5	1	1	1	1	1	0	0	0	0	0	1	0	0	0	1	0	0	0	1	1	1	0	1	1	0	1	1	1	0	1	1	0	0	0	1	1	1	0	1	1	0	1	1	1
TRINITY_DN1527_c0_g1_m.2825	Probable serine/threonine-protein kinase PBL9 OS=Arabidopsis thaliana OX=3702 GN=PBL9 PE=1 SV=1	PBL9	24.45	6.7	2	1	1	0	1	0	0	1	0	0	0	0	0	0	0	0	0	0	0	1	1	0	1	1	1	1	1	1	1	0	0	1	1	0	0	1	1	0	1	1	1	1	1	1	1
TRINITY_DN153_c0_g1_m.2878	Tetrapyrrole-binding protein, chloroplastic OS=Arabidopsis thaliana OX=3702 GN=GUN4 PE=1 SV=1	GUN4	45.199	24.9	52	7	7	2	4	5	1	3	3	4	4	6	4	1	1	4	6	2	2	4	6	5	6	5	5	6	6	5	6	3	5	6	6	3	4	4	6	5	6	5	5	6	6	5	6
TRINITY_DN15300_c0_g1_m.2837	Subtilisin-like protease SBT1.8 OS=Arabidopsis thaliana OX=3702 GN=SBT1.8 PE=1 SV=1	SBT1.8	82.18	15.5	11	8	8	0	1	0	0	0	1	0	1	0	0	2	0	0	2	2	2	2	2	2	1	1	2	4	2	2	3	5	4	5	2	3	4	2	2	2	1	1	2	4	2	2	3
TRINITY_DN1531_c0_g1_m.2844	SKP1-like protein 1A OS=Arabidopsis thaliana OX=3702 GN=SKP1A PE=1 SV=1	SKP1A	17.821	41.8	37	6	3	3	3	3	1	3	1	1	1	4	6	1	2	4	3	0	1	5	5	4	2	4	4	3	3	4	6	2	3	6	4	2	3	3	3	2	1	2	2	0	0	2	3
TRINITY_DN1532_c0_g1_m.2848	Aromatic aminotransferase ISS1 OS=Arabidopsis thaliana OX=3702 GN=ISS1 PE=1 SV=1	ISS1	43.502	43	148	12	12	12	10	10	10	10	8	11	8	11	7	8	10	11	10	6	6	10	10	9	11	10	9	10	9	9	9	9	9	9	10	8	8	10	10	9	11	10	9	10	9	9	9
TRINITY_DN1534_c0_g1_m.2856	Probable protein phosphatase 2C 59 OS=Arabidopsis thaliana OX=3702 GN=WIN2 PE=1 SV=1	WIN2	31.37	52.1	70	11	10	8	5	5	3	7	4	5	6	6	4	3	3	6	2	1	2	8	8	6	6	9	6	8	9	8	7	5	8	8	4	5	4	7	7	6	5	8	5	8	8	7	6
TRINITY_DN15343_c0_g1_m.2855	Aquaporin TIP2-1 OS=Arabidopsis thaliana OX=3702 GN=TIP2-1 PE=1 SV=2	TIP2-1	26.754	4.2	20	1	1	1	1	1	1	1	1	1	1	1	1	2	2	1	1	2	2	1	1	1	1	1	1	1	1	1	1	1	1	1	1	1	1	1	1	1	1	1	1	1	1	1	1
TRINITY_DN1535_c0_g1_m.2857	Serine/threonine protein phosphatase 2A 55 kDa regulatory subunit B beta isoform OS=Arabidopsis thaliana OX=3702 GN=PP2AB2 PE=1 SV=1	PP2AB2	45.908	20.1	27	8	4	2	2	1	1	3	3	1	1	3	1	1	1	2	4	1	0	5	4	5	5	6	6	5	3	6	5	1	2	5	7	1	1	2	2	2	3	3	3	2	1	3	2
TRINITY_DN1536_c0_g1_m.2865	Phosphoglycolate phosphatase 1B, chloroplastic OS=Arabidopsis thaliana OX=3702 GN=PGLP1B PE=1 SV=1	PGLP1B	28.2	72.8	306	19	18	14	16	23	23	15	15	20	18	16	17	28	26	16	14	23	22	17	16	18	18	17	14	17	16	15	15	18	18	15	17	17	16	16	15	17	17	16	13	16	15	14	14
TRINITY_DN1536_c0_g1_m.2866	Phosphoglycolate phosphatase 1B, chloroplastic OS=Arabidopsis thaliana OX=3702 GN=PGLP1B PE=1 SV=1	PGLP1B	14.986	11.8	19	2	2	1	2	2	2	1	2	1	2	0	2	1	0	1	1	0	1	1	2	2	2	1	2	2	2	0	2	2	1	1	1	1	1	1	2	2	2	1	2	2	2	0	2
TRINITY_DN1537_c0_g1_m.2867	Metacaspase-1 OS=Arabidopsis thaliana OX=3702 GN=AMC1 PE=1 SV=1	AMC1	40.715	19.6	24	5	5	3	2	2	1	3	2	1	1	2	2	0	0	2	3	0	0	5	4	4	2	5	4	3	2	4	5	0	0	2	4	0	0	5	4	4	2	5	4	3	2	4	5
TRINITY_DN1538_c0_g1_m.2868	Serine/arginine-rich splicing factor RSZ23 OS=Oryza sativa subsp. japonica OX=39947 GN=RSZ23 PE=2 SV=1	RSZ23	22.143	34.7	67	7	4	4	6	3	2	5	4	3	4	5	4	4	4	7	5	4	3	5	6	5	4	7	6	3	4	6	5	4	3	6	5	4	4	3	4	3	2	4	4	2	2	4	3
TRINITY_DN1539_c0_g1_m.2874	Calmodulin-binding protein 60 B OS=Arabidopsis thaliana OX=3702 GN=CBP60B PE=2 SV=1	CBP60B	47.323	40.5	104	11	11	10	9	7	9	8	9	7	6	9	10	2	2	8	8	0	0	9	8	8	7	8	8	8	8	9	9	3	4	9	8	1	0	9	8	8	7	8	8	8	8	9	9
TRINITY_DN1539_c0_g1_m.2875	Calmodulin-binding protein 60 B OS=Arabidopsis thaliana OX=3702 GN=CBP60B PE=2 SV=1	CBP60B	30.618	26.4	35	5	5	3	4	3	2	5	3	1	1	3	3	1	0	2	2	1	1	5	5	3	3	5	3	4	2	4	3	3	2	4	4	3	3	5	5	3	3	5	3	4	2	4	3
TRINITY_DN154_c0_g1_m.2943	Probable protein phosphatase 2C 44 OS=Oryza sativa subsp. japonica OX=39947 GN=Os04g0609600 PE=2 SV=1	Os04g0609600	29.338	39.9	11	6	6	2	0	0	0	1	0	0	2	1	0	2	1	2	0	0	0	3	1	0	0	2	0	0	3	2	0	3	3	2	1	2	0	3	1	0	0	2	0	0	3	2	0
TRINITY_DN154_c1_g1_m.2944	Beta-glucosidase 44 OS=Arabidopsis thaliana OX=3702 GN=BGLU44 PE=2 SV=1	BGLU44	62.051	43.4	168	18	17	5	7	11	15	7	8	11	11	7	8	14	12	14	16	13	9	13	13	15	15	10	12	15	16	12	14	17	15	16	17	12	10	12	12	14	14	9	11	14	15	11	13
TRINITY_DN1542_c0_g1_m.2888	Nuclear pore complex protein NUP1 OS=Arabidopsis thaliana OX=3702 GN=NUP1 PE=1 SV=1	NUP1	108.66	13.4	51	9	9	7	7	3	2	4	5	1	1	4	5	0	0	6	6	0	0	8	8	6	6	6	7	5	4	4	5	2	3	7	8	1	0	8	8	6	6	6	7	5	4	4	5
TRINITY_DN15421_c0_g1_m.2886	uncharacterized protein LOC102626134 [Citrus sinensis]	--	85.277	5.5	3	3	3	0	0	0	1	0	0	0	0	1	0	0	0	1	0	0	0	1	1	1	1	0	0	0	0	1	1	0	0	2	0	0	0	1	1	1	1	0	0	0	0	1	1
TRINITY_DN1543_c0_g1_m.2898	Vesicle-associated protein 1-3 OS=Arabidopsis thaliana OX=3702 GN=PVA13 PE=2 SV=1	PVA13	26.311	18.9	8	4	4	2	2	0	0	0	1	0	0	1	2	0	0	0	0	0	0	3	4	2	2	3	3	2	2	1	4	1	1	3	3	1	1	3	4	2	2	3	3	2	2	1	4
TRINITY_DN1544_c0_g1_m.2905	tRNA-dihydrouridine(47) synthase [NAD(P)(+)]-like OS=Arabidopsis thaliana OX=3702 GN=At4g38890 PE=1 SV=2	At4g38890	52.433	20.5	24	6	6	5	4	0	0	3	2	0	0	5	2	0	0	2	1	0	0	5	4	1	0	3	2	2	1	5	2	0	0	2	2	1	0	5	4	1	0	3	2	2	1	5	2
TRINITY_DN1544_c0_g1_m.2906	tRNA-dihydrouridine(47) synthase [NAD(P)(+)]-like OS=Arabidopsis thaliana OX=3702 GN=At4g38890 PE=1 SV=2	At4g38890	15.997	16.7	11	2	2	2	2	0	0	2	1	0	0	1	1	0	0	1	1	0	0	2	2	1	1	2	1	0	0	2	1	0	1	1	1	1	0	2	2	1	1	2	1	0	0	2	1
TRINITY_DN15445_c0_g1_m.2900	2-alkenal reductase (NADP(+)-dependent) OS=Nicotiana tabacum OX=4097 GN=DBR PE=1 SV=1	DBR	37.484	27.7	40	7	7	1	0	4	5	0	0	4	7	4	5	1	0	4	3	1	1	4	2	5	4	3	2	5	5	3	3	4	2	5	3	2	2	4	2	5	4	3	2	5	5	3	3
TRINITY_DN15448_c0_g1_m.2903	Aspartic proteinase nepenthesin-1 OS=Nepenthes gracilis OX=150966 GN=nep1 PE=1 SV=1	nep1	52.474	26.2	122	10	10	8	7	8	7	6	7	7	6	6	6	6	11	9	8	9	11	7	9	7	9	8	9	9	9	6	9	9	10	9	9	9	9	7	9	7	9	8	9	9	9	6	9
TRINITY_DN1545_c0_g1_m.2914	1-acyl-sn-glycerol-3-phosphate acyltransferase 2 OS=Arabidopsis thaliana OX=3702 GN=LPAT2 PE=1 SV=2	LPAT2	43.955	10.6	19	3	3	2	3	0	0	1	2	2	2	1	2	1	0	1	1	0	1	2	3	1	1	1	2	3	2	2	2	1	1	1	2	1	1	2	3	1	1	1	2	3	2	2	2
TRINITY_DN15453_c0_g1_m.2908	Pentatricopeptide repeat-containing protein At2g37230 OS=Arabidopsis thaliana OX=3702 GN=At2g37230 PE=2 SV=1	At2g37230	85.112	8.9	14	6	6	4	3	1	1	2	1	0	0	1	1	0	0	0	0	0	0	4	3	3	1	3	3	1	2	3	4	3	1	3	3	1	1	4	3	3	1	3	3	1	2	3	4
TRINITY_DN1547_c0_g1_m.2924	Acyl-protein thioesterase 2 OS=Homo sapiens OX=9606 GN=LYPLA2 PE=1 SV=1	LYPLA2	32.247	27.8	64	6	6	4	5	5	6	5	3	4	3	4	5	4	3	5	6	1	1	5	4	5	6	5	4	4	3	3	6	4	3	6	4	2	3	5	4	5	6	5	4	4	3	3	6
TRINITY_DN15473_c0_g1_m.2920	Uncharacterized protein At2g39795, mitochondrial OS=Arabidopsis thaliana OX=3702 GN=At2g39795 PE=1 SV=1	At2g39795	27.449	29	25	4	4	3	4	1	0	3	2	1	0	4	3	0	0	3	1	0	0	3	3	2	2	4	3	1	3	4	4	1	1	3	3	0	0	3	3	2	2	4	3	1	3	4	4
TRINITY_DN15476_c0_g1_m.2921	LysM domain-containing GPI-anchored protein 1 OS=Arabidopsis thaliana OX=3702 GN=LYM1 PE=1 SV=1	LYM1	43.261	6	2	1	1	0	0	0	0	0	0	0	0	0	0	0	0	0	0	1	1	0	1	0	0	0	0	0	0	0	1	0	0	1	0	1	1	0	1	0	0	0	0	0	0	0	1
TRINITY_DN1548_c0_g1_m.2933	Protein SRG1 OS=Arabidopsis thaliana OX=3702 GN=SRG1 PE=2 SV=1	SRG1	43.799	30.2	110	10	10	10	7	6	8	7	7	6	9	5	6	8	8	10	9	2	2	10	9	8	8	9	10	9	9	8	9	9	9	9	9	6	5	10	9	8	8	9	10	9	9	8	9
TRINITY_DN1548_c0_g2_m.2934	Protein SRG1 OS=Arabidopsis thaliana OX=3702 GN=SRG1 PE=2 SV=1	SRG1	40.175	6.9	10	2	2	1	1	1	0	0	0	1	0	1	1	1	0	0	2	1	0	2	2	2	1	1	2	2	1	2	2	1	0	1	2	1	0	2	2	2	1	1	2	2	1	2	2
TRINITY_DN1548_c1_g1_m.2939	Putative 4-hydroxy-4-methyl-2-oxoglutarate aldolase 2 OS=Arabidopsis thaliana OX=3702 GN=At5g16450 PE=1 SV=1	At5g16450	17.737	47	95	7	7	6	5	6	5	8	7	5	7	3	5	6	9	5	6	6	6	6	6	6	6	6	6	6	6	5	6	6	7	6	6	4	6	6	6	6	6	6	6	6	6	5	6
TRINITY_DN1549_c0_g2_m.2941	Thylakoid membrane protein slr0575 OS=Synechocystis sp. (strain PCC 6803 / Kazusa) OX=1111708 GN=slr0575 PE=4 SV=1	slr0575	30.371	46.4	204	12	12	11	8	13	19	8	11	16	15	11	9	15	14	13	13	14	14	8	10	10	11	9	9	11	11	11	8	10	9	12	9	9	8	8	10	10	11	9	9	11	11	11	8
TRINITY_DN155_c0_g3_m.2995	Protein transport protein Sec24-like At4g32640 OS=Arabidopsis thaliana OX=3702 GN=At4g32640 PE=3 SV=3	At4g32640	122.33	18.9	182	17	17	13	13	8	9	15	14	14	12	14	12	7	11	14	15	5	6	14	13	13	10	16	15	11	12	13	13	11	13	13	16	9	10	14	13	13	10	16	15	11	12	13	13
TRINITY_DN15509_c0_g1_m.2950	Serine carboxypeptidase-like 48 OS=Arabidopsis thaliana OX=3702 GN=SCPL48 PE=2 SV=2	SCPL48	55.489	22.4	27	8	6	2	4	0	1	3	3	0	1	1	5	0	1	3	2	0	1	8	8	4	5	6	5	2	4	4	5	5	5	6	6	4	4	6	6	2	3	4	3	1	3	3	4
TRINITY_DN1552_c0_g1_m.2956	UDP-glucuronic acid decarboxylase 1 OS=Arabidopsis thaliana OX=3702 GN=UXS1 PE=1 SV=1	UXS1	40.439	13.8	5	4	2	2	2	0	0	0	1	0	0	0	0	0	0	0	0	0	0	4	4	3	0	3	2	2	3	2	1	2	2	3	2	1	1	2	2	1	0	1	1	0	1	0	1
TRINITY_DN1553_c0_g1_m.2960	ATP-dependent zinc metalloprotease FTSH 4, mitochondrial OS=Arabidopsis thaliana OX=3702 GN=FTSH4 PE=1 SV=2	FTSH4	77.917	29.4	114	14	12	11	11	4	7	11	10	5	9	13	11	5	4	7	6	0	0	13	13	6	9	14	13	10	10	14	14	9	7	11	10	2	2	11	11	5	8	12	11	8	9	12	12
TRINITY_DN15531_c0_g1_m.2959	MLP-like protein 31 OS=Arabidopsis thaliana OX=3702 GN=MLP31 PE=2 SV=2	MLP31	17.753	20.6	7	3	3	0	0	2	2	0	0	0	1	0	0	1	1	0	0	0	0	0	0	3	2	0	0	2	2	0	0	1	2	0	0	0	0	0	0	3	2	0	0	2	2	0	0
TRINITY_DN1554_c0_g1_m.2962	Xanthoxin dehydrogenase OS=Arabidopsis thaliana OX=3702 GN=ABA2 PE=1 SV=1	ABA2	29.568	42.1	80	7	7	4	5	7	4	5	6	6	6	7	4	5	4	6	8	1	2	6	6	6	6	6	7	6	6	5	6	5	6	6	7	3	2	6	6	6	6	6	7	6	6	5	6
TRINITY_DN1554_c0_g2_m.2964	[Fructose-bisphosphate aldolase]-lysine N-methyltransferase, chloroplastic OS=Arabidopsis thaliana OX=3702 GN=LSMT-L PE=1 SV=1	LSMT-L	15.44	59.7	49	5	5	3	3	3	4	2	4	3	3	3	3	3	6	1	4	3	1	4	3	3	4	2	4	3	3	4	4	3	4	3	4	3	1	4	3	3	4	2	4	3	3	4	4
TRINITY_DN1554_c0_g3_m.2965	[Fructose-bisphosphate aldolase]-lysine N-methyltransferase, chloroplastic OS=Arabidopsis thaliana OX=3702 GN=LSMT-L PE=1 SV=1	LSMT-L	19.403	16	15	2	2	1	2	1	1	1	1	1	1	1	1	1	1	1	1	0	0	1	2	1	1	2	2	1	1	2	1	1	1	1	1	0	0	1	2	1	1	2	2	1	1	2	1
TRINITY_DN1557_c0_g1_m.2976	Serine/threonine-protein phosphatase PP2A catalytic subunit OS=Hevea brasiliensis OX=3981 GN=PP2A PE=2 SV=1	PP2A	35.03	39.9	53	8	6	6	6	3	3	6	3	3	1	7	3	1	1	6	4	0	0	7	7	4	5	7	6	5	5	6	6	2	3	6	7	0	1	5	5	3	3	5	4	3	3	5	4
TRINITY_DN1558_c0_g1_m.2979	Ubiquitin-activating enzyme E1 1 OS=Arabidopsis thaliana OX=3702 GN=UBA1 PE=1 SV=1	UBA1	129.42	53	525	45	32	47	39	30	23	43	50	28	26	44	37	28	24	41	37	13	15	40	34	33	32	41	37	32	32	37	36	32	29	38	37	20	19	29	24	24	24	29	26	23	23	26	26
TRINITY_DN1558_c0_g4_m.2985	Uncharacterized protein At5g02240 OS=Arabidopsis thaliana OX=3702 GN=At5g02240 PE=1 SV=1	At5g02240	69.131	28.9	123	16	16	9	8	8	7	10	9	5	6	15	10	5	5	13	12	1	0	13	13	10	11	14	11	9	13	14	13	9	7	13	13	2	3	13	13	10	11	14	11	9	13	14	13
TRINITY_DN1558_c1_g1_m.2993	uncharacterized protein LOC102617260 [Citrus sinensis]	--	33.102	3.8	6	1	1	1	1	0	0	1	1	0	0	0	1	0	0	0	1	0	0	1	1	0	1	1	1	1	1	0	1	0	1	0	1	0	0	1	1	0	1	1	1	1	1	0	1
TRINITY_DN15581_c0_g1_m.2977	Protein LUTEIN DEFICIENT 5, chloroplastic OS=Arabidopsis thaliana OX=3702 GN=CYP97A3 PE=1 SV=1	CYP97A3	68.542	27.1	144	14	14	14	11	12	9	11	12	9	8	14	9	3	3	14	14	0	1	13	13	12	10	12	11	10	9	13	12	7	8	12	13	3	3	13	13	12	10	12	11	10	9	13	12
TRINITY_DN156_c0_g2_m.3026	Protein CHAPERONE-LIKE PROTEIN OF POR1, chloroplastic OS=Arabidopsis thaliana OX=3702 GN=CPP1 PE=1 SV=1	CPP1	31.739	12.8	37	3	3	3	2	3	2	3	2	3	3	3	3	2	2	2	2	1	1	3	2	3	3	3	2	3	3	3	3	2	2	2	2	1	1	3	2	3	3	3	2	3	3	3	3
TRINITY_DN1560_c0_g1_m.3002	Translation machinery-associated protein 22 OS=Schizosaccharomyces pombe (strain 972 / ATCC 24843) OX=284812 GN=tma22 PE=3 SV=1	tma22	23.736	31.6	34	4	4	3	2	2	4	3	3	2	3	2	2	0	0	4	4	0	0	3	2	3	4	4	4	2	3	2	3	1	0	3	4	1	1	3	2	3	4	4	4	2	3	2	3
TRINITY_DN15601_c0_g1_m.2999	DeSI-like protein At4g17486 OS=Arabidopsis thaliana OX=3702 GN=At4g17486 PE=2 SV=1	At4g17486	23.971	9.2	2	1	1	0	1	0	0	1	0	0	0	0	0	0	0	0	0	0	0	1	1	0	0	1	1	0	0	0	1	0	0	1	0	0	0	1	1	0	0	1	1	0	0	0	1
TRINITY_DN1562_c0_g1_m.3006	Protein GLUTELIN PRECURSOR ACCUMULATION 3 OS=Oryza sativa subsp. japonica OX=39947 GN=GPA3 PE=1 SV=1	GPA3	38.944	13.1	27	4	4	2	5	2	0	2	3	0	1	2	2	1	1	2	3	1	0	4	4	3	3	4	4	2	3	3	3	3	4	4	4	4	2	4	4	3	3	4	4	2	3	3	3
TRINITY_DN1563_c0_g1_m.3008	Rhodanese-like domain-containing protein 4, chloroplastic OS=Arabidopsis thaliana OX=3702 GN=STR4 PE=1 SV=2	STR4	46.696	37.7	372	17	17	26	23	30	19	24	22	22	28	22	25	29	24	19	24	16	19	17	17	17	17	17	17	17	16	16	17	17	17	17	17	15	17	17	17	17	17	17	17	17	16	16	17
TRINITY_DN1567_c0_g1_m.3014	ATP-dependent helicase rhp16 OS=Schizosaccharomyces pombe (strain 972 / ATCC 24843) OX=284812 GN=rhp16 PE=3 SV=2	rhp16	26.662	25.3	103	6	6	6	7	9	4	8	6	6	6	8	6	5	7	9	9	4	3	6	6	6	6	6	6	6	6	6	6	6	6	5	6	4	4	6	6	6	6	6	6	6	6	6	6
TRINITY_DN1567_c0_g1_m.3016	ATP-dependent helicase rhp16 OS=Schizosaccharomyces pombe (strain 972 / ATCC 24843) OX=284812 GN=rhp16 PE=3 SV=2	rhp16	12.772	34.5	40	5	3	3	4	3	3	2	4	2	2	1	2	1	2	4	3	2	2	4	5	4	5	5	5	5	4	4	5	5	4	5	5	4	4	2	3	2	3	3	3	3	2	2	3
TRINITY_DN1568_c0_g1_m.3021	60S ribosomal protein L18a OS=Castanea sativa OX=21020 GN=RPL18A PE=2 SV=1	RPL18A	24.221	42.2	49	10	10	4	3	4	3	5	6	3	1	2	2	4	2	4	4	1	1	8	9	9	9	9	10	8	7	4	9	6	6	9	9	3	2	8	9	9	9	9	10	8	7	4	9
TRINITY_DN15686_c0_g1_m.3017	Isocitrate dehydrogenase [NAD] regulatory subunit 1, mitochondrial OS=Arabidopsis thaliana OX=3702 GN=IDH1 PE=1 SV=2	IDH1	40.256	34	19	9	5	2	2	2	0	1	3	1	1	2	1	0	1	2	1	0	0	9	8	9	8	8	8	8	8	8	9	8	7	8	8	5	4	5	4	5	4	4	4	4	4	4	5
TRINITY_DN15686_c0_g2_m.3019	Isocitrate dehydrogenase [NAD] regulatory subunit 1, mitochondrial OS=Arabidopsis thaliana OX=3702 GN=IDH1 PE=1 SV=2	IDH1	39.238	49.9	234	14	10	21	18	17	13	18	17	13	12	17	15	14	14	16	17	6	6	13	14	11	12	11	11	11	11	13	12	14	11	14	12	8	7	9	10	7	8	7	7	7	7	9	8
TRINITY_DN157_c0_g1_m.3068	Protein TORNADO 2 OS=Arabidopsis thaliana OX=3702 GN=TRN2 PE=1 SV=1	TRN2	24.912	15.4	12	2	2	2	1	0	0	3	1	0	0	2	1	0	0	1	1	0	0	2	2	0	1	2	2	0	0	1	1	0	0	2	2	0	0	2	2	0	1	2	2	0	0	1	1
TRINITY_DN1571_c0_g1_m.3036	Xyloglucan endotransglucosylase/hydrolase protein 9 OS=Arabidopsis thaliana OX=3702 GN=XTH9 PE=2 SV=2	XTH9	16.916	21.1	6	2	2	1	1	0	0	1	0	0	0	2	1	0	0	0	0	0	0	2	2	1	0	2	1	1	1	2	1	1	1	1	0	0	0	2	2	1	0	2	1	1	1	2	1
TRINITY_DN1571_c0_g1_m.3037	Xyloglucan endotransglucosylase/hydrolase protein 9 OS=Arabidopsis thaliana OX=3702 GN=XTH9 PE=2 SV=2	XTH9	12.579	31	6	2	2	1	1	1	0	1	1	0	0	1	0	0	0	0	0	0	0	1	1	1	0	1	1	0	0	2	0	0	0	0	1	0	0	1	1	1	0	1	1	0	0	2	0
TRINITY_DN1573_c0_g1_m.3043	Cytosolic endo-beta-N-acetylglucosaminidase 1 OS=Arabidopsis thaliana OX=3702 GN=ENGASE1 PE=1 SV=1	ENGASE1	84.974	54.7	506	33	33	26	23	37	31	30	24	35	32	27	23	40	48	39	34	29	28	25	25	29	25	28	25	29	26	25	24	27	30	28	27	25	20	25	25	29	25	28	25	29	26	25	24
TRINITY_DN1574_c0_g1_m.3048	hypothetical protein CUMW_208810 [Citrus unshiu]	--	32.247	39.7	73	9	9	5	6	4	6	4	4	6	5	3	4	3	3	5	6	4	5	5	7	7	9	5	6	7	7	5	6	6	6	5	6	4	5	5	7	7	9	5	6	7	7	5	6
TRINITY_DN1575_c0_g1_m.3052	Nuclear pore complex protein GP210 OS=Arabidopsis thaliana OX=3702 GN=GB210 PE=1 SV=1	GB210	214.4	1.3	2	2	2	0	0	0	0	0	0	0	0	0	0	0	0	0	0	0	2	0	0	0	1	0	0	0	0	0	1	0	0	0	1	2	2	0	0	0	1	0	0	0	0	0	1
TRINITY_DN1576_c0_g1_m.3055	Ubiquitin-like domain-containing protein CIP73 OS=Lotus japonicus OX=34305 GN=CIP73 PE=1 SV=1	CIP73	43.808	10.3	30	3	3	3	3	2	2	2	3	1	1	1	3	1	1	3	3	1	0	3	3	3	2	3	2	3	2	3	3	2	1	2	3	2	0	3	3	3	2	3	2	3	2	3	3
TRINITY_DN1576_c0_g1_m.3056	Ubiquitin-like domain-containing protein CIP73 OS=Lotus japonicus OX=34305 GN=CIP73 PE=1 SV=1	CIP73	42.116	35.3	48	8	8	2	5	4	4	4	4	3	3	5	2	2	1	5	4	0	0	7	6	6	5	7	5	5	4	6	5	4	3	7	4	0	0	7	6	6	5	7	5	5	4	6	5
TRINITY_DN15769_c0_g1_m.3054	Protein DDB_G0268328 OS=Dictyostelium discoideum OX=44689 GN=DDB_G0268328 PE=4 SV=1	DDB_G0268328	358.29	2	7	4	4	2	1	0	1	0	0	0	0	1	2	0	0	0	0	0	0	3	3	2	3	3	2	2	2	3	3	2	1	3	2	0	0	3	3	2	3	3	2	2	2	3	3
TRINITY_DN1579_c0_g1_m.3065	Vacuolar protein sorting-associated protein 25 OS=Arabidopsis thaliana OX=3702 GN=VPS25 PE=1 SV=1	VPS25	23.02	11.6	11	2	2	0	1	2	2	0	1	0	1	0	0	1	0	0	0	1	2	0	1	1	1	0	1	0	1	0	0	1	0	0	0	1	2	0	1	1	1	0	1	0	1	0	0
TRINITY_DN1581_c0_g1_m.3077	Alanine--glyoxylate aminotransferase 2 homolog 3, mitochondrial OS=Arabidopsis thaliana OX=3702 GN=At3g08860 PE=2 SV=1	At3g08860	52.558	55.4	115	20	18	17	18	1	0	19	18	2	1	14	10	0	0	5	6	1	3	17	17	4	4	17	16	6	6	14	15	5	4	11	10	2	3	15	15	4	4	15	15	5	5	13	13
TRINITY_DN15823_c0_g1_m.3079	Pentatricopeptide repeat-containing protein At4g20740 OS=Arabidopsis thaliana OX=3702 GN=At4g20740 PE=3 SV=1	At4g20740	40.091	3.3	8	1	1	0	1	1	2	0	2	1	0	0	0	0	1	0	0	0	0	0	1	1	1	0	1	1	0	0	0	1	1	0	0	0	0	0	1	1	1	0	1	1	0	0	0
TRINITY_DN15834_c0_g1_m.3081	Enhancer of mRNA-decapping protein 4 OS=Arabidopsis thaliana OX=3702 GN=VCS PE=1 SV=1	VCS	111.83	22.4	60	14	14	12	8	3	0	9	7	0	0	5	3	0	1	5	7	0	0	14	14	6	3	12	10	2	3	6	10	1	1	11	11	2	0	14	14	6	3	12	10	2	3	6	10
TRINITY_DN15834_c0_g1_m.3082	Enhancer of mRNA-decapping protein 4 OS=Arabidopsis thaliana OX=3702 GN=VCS PE=1 SV=1	VCS	33.951	33.4	30	7	6	3	4	2	0	4	5	0	0	4	3	0	0	3	2	0	0	5	5	4	3	6	6	2	1	5	7	0	1	4	5	0	0	4	4	3	2	5	5	1	0	4	6
TRINITY_DN15834_c0_g2_m.3084	Small ribosomal subunit biogenesis GTPase RsgA 1, mitochondrial OS=Arabidopsis thaliana OX=3702 GN=rsgA PE=2 SV=1	rsgA	55.265	22.7	46	8	8	6	6	2	1	4	3	1	2	6	6	1	1	4	3	0	0	7	8	4	3	7	5	4	6	7	8	1	2	6	7	0	1	7	8	4	3	7	5	4	6	7	8
TRINITY_DN1584_c0_g1_m.3094	Endonuclease 1 OS=Arabidopsis thaliana OX=3702 GN=ENDO1 PE=1 SV=1	ENDO1	16.914	37.4	75	3	3	6	7	5	5	4	5	5	4	4	4	6	6	6	4	2	2	3	3	3	3	3	3	3	3	2	2	3	3	3	3	1	1	3	3	3	3	3	3	3	3	2	2
TRINITY_DN1585_c0_g1_m.3096	Large ribosomal RNA subunit accumulation protein YCED homolog 2, chloroplastic OS=Arabidopsis thaliana OX=3702 GN=At3g19800 PE=2 SV=1	At3g19800	27.253	4.5	7	1	1	0	0	1	1	0	0	1	1	0	1	0	0	1	1	0	0	0	0	1	1	0	0	1	1	1	1	0	0	1	1	0	0	0	0	1	1	0	0	1	1	1	1
TRINITY_DN1586_c0_g1_m.3097	Transmembrane protein 64 OS=Mus musculus OX=10090 GN=Tmem64 PE=1 SV=1	Tmem64	36.995	6.7	3	1	1	1	1	0	0	1	0	0	0	0	0	0	0	0	0	0	0	1	1	0	0	1	1	1	0	0	1	0	0	0	0	0	0	1	1	0	0	1	1	1	0	0	1
TRINITY_DN1589_c0_g1_m.3105	Uncharacterized protein C24B11.05 OS=Schizosaccharomyces pombe (strain 972 / ATCC 24843) OX=284812 GN=SPAC24B11.05 PE=3 SV=1	SPAC24B11.05	37.764	11.5	4	2	2	1	1	0	0	1	0	0	0	0	1	0	0	0	0	0	0	1	2	0	0	2	1	0	0	1	1	1	0	1	1	0	0	1	2	0	0	2	1	0	0	1	1
TRINITY_DN1592_c0_g1_m.3114	uncharacterized protein LOC18047188 isoform X1 [Citrus clementina]	--	44.923	10	10	3	3	0	0	1	1	0	0	0	0	2	0	0	0	3	3	0	0	2	0	1	1	1	0	0	1	2	1	0	0	3	3	0	1	2	0	1	1	1	0	0	1	2	1
TRINITY_DN1594_c0_g1_m.3120	Carboxyl-terminal-processing peptidase 1, chloroplastic OS=Arabidopsis thaliana OX=3702 GN=CTPA1 PE=1 SV=1	CTPA1	28.884	13.5	16	3	3	1	1	1	1	0	0	2	2	0	1	1	2	3	1	0	0	2	1	1	1	1	1	2	2	0	1	1	2	3	1	0	0	2	1	1	1	1	1	2	2	0	1
TRINITY_DN1594_c0_g1_m.3121	Carboxyl-terminal-processing peptidase 1, chloroplastic OS=Arabidopsis thaliana OX=3702 GN=CTPA1 PE=1 SV=1	CTPA1	17.717	23.3	2	2	2	0	0	1	0	0	0	0	0	1	0	0	0	0	0	0	0	1	0	1	0	0	0	1	0	1	0	1	0	0	0	0	0	1	0	1	0	0	0	1	0	1	0
TRINITY_DN15958_c0_g1_m.3122	Pentatricopeptide repeat-containing protein At4g36680, mitochondrial OS=Arabidopsis thaliana OX=3702 GN=At4g36680 PE=1 SV=1	At4g36680	45.584	5.5	4	2	2	1	1	0	0	1	0	0	0	1	0	0	0	0	0	0	0	1	1	1	0	2	0	1	1	1	1	1	1	1	0	0	0	1	1	1	0	2	0	1	1	1	1
TRINITY_DN1599_c0_g1_m.3132	Calcium uptake protein, mitochondrial OS=Arabidopsis thaliana OX=3702 GN=MICU PE=2 SV=1	MICU	32.597	61.5	157	13	13	11	12	11	11	14	14	9	11	10	13	8	8	12	11	1	1	13	11	13	12	12	13	11	12	12	13	11	8	12	13	3	4	13	11	13	12	12	13	11	12	12	13
TRINITY_DN16_c1_g2_m.3521	Organellar oligopeptidase A, chloroplastic/mitochondrial OS=Arabidopsis thaliana OX=3702 GN=OOP PE=1 SV=1	OOP	91.101	56	495	34	34	33	39	38	32	31	30	31	35	31	28	35	26	38	35	18	15	31	29	28	27	31	31	30	30	28	31	29	28	31	29	23	20	31	29	28	27	31	31	30	30	28	31
TRINITY_DN160_c0_g1_m.3177	hypothetical protein CUMW_147590 [Citrus unshiu]	--	12.722	33.3	207	4	3	23	17	14	8	10	11	10	8	9	3	12	14	32	30	3	3	3	3	3	3	3	3	3	3	2	3	3	3	3	4	3	2	2	2	2	2	2	2	2	2	2	2
TRINITY_DN1602_c0_g1_m.3148	Cysteine proteinase RD21A OS=Arabidopsis thaliana OX=3702 GN=RD21A PE=1 SV=1	RD21A	49.814	35	178	11	11	10	13	14	12	9	11	10	10	11	6	13	12	13	13	12	9	9	11	11	10	10	9	10	10	9	10	10	10	11	10	8	8	9	11	11	10	10	9	10	10	9	10
TRINITY_DN1603_c0_g1_m.3154	Inter alpha-trypsin inhibitor, heavy chain 4 OS=Mus musculus OX=10090 GN=Itih4 PE=1 SV=2	Itih4	82.659	3.1	5	2	2	0	0	1	0	0	0	1	1	0	0	0	0	2	0	0	0	0	0	1	1	0	0	1	1	0	0	1	0	2	1	1	1	0	0	1	1	0	0	1	1	0	0
TRINITY_DN1605_c0_g1_m.3162	Probable NOT transcription complex subunit VIP2 (Fragment) OS=Nicotiana benthamiana OX=4100 GN=VIP2 PE=1 SV=1	VIP2	66.787	24.3	34	9	9	4	4	3	0	6	5	1	0	3	3	0	0	3	2	0	0	5	5	3	2	6	8	2	1	3	5	0	1	5	4	0	0	5	5	3	2	6	8	2	1	3	5
TRINITY_DN1606_c0_g2_m.3164	E3 ubiquitin-protein ligase PRT6 OS=Arabidopsis thaliana OX=3702 GN=PRT6 PE=2 SV=1	PRT6	170.47	1.2	12	2	2	2	2	0	0	1	1	0	1	1	1	1	0	1	0	0	1	2	2	2	2	2	2	2	2	1	2	2	0	2	2	1	1	2	2	2	2	2	2	2	2	1	2
TRINITY_DN1606_c0_g2_m.3165	E3 ubiquitin-protein ligase PRT6 OS=Arabidopsis thaliana OX=3702 GN=PRT6 PE=2 SV=1	PRT6	58.074	8.8	5	3	3	0	1	0	0	1	1	0	0	1	1	0	0	0	0	0	0	2	2	1	1	3	2	0	0	1	3	0	0	1	2	0	0	2	2	1	1	3	2	0	0	1	3
TRINITY_DN1608_c0_g1_m.3173	Beta-galactosidase 5 OS=Oryza sativa subsp. japonica OX=39947 GN=Os03g0165400 PE=2 SV=1	Os03g0165400	87.284	25.9	66	14	14	4	4	1	3	4	2	6	4	4	5	4	6	4	7	3	5	5	5	7	4	7	5	9	6	7	8	10	8	8	8	7	10	5	5	7	4	7	5	9	6	7	8
TRINITY_DN1608_c0_g1_m.3174	Beta-galactosidase 5 OS=Oryza sativa subsp. japonica OX=39947 GN=Os03g0165400 PE=2 SV=1	Os03g0165400	13.477	72.4	75	8	7	8	6	1	0	9	7	2	2	7	4	5	6	5	5	5	3	8	8	3	2	7	6	6	6	8	6	7	7	7	7	6	6	7	7	2	2	6	6	5	5	7	6
TRINITY_DN1611_c0_g1_m.3180	Photosystem II stability/assembly factor HCF136, chloroplastic OS=Arabidopsis thaliana OX=3702 GN=HCF136 PE=1 SV=1	HCF136	35.348	46.6	373	10	10	18	17	23	23	17	20	29	26	25	25	28	28	22	21	28	23	10	8	10	10	8	9	8	9	9	8	10	8	10	10	8	9	10	8	10	10	8	9	8	9	9	8
TRINITY_DN1611_c0_g1_m.3181	Photosystem II stability/assembly factor HCF136, chloroplastic OS=Arabidopsis thaliana OX=3702 GN=HCF136 PE=1 SV=1	HCF136	11.809	73.6	107	6	6	6	6	6	7	7	7	8	7	6	8	7	8	7	7	5	5	6	6	6	6	6	6	6	6	6	6	6	6	6	6	5	5	6	6	6	6	6	6	6	6	6	6
TRINITY_DN1612_c0_g1_m.3184	uncharacterized protein LOC102618262 isoform X1 [Citrus sinensis]	--	25.825	11.9	13	3	3	0	0	1	2	0	0	1	1	0	0	0	1	3	2	1	1	0	0	2	2	0	0	1	1	0	0	0	1	3	2	2	2	0	0	2	2	0	0	1	1	0	0
TRINITY_DN1613_c0_g1_m.3189	uncharacterized protein LOC102626123 isoform X1 [Citrus sinensis]	--	175.75	7.9	31	9	8	4	5	1	0	5	3	0	0	4	1	0	0	6	2	0	0	5	6	6	3	6	6	0	1	7	4	0	1	7	5	0	0	5	6	6	3	6	5	0	1	7	3
TRINITY_DN1613_c1_g1_m.3192	E3 ubiquitin-protein ligase UPL3 OS=Arabidopsis thaliana OX=3702 GN=UPL3 PE=1 SV=1	UPL3	185.64	3.2	8	4	4	1	1	0	0	0	0	0	0	1	1	0	0	2	2	0	0	2	3	0	0	0	1	0	0	2	1	0	0	2	2	0	0	2	3	0	0	0	1	0	0	2	1
TRINITY_DN1616_c0_g1_m.3208	E3 ubiquitin-protein ligase RHF2A OS=Arabidopsis thaliana OX=3702 GN=RHF2A PE=2 SV=1	RHF2A	28.267	9.5	10	2	1	2	1	0	0	3	2	0	0	1	0	0	0	0	1	0	0	2	2	1	0	2	2	1	0	2	0	0	0	0	1	0	0	1	1	0	0	1	1	0	0	1	0
TRINITY_DN1619_c0_g1_m.3217	Structural maintenance of chromosomes protein 3 OS=Arabidopsis thaliana OX=3702 GN=SMC3 PE=2 SV=1	SMC3	105.53	8.6	31	9	9	3	4	4	3	1	2	0	1	3	2	0	0	3	5	0	0	5	5	8	3	2	2	1	2	5	3	1	0	3	6	0	1	5	5	8	3	2	2	1	2	5	3
TRINITY_DN1619_c0_g1_m.3218	Structural maintenance of chromosomes protein 3 OS=Arabidopsis thaliana OX=3702 GN=SMC3 PE=2 SV=1	SMC3	35.676	10.6	10	3	3	2	0	1	1	0	0	0	0	2	0	0	0	2	2	0	0	2	1	1	1	1	2	1	2	2	1	0	0	2	2	1	2	2	1	1	1	1	2	1	2	2	1
TRINITY_DN1620_c0_g1_m.3223	Aspartic proteinase OS=Cucurbita pepo OX=3663 PE=2 SV=1	--	33.822	22.9	36	5	4	1	1	2	3	1	2	3	4	1	1	1	2	3	4	3	4	2	3	3	4	2	3	4	4	2	4	3	4	4	5	3	4	1	2	2	3	1	2	3	3	1	3
TRINITY_DN16202_c0_g1_m.3222	ATP-dependent 6-phosphofructokinase 2 OS=Arabidopsis thaliana OX=3702 GN=PFK2 PE=1 SV=1	PFK2	54.186	14	14	6	5	3	3	0	0	3	2	0	0	1	0	0	0	1	1	0	0	6	5	2	2	4	3	1	1	3	3	2	1	4	4	0	1	5	4	1	1	3	2	0	0	3	2
TRINITY_DN1622_c0_g1_m.3234	Ammonium transporter 1 member 1 OS=Arabidopsis thaliana OX=3702 GN=AMT1-1 PE=1 SV=1	AMT1-1	53.32	13	25	4	4	2	2	2	1	1	1	1	1	2	1	3	1	2	1	2	2	3	3	2	1	2	2	4	4	3	2	3	2	4	3	2	2	3	3	2	1	2	2	4	4	3	2
TRINITY_DN1623_c0_g1_m.3240	Peptidyl-prolyl cis-trans isomerase CYP65 OS=Arabidopsis thaliana OX=3702 GN=CYP65 PE=2 SV=1	CYP65	65.25	8.2	17	4	4	2	2	1	1	1	0	0	0	2	3	0	0	3	2	0	0	2	4	2	2	2	2	0	0	3	3	0	0	4	3	1	0	2	4	2	2	2	2	0	0	3	3
TRINITY_DN16240_c0_g2_m.3241	3-ketoacyl-CoA synthase 10 OS=Arabidopsis thaliana OX=3702 GN=FDH PE=1 SV=2	FDH	60.591	7.9	4	3	3	0	0	0	0	0	0	0	0	0	0	1	0	1	0	2	0	0	0	1	0	0	0	0	0	0	0	1	0	1	0	1	0	0	0	1	0	0	0	0	0	0	0
TRINITY_DN1625_c0_g1_m.3247	Replication protein A 70 kDa DNA-binding subunit A OS=Arabidopsis thaliana OX=3702 GN=RPA1A PE=1 SV=1	RPA1A	63.128	9.1	18	4	4	2	2	0	0	1	2	0	0	4	3	0	0	2	2	0	0	2	2	1	2	2	2	1	1	3	3	1	1	2	2	1	1	2	2	1	2	2	2	1	1	3	3
TRINITY_DN16252_c0_g1_m.3245	Riboflavin synthase OS=Schizosaccharomyces pombe (strain 972 / ATCC 24843) OX=284812 GN=rib5 PE=1 SV=1	rib5	35.117	6.7	24	2	2	2	2	2	2	2	1	2	1	2	1	1	2	2	2	0	0	2	2	2	2	2	2	2	2	2	2	2	2	2	2	2	1	2	2	2	2	2	2	2	2	2	2
TRINITY_DN1627_c0_g1_m.3253	Calcium-dependent protein kinase 4 OS=Solanum tuberosum OX=4113 GN=CPK4 PE=2 SV=1	CPK4	63.234	22.7	51	8	8	4	5	4	3	5	4	3	3	4	5	0	0	6	5	0	0	6	7	6	5	7	4	4	5	5	7	2	4	7	7	0	0	6	7	6	5	7	4	4	5	5	7
TRINITY_DN1629_c0_g1_m.3261	Probable dual-specificity RNA methyltransferase RlmN OS=Acaryochloris marina (strain MBIC 11017) OX=329726 GN=rlmN PE=3 SV=1	rlmN	40.778	7.7	3	2	2	0	0	0	0	1	0	0	0	1	1	0	0	0	0	0	0	1	0	0	0	2	0	1	1	1	1	1	0	2	1	0	0	1	0	0	0	2	0	1	1	1	1
TRINITY_DN16293_c0_g1_m.3260	Uncharacterized protein YnbD OS=Escherichia coli (strain K12) OX=83333 GN=ynbD PE=1 SV=1	ynbD	27.33	5	16	1	1	0	1	1	1	1	1	1	1	1	2	1	1	2	1	1	0	1	1	1	1	1	1	1	1	1	1	1	1	1	1	1	1	1	1	1	1	1	1	1	1	1	1
TRINITY_DN163_c0_g1_m.3294	uncharacterized protein LOC18038322 isoform X1 [Citrus clementina]	--	17.858	24.5	12	3	3	0	2	1	1	1	1	2	0	0	1	1	1	1	0	0	0	1	2	2	1	3	2	2	1	2	2	2	1	2	1	0	0	1	2	2	1	3	2	2	1	2	2
TRINITY_DN163_c2_g2_m.3298	Cysteine-rich receptor-like protein kinase 26 OS=Arabidopsis thaliana OX=3702 GN=CRK26 PE=2 SV=1	CRK26	75.062	4.7	7	3	1	1	0	0	0	0	0	1	0	1	1	1	1	0	1	0	0	2	2	2	3	2	3	3	2	3	2	3	3	2	3	2	1	1	0	0	1	0	1	1	0	1	1
TRINITY_DN16349_c1_g1_m.3276	Protein NUCLEAR FUSION DEFECTIVE 4 OS=Arabidopsis thaliana OX=3702 GN=NFD4 PE=3 SV=1	NFD4	65.22	6.2	6	3	3	2	0	0	0	1	0	1	0	0	0	0	0	0	2	0	0	3	3	0	0	1	0	1	0	2	1	0	1	1	2	1	1	3	3	0	0	1	0	1	0	2	1
TRINITY_DN1635_c0_g1_m.3283	Peptidyl-prolyl cis-trans isomerase FKBP62 OS=Arabidopsis thaliana OX=3702 GN=FKBP62 PE=1 SV=2	FKBP62	51.56	16.8	11	6	6	0	0	0	2	0	0	0	0	1	0	0	0	4	4	0	0	1	1	3	5	0	1	0	0	2	3	0	0	6	5	0	0	1	1	3	5	0	1	0	0	2	3
TRINITY_DN1635_c0_g2_m.3285	Glutathione S-transferase DHAR3, chloroplastic OS=Arabidopsis thaliana OX=3702 GN=DHAR3 PE=1 SV=1	DHAR3	29.182	58.8	336	15	15	25	23	28	25	22	18	25	21	19	18	20	24	22	20	13	13	15	15	14	13	15	15	13	14	13	15	14	15	14	14	11	8	15	15	14	13	15	15	13	14	13	15
TRINITY_DN1636_c0_g1_m.3286	40S ribosomal protein S14-3 OS=Arabidopsis thaliana OX=3702 GN=RPS14C PE=2 SV=2	RPS14C	16.32	62.7	16	6	1	1	1	0	1	1	1	1	1	1	1	1	1	1	1	2	1	6	6	6	6	6	6	6	6	5	6	6	6	6	6	5	4	1	1	1	1	1	1	1	1	1	1
TRINITY_DN1638_c0_g1_m.3292	Inorganic pyrophosphatase 2 OS=Arabidopsis thaliana OX=3702 GN=At1g17710 PE=2 SV=1	At1g17710	32.97	12.7	9	3	3	2	2	0	0	2	2	0	0	0	0	0	0	1	0	0	0	3	3	0	0	3	3	1	0	1	0	0	0	2	3	0	0	3	3	0	0	3	3	1	0	1	0
TRINITY_DN1638_c0_g2_m.3293	Thiamine phosphate phosphatase-like protein OS=Arabidopsis thaliana OX=3702 GN=At4g29530 PE=1 SV=1	At4g29530	30.059	9.1	12	3	3	1	1	1	0	2	0	1	0	2	0	0	1	0	1	1	1	1	1	1	0	2	0	1	0	2	0	0	1	0	2	1	1	1	1	1	0	2	0	1	0	2	0
TRINITY_DN164_c0_g1_m.3336	NADPH-dependent pterin aldehyde reductase OS=Arabidopsis thaliana OX=3702 GN=At1g10310 PE=1 SV=1	At1g10310	27.11	48.8	77	9	9	7	7	6	4	7	7	6	5	9	3	4	3	4	4	1	0	9	9	7	6	9	7	7	7	9	8	6	6	8	8	4	1	9	9	7	6	9	7	7	7	9	8
TRINITY_DN1641_c0_g1_m.3303	NADH dehydrogenase [ubiquinone] flavoprotein 2, mitochondrial OS=Arabidopsis thaliana OX=3702 GN=At4g02580 PE=1 SV=3	At4g02580	28.459	38.6	126	8	8	10	7	9	6	10	9	6	7	12	8	11	8	9	7	5	2	8	8	8	8	8	8	8	8	7	8	8	8	7	8	2	3	8	8	8	8	8	8	8	8	7	8
TRINITY_DN1641_c1_g1_m.3305	Proteasome subunit beta type-6 OS=Arabidopsis thaliana OX=3702 GN=PBA1 PE=1 SV=2	PBA1	25.574	49.6	175	11	11	12	10	7	10	10	10	11	12	11	10	13	14	13	9	12	11	10	8	9	10	9	10	10	10	10	9	10	11	8	8	10	9	10	8	9	10	9	10	10	10	10	9
TRINITY_DN1641_c2_g1_m.3306	Calcium-transporting ATPase 1 OS=Arabidopsis thaliana OX=3702 GN=ACA1 PE=1 SV=3	ACA1	110.95	18.1	56	15	13	7	6	2	1	7	5	1	4	7	3	2	1	5	4	0	1	10	10	7	6	9	9	4	5	12	9	4	7	9	8	4	2	8	8	6	5	8	8	4	5	10	8
TRINITY_DN1642_c0_g1_m.3311	Rhodanese-like domain-containing protein 14, chloroplastic OS=Arabidopsis thaliana OX=3702 GN=At4g27700 PE=2 SV=1	At4g27700	19.081	51.5	130	8	8	7	7	12	9	5	7	12	7	6	5	13	12	8	9	6	5	7	7	8	7	7	7	8	7	7	6	8	7	7	7	7	6	7	7	8	7	7	7	8	7	7	6
TRINITY_DN1643_c0_g1_m.3313	uncharacterized protein LOC18043629 [Citrus clementina]	--	37.14	30.4	40	7	7	8	6	1	1	6	5	0	0	4	5	0	0	2	2	0	0	6	6	1	2	6	7	0	1	5	5	1	0	4	4	1	0	6	6	1	2	6	7	0	1	5	5
TRINITY_DN1644_c1_g1_m.3317	Exportin-7 OS=Gallus gallus OX=9031 GN=XPO7 PE=2 SV=1	XPO7	119.21	8.8	32	7	7	3	4	3	1	4	3	0	0	5	3	0	0	3	3	0	0	6	7	6	3	6	3	0	2	6	4	0	0	6	4	0	0	6	7	6	3	6	3	0	2	6	4
TRINITY_DN1645_c0_g1_m.3320	Glucose-induced degradation protein 4 homolog OS=Mus musculus OX=10090 GN=Gid4 PE=1 SV=1	Gid4	25.601	12.3	21	3	3	2	1	1	0	2	3	1	1	2	1	1	1	1	2	1	1	2	2	2	1	2	3	2	1	2	2	1	1	2	2	1	1	2	2	2	1	2	3	2	1	2	2
TRINITY_DN1647_c0_g1_m.3326	Soluble inorganic pyrophosphatase 1 OS=Arabidopsis thaliana OX=3702 GN=PPA1 PE=1 SV=1	PPA1	21.172	50.3	38	6	4	5	4	3	2	3	1	3	4	2	2	2	2	3	2	0	0	4	5	4	4	4	4	6	6	5	3	3	4	5	4	2	1	3	4	3	2	3	2	4	4	3	2
TRINITY_DN1647_c0_g2_m.3327	Soluble inorganic pyrophosphatase OS=Oryza sativa subsp. japonica OX=39947 GN=IPP PE=2 SV=1	IPP	23.858	56.5	103	9	6	7	5	5	4	9	9	7	7	10	5	6	5	7	7	7	3	7	6	7	6	7	7	9	8	8	6	5	4	8	8	5	3	5	4	5	4	5	4	6	5	5	4
TRINITY_DN1647_c1_g1_m.3329	Soluble inorganic pyrophosphatase 4 OS=Arabidopsis thaliana OX=3702 GN=PPA4 PE=1 SV=1	PPA4	18.91	38	36	6	3	3	2	3	2	2	1	2	2	4	3	2	2	3	2	1	2	5	5	5	5	5	6	6	6	6	5	4	4	6	5	4	3	3	3	3	3	3	3	3	3	3	3
TRINITY_DN165_c0_g1_m.3372	Phosphoenolpyruvate carboxylase 2 OS=Arabidopsis thaliana OX=3702 GN=PPC2 PE=1 SV=2	PPC2	110.19	61.3	507	55	33	41	45	25	26	46	44	28	24	33	32	29	26	36	32	19	21	51	51	41	40	53	50	42	42	42	46	41	41	49	47	30	32	31	31	23	24	33	32	26	26	24	29
TRINITY_DN165_c0_g2_m.3373	Phosphoenolpyruvate carboxylase 2 OS=Flaveria trinervia OX=4227 GN=PPCC PE=1 SV=1	PPCC	111.01	62.4	851	57	35	64	64	54	45	68	72	46	49	54	54	46	48	56	60	36	35	52	51	44	45	53	51	46	46	47	47	43	45	51	52	32	34	32	31	26	29	33	33	30	30	29	30
TRINITY_DN1651_c0_g2_m.3343	2-oxoglutarate-Fe(II) type oxidoreductase hxnY OS=Emericella nidulans (strain FGSC A4 / ATCC 38163 / CBS 112.46 / NRRL 194 / M139) OX=227321 GN=hxnY PE=2 SV=1	hxnY	34.821	12	21	4	4	2	1	2	1	2	3	1	1	3	1	1	1	1	1	0	0	2	2	2	2	2	3	1	1	3	1	1	1	1	1	0	0	2	2	2	2	2	3	1	1	3	1
TRINITY_DN1651_c1_g1_m.3344	hypothetical protein CUMW_053970 [Citrus unshiu]	--	29.958	14.2	13	4	4	1	2	2	1	1	0	0	0	1	2	0	0	1	2	0	0	3	3	3	2	4	2	0	0	2	4	1	1	2	3	2	1	3	3	3	2	4	2	0	0	2	4
TRINITY_DN1652_c0_g1_m.3347	uncharacterized protein LOC112100192 [Citrus clementina]	--	11.319	15	0	1	1	0	0	0	0	0	0	0	0	0	0	0	0	0	0	0	0	0	0	0	1	1	1	0	0	0	0	1	1	1	1	0	1	0	0	0	1	1	1	0	0	0	0
TRINITY_DN1654_c0_g1_m.3352	Protein PIN-LIKES 3 OS=Arabidopsis thaliana OX=3702 GN=PILS3 PE=2 SV=1	PILS3	45.439	5.3	17	2	2	2	2	0	0	1	1	1	1	2	2	1	1	1	2	0	0	2	2	0	0	1	2	1	1	2	2	1	1	2	2	1	2	2	2	0	0	1	2	1	1	2	2
TRINITY_DN1656_c0_g1_m.3358	5'-3' exoribonuclease 3 OS=Arabidopsis thaliana OX=3702 GN=XRN3 PE=1 SV=1	XRN3	89.881	14.9	29	10	10	4	6	0	1	5	7	0	0	5	1	0	0	0	0	0	0	6	7	2	3	5	9	1	0	6	6	0	1	2	3	0	0	6	7	2	3	5	9	1	0	6	6
TRINITY_DN1656_c0_g1_m.3359	5'-3' exoribonuclease 3 OS=Arabidopsis thaliana OX=3702 GN=XRN3 PE=1 SV=1	XRN3	41.165	10.8	21	4	4	3	3	1	1	3	3	0	0	3	2	0	0	2	0	0	0	4	3	2	2	4	3	0	1	3	4	0	1	3	1	0	0	4	3	2	2	4	3	0	1	3	4
TRINITY_DN16580_c0_g1_m.3364	Phosphoinositide phospholipase C 2 OS=Arabidopsis thaliana OX=3702 GN=PLC2 PE=1 SV=1	PLC2	67.127	45.4	131	16	16	10	12	11	11	5	5	8	6	13	9	7	4	11	12	3	4	11	14	11	11	9	10	11	8	12	11	9	8	12	14	5	5	11	14	11	11	9	10	11	8	12	11
TRINITY_DN1660_c0_g1_m.3378	Thylakoid lumenal 29 kDa protein, chloroplastic OS=Solanum lycopersicum OX=4081 GN=CLEB3J9 PE=3 SV=1	CLEB3J9	42.361	57.8	279	21	21	18	17	18	19	11	15	19	18	14	11	20	24	17	13	20	25	16	15	17	19	16	16	16	17	15	16	18	20	15	14	17	19	16	15	17	19	16	16	16	17	15	16
TRINITY_DN1661_c0_g1_m.3380	N-terminal acetyltransferase A complex auxiliary subunit NAA15 OS=Arabidopsis thaliana OX=3702 GN=NAA15 PE=1 SV=1	NAA15	102.44	41.4	261	31	31	24	31	19	17	29	24	10	7	20	21	9	6	22	21	0	1	28	29	21	19	29	25	15	13	22	23	14	11	28	25	7	4	28	29	21	19	29	25	15	13	22	23
TRINITY_DN1662_c0_g1_m.3383	4-hydroxy-3-methylbut-2-en-1-yl diphosphate synthase (ferredoxin), chloroplastic OS=Arabidopsis thaliana OX=3702 GN=ISPG PE=1 SV=1	ISPG	82.363	66.1	814	44	44	66	60	51	46	65	61	46	50	64	55	34	31	76	63	21	25	41	42	41	40	42	42	38	40	40	40	36	37	43	43	28	29	41	42	41	40	42	42	38	40	40	40
TRINITY_DN1664_c0_g1_m.3388	hypothetical protein CUMW_067560 [Citrus unshiu]	--	29.551	5.4	1	1	1	1	0	0	0	0	0	0	0	0	0	0	0	0	0	0	0	1	0	0	0	0	0	0	0	0	0	0	0	0	0	0	0	1	0	0	0	0	0	0	0	0	0
TRINITY_DN16640_c0_g1_m.3387	Chlorophyllase-1, chloroplastic OS=Citrus unshiu OX=55188 PE=2 SV=1	--	35.132	29.5	119	9	9	7	7	7	7	7	8	10	7	5	5	5	9	10	8	9	8	6	5	8	7	7	6	8	8	5	8	6	7	7	8	8	7	6	5	8	7	7	6	8	8	5	8
TRINITY_DN1665_c0_g1_m.3389	Protein IN CHLOROPLAST ATPASE BIOGENESIS, chloroplastic OS=Arabidopsis thaliana OX=3702 GN=PAB PE=1 SV=1	PAB	37.647	45.9	90	11	11	5	6	10	9	6	5	6	9	5	4	5	5	5	7	0	3	9	8	10	11	10	8	9	9	9	8	10	8	9	10	4	3	9	8	10	11	10	8	9	9	9	8
TRINITY_DN1668_c0_g1_m.3402	uncharacterized protein LOC18036551 [Citrus clementina]	--	135.08	20.2	111	21	21	12	15	6	7	9	11	4	4	9	10	1	3	11	9	0	0	18	20	11	14	16	15	6	7	12	14	5	8	16	16	2	3	18	20	11	14	16	15	6	7	12	14
TRINITY_DN1668_c0_g1_m.3403	uncharacterized protein LOC18036551 [Citrus clementina]	--	23.26	17.7	11	3	3	2	2	1	0	2	1	0	0	2	0	0	0	1	0	0	0	3	3	2	2	3	3	3	3	3	2	1	1	2	3	0	0	3	3	2	2	3	3	3	3	3	2
TRINITY_DN1668_c0_g1_m.3406	uncharacterized protein LOC18036551 [Citrus clementina]	--	12.158	38.5	18	2	2	2	2	1	1	1	2	1	1	2	2	0	0	2	1	0	0	2	2	1	1	1	2	1	1	2	2	0	0	2	2	1	1	2	2	1	1	1	2	1	1	2	2
TRINITY_DN1669_c0_g1_m.3407	Glycine-rich RNA-binding protein RZ1B OS=Arabidopsis thaliana OX=3702 GN=RZ1B PE=2 SV=1	RZ1B	26.538	16.1	31	4	4	3	2	2	1	4	3	2	2	3	2	1	1	2	1	2	0	4	4	2	2	4	4	2	2	2	4	1	2	3	3	1	0	4	4	2	2	4	4	2	2	2	4
TRINITY_DN1669_c1_g1_m.3408	Calcium-dependent protein kinase 16 OS=Arabidopsis thaliana OX=3702 GN=CPK16 PE=1 SV=1	CPK16	64.143	3.6	6	2	2	0	0	0	0	0	0	0	0	0	1	0	0	0	1	1	3	2	2	2	2	1	2	2	2	0	2	2	1	2	2	1	1	2	2	2	2	1	2	2	2	0	2
TRINITY_DN167_c0_g1_m.3461	Probable ethanolamine kinase OS=Arabidopsis thaliana OX=3702 GN=EMB1187 PE=2 SV=1	EMB1187	26.494	14.3	14	3	3	2	2	0	0	2	1	0	0	1	0	0	0	2	1	2	1	2	3	0	0	3	1	2	1	2	0	0	0	3	2	2	1	2	3	0	0	3	1	2	1	2	0
TRINITY_DN1670_c0_g1_m.3413	Zinc finger BED domain-containing protein DAYSLEEPER OS=Arabidopsis thaliana OX=3702 GN=HAT PE=1 SV=1	HAT	121.78	26.4	115	20	20	6	3	19	12	4	4	6	7	6	7	5	3	15	16	2	0	10	12	16	14	9	10	10	11	12	14	7	6	17	15	2	3	10	12	16	14	9	10	10	11	12	14
TRINITY_DN16700_c0_g1_m.3411	Glucan endo-1,3-beta-glucosidase 6 OS=Arabidopsis thaliana OX=3702 GN=At5g58090 PE=2 SV=2	At5g58090	52.381	15.8	18	5	5	1	1	1	2	0	0	1	1	1	0	2	1	1	3	1	2	2	1	2	3	0	0	1	1	1	1	1	1	1	4	2	2	2	1	2	3	0	0	1	1	1	1
TRINITY_DN1671_c0_g1_m.3419	Uncharacterized metal-dependent hydrolase YabD OS=Bacillus subtilis (strain 168) OX=224308 GN=yabD PE=3 SV=1	yabD	34.607	36.7	49	9	9	4	7	2	1	4	5	2	1	5	4	2	2	6	4	0	0	7	8	6	4	7	6	5	4	6	6	4	3	8	7	0	0	7	8	6	4	7	6	5	4	6	6
TRINITY_DN1672_c0_g1_m.3423	Protein DJ-1 homolog D OS=Arabidopsis thaliana OX=3702 GN=DJ1D PE=1 SV=1	DJ1D	39.244	40.5	171	9	9	10	12	12	9	14	11	10	13	12	10	13	12	11	8	8	6	9	9	7	9	9	9	8	9	9	9	9	9	9	9	7	8	9	9	7	9	9	9	8	9	9	9
TRINITY_DN1673_c0_g1_m.3426	Bifunctional D-cysteine desulfhydrase/1-aminocyclopropane-1-carboxylate deaminase, mitochondrial OS=Arabidopsis thaliana OX=3702 GN=DCD PE=1 SV=1	DCD	25.197	57.3	90	9	9	10	6	6	7	6	7	7	7	8	3	6	5	4	5	1	2	8	8	7	9	8	9	9	9	8	8	7	9	7	8	3	4	8	8	7	9	8	9	9	9	8	8
TRINITY_DN1674_c0_g1_m.3430	Eukaryotic initiation factor 4A-11 OS=Nicotiana tabacum OX=4097 PE=2 SV=1	--	46.69	56.3	437	24	11	37	35	29	29	37	31	23	19	32	27	24	22	28	30	16	18	24	23	19	22	23	21	19	20	21	22	23	19	22	19	15	14	11	11	9	10	11	11	8	9	9	11
TRINITY_DN1674_c0_g2_m.3431	Eukaryotic initiation factor 4A-8 OS=Nicotiana tabacum OX=4097 PE=2 SV=1	--	32.93	66.4	173	20	8	14	13	10	9	12	12	9	8	13	10	7	7	15	15	9	10	20	19	17	19	18	18	16	16	18	18	19	16	19	17	14	15	8	8	7	7	7	8	6	5	7	7
TRINITY_DN1675_c0_g1_m.3435	Vacuolar protein sorting-associated protein 26A OS=Arabidopsis thaliana OX=3702 GN=VPS26A PE=2 SV=1	VPS26A	34.963	49.5	121	12	12	7	10	7	6	8	10	7	5	8	7	9	4	8	8	9	8	9	12	9	7	7	10	7	5	7	9	10	7	9	9	7	6	9	12	9	7	7	10	7	5	7	9
TRINITY_DN16758_c0_g1_m.3433	Chaperone protein DnaJ OS=Methanosarcina thermophila OX=2210 GN=dnaJ PE=3 SV=1	dnaJ	54.338	10.3	7	4	4	0	1	1	0	0	0	0	1	0	0	0	0	3	0	0	1	1	1	1	1	1	2	2	2	2	1	1	1	3	2	0	1	1	1	1	1	1	2	2	2	2	1
TRINITY_DN1676_c0_g1_m.3439	Aldose 1-epimerase OS=Bos taurus OX=9913 GN=GALM PE=2 SV=1	GALM	39.489	51.7	144	12	12	9	5	11	9	6	5	10	9	7	6	11	13	10	8	11	14	9	8	10	9	7	6	10	8	9	7	10	10	10	7	9	9	9	8	10	9	7	6	10	8	9	7
TRINITY_DN1678_c0_g1_m.3453	Peptidyl-prolyl cis-trans isomerase CYP19-4 OS=Arabidopsis thaliana OX=3702 GN=CYP19-4 PE=1 SV=2	CYP19-4	24.531	15	20	3	2	2	3	0	0	2	2	2	0	2	2	1	1	2	1	0	0	3	3	3	2	3	3	3	1	3	3	2	2	3	3	1	1	2	2	2	1	2	2	2	0	2	2
TRINITY_DN1679_c0_g1_m.3459	Flowering time control protein FPA OS=Arabidopsis thaliana OX=3702 GN=FPA PE=1 SV=2	FPA	104.84	15.5	37	10	10	5	6	0	1	4	6	1	1	3	3	0	1	2	3	0	1	6	7	4	6	8	7	4	4	4	7	3	3	5	5	0	1	6	7	4	6	8	7	4	4	4	7
TRINITY_DN16794_c0_g1_m.3456	RNA-binding protein 39 OS=Pongo abelii OX=9601 GN=RBM39 PE=2 SV=1	RBM39	34.207	7.2	6	2	2	0	0	0	0	0	0	1	1	0	0	0	1	0	0	1	2	0	0	1	1	1	0	1	1	0	0	1	1	1	1	2	2	0	0	1	1	1	0	1	1	0	0
TRINITY_DN168_c0_g2_m.3483	40S ribosomal protein S24-2 OS=Arabidopsis thaliana OX=3702 GN=RPS24B PE=2 SV=2	RPS24B	17.666	22.9	26	3	2	2	2	2	1	2	2	2	2	2	2	1	1	2	2	1	0	3	3	3	2	3	3	3	3	3	3	2	2	3	3	2	1	2	2	2	2	2	2	2	2	2	2
TRINITY_DN1680_c0_g1_m.3463	Phenylalanine--tRNA ligase alpha subunit, cytoplasmic OS=Arabidopsis thaliana OX=3702 GN=At4g39280 PE=2 SV=3	At4g39280	55.842	37.5	147	15	15	11	10	10	11	12	10	10	10	14	8	7	7	11	13	2	1	13	11	14	12	12	13	11	12	13	10	11	9	12	13	3	1	13	11	14	12	12	13	11	12	13	10
TRINITY_DN1681_c0_g1_m.3466	Elongation factor Tu, mitochondrial OS=Arabidopsis thaliana OX=3702 GN=TUFA PE=1 SV=1	TUFA	33.508	55.7	247	15	15	23	23	16	14	22	19	10	11	21	17	10	6	20	16	10	9	14	14	12	12	14	13	10	11	12	11	11	10	13	12	10	9	14	14	12	12	14	13	10	11	12	11
TRINITY_DN1681_c0_g1_m.3467	Elongation factor Tu, mitochondrial OS=Arabidopsis thaliana OX=3702 GN=TUFA PE=1 SV=1	TUFA	17.261	38.2	55	5	4	5	8	2	1	6	7	3	1	6	4	1	2	3	4	1	1	5	4	3	4	4	5	3	3	5	5	3	3	5	4	2	2	4	3	2	3	3	4	2	2	4	4
TRINITY_DN1683_c0_g1_m.3470	Nucleolar protein 6 OS=Xenopus laevis OX=8355 GN=nol6 PE=2 SV=2	nol6	119.93	14.6	39	12	12	4	8	0	0	4	5	0	1	4	5	0	1	4	3	0	0	8	10	4	1	10	8	2	6	11	11	2	2	9	10	2	0	8	10	4	1	10	8	2	6	11	11
TRINITY_DN1684_c0_g1_m.3472	Proline--tRNA ligase, cytoplasmic OS=Arabidopsis thaliana OX=3702 GN=At3g62120 PE=1 SV=1	At3g62120	58.704	49.5	199	20	20	15	15	13	13	13	13	12	14	14	9	17	16	12	10	7	6	14	13	15	12	13	14	15	14	13	10	15	14	13	13	8	7	14	13	15	12	13	14	15	14	13	10
TRINITY_DN1685_c0_g1_m.3473	Protein TIC 22, chloroplastic OS=Arabidopsis thaliana OX=3702 GN=TIC22 PE=1 SV=1	TIC22	30.199	30.6	98	8	8	6	7	5	7	6	8	8	6	8	4	6	8	4	8	4	3	6	7	6	7	5	8	7	6	6	6	7	8	6	7	5	4	6	7	6	7	5	8	7	6	6	6
TRINITY_DN1686_c0_g1_m.3477	Beta-carotene isomerase D27, chloroplastic OS=Arabidopsis thaliana OX=3702 GN=D27 PE=1 SV=1	D27	22.551	8.4	6	1	1	0	0	1	1	0	1	0	1	0	0	0	0	1	1	0	0	0	0	1	1	0	1	0	1	0	1	1	0	1	1	0	0	0	0	1	1	0	1	0	1	0	1
TRINITY_DN16864_c1_g1_m.3474	Inositol-tetrakisphosphate 1-kinase 1 OS=Arabidopsis thaliana OX=3702 GN=ITPK1 PE=1 SV=1	ITPK1	36.85	3.4	1	1	1	1	0	0	0	0	0	0	0	0	0	0	0	0	0	0	0	1	0	0	0	0	0	0	0	0	0	0	0	0	0	0	0	1	0	0	0	0	0	0	0	0	0
TRINITY_DN169_c0_g1_m.3507	hypothetical protein CISIN_1g014161mg [Citrus sinensis]	--	22.259	20.2	17	3	3	1	2	2	1	1	1	0	1	1	2	2	1	1	1	0	0	2	3	2	1	2	2	0	1	2	2	1	1	1	1	0	0	2	3	2	1	2	2	0	1	2	2
TRINITY_DN169_c0_g1_m.3508	hypothetical protein CISIN_1g014161mg [Citrus sinensis]	--	22.555	31	14	3	3	1	1	1	1	1	1	1	1	1	0	1	1	1	2	0	0	3	3	3	2	3	3	1	3	2	1	2	2	3	3	0	0	3	3	3	2	3	3	1	3	2	1
TRINITY_DN169_c0_g1_m.3509	hypothetical protein CISIN_1g014161mg [Citrus sinensis]	--	14.764	12.1	14	1	1	1	1	1	1	1	1	1	1	1	1	1	1	1	1	0	0	1	1	1	1	1	1	1	1	1	1	1	1	1	1	0	0	1	1	1	1	1	1	1	1	1	1
TRINITY_DN169_c1_g1_m.3510	V-type proton ATPase catalytic subunit A OS=Citrus unshiu OX=55188 PE=2 SV=1	--	68.727	79.8	932	47	47	75	74	54	46	72	71	50	52	63	56	52	57	72	61	38	39	45	46	43	40	45	44	43	38	42	40	41	43	44	43	34	35	45	46	43	40	45	44	43	38	42	40
TRINITY_DN1690_c0_g1_m.3484	Protein tas OS=Shigella flexneri OX=623 GN=tas PE=3 SV=1	tas	39.902	60.3	131	17	17	8	8	8	10	8	7	10	12	9	8	8	10	7	7	6	5	12	12	13	14	12	13	15	15	14	14	15	15	14	12	13	13	12	12	13	14	12	13	15	15	14	14
TRINITY_DN1691_c0_g2_m.3485	Biotin carboxylase 1, chloroplastic OS=Populus trichocarpa OX=3694 GN=POPTRDRAFT_831870 PE=2 SV=1	POPTRDRAFT_831870	64.52	44	270	18	18	23	21	19	16	17	18	17	18	22	19	10	11	26	23	5	5	15	17	17	15	14	16	13	14	17	17	12	12	17	17	7	7	15	17	17	15	14	16	13	14	17	17
TRINITY_DN1693_c0_g1_m.3490	Chromophore lyase CRL, chloroplastic OS=Arabidopsis thaliana OX=3702 GN=CRL PE=1 SV=1	CRL	22.252	31.1	31	4	4	2	2	3	2	2	1	3	3	1	1	4	3	2	2	0	0	2	2	4	3	2	1	4	3	1	1	4	3	2	3	0	1	2	2	4	3	2	1	4	3	1	1
TRINITY_DN1693_c0_g1_m.3491	Chromophore lyase CRL, chloroplastic OS=Arabidopsis thaliana OX=3702 GN=CRL PE=1 SV=1	CRL	18.288	22.6	32	3	3	2	2	0	2	2	2	2	3	2	2	2	1	2	2	3	3	3	3	3	3	3	3	3	3	3	3	3	3	3	3	3	2	3	3	3	3	3	3	3	3	3	3
TRINITY_DN1696_c0_g1_m.3496	LON peptidase N-terminal domain and RING finger protein 3 OS=Macaca fascicularis OX=9541 GN=LONRF3 PE=2 SV=1	LONRF3	38.59	15.4	14	3	3	2	2	0	1	2	1	0	0	1	2	0	0	1	2	0	0	3	2	1	1	3	2	0	1	1	2	1	1	1	1	0	0	3	2	1	1	3	2	0	1	1	2
TRINITY_DN80_c0_g1_m.17075	Ubiquitin-conjugating enzyme E2-17 kDa OS=Solanum lycopersicum OX=4081 PE=2 SV=1	--	13.381	47.1	46	4	4	5	3	2	4	5	4	2	2	3	4	2	2	3	2	1	2	4	3	3	3	4	3	2	4	3	4	3	2	3	3	2	2	4	3	3	3	4	3	2	4	3	4
TRINITY_DN1698_c0_g1_m.3504	Serine/threonine-protein kinase STY13 OS=Arabidopsis thaliana OX=3702 GN=STY13 PE=1 SV=2	STY13	43.051	12.9	22	6	5	1	2	0	1	1	2	2	0	1	2	2	1	4	1	1	1	2	4	3	2	3	3	3	4	2	3	3	3	5	3	3	2	1	3	2	2	2	2	2	3	1	2
TRINITY_DN1699_c0_g1_m.3506	uncharacterized protein LOC18047187 isoform X2 [Citrus clementina]	--	23.277	5.7	3	1	1	1	0	0	0	1	0	0	0	0	0	0	0	1	0	0	0	1	1	0	0	1	0	1	0	1	0	0	0	1	0	0	0	1	1	0	0	1	0	1	0	1	0
TRINITY_DN17_c0_g1_m.3851	Glutamate decarboxylase 5 OS=Arabidopsis thaliana OX=3702 GN=GAD5 PE=2 SV=1	GAD5	60.713	60.1	467	27	24	29	39	34	23	33	27	34	29	31	25	29	33	29	31	20	21	26	25	26	22	26	25	25	25	24	26	24	25	25	26	20	22	23	22	23	20	23	22	22	22	22	23
TRINITY_DN170_c0_g1_m.3560	Plant intracellular Ras-group-related LRR protein 3 OS=Arabidopsis thaliana OX=3702 GN=PIRL3 PE=2 SV=1	PIRL3	53.606	27.7	66	9	9	7	6	4	3	6	5	5	4	4	5	4	3	2	5	2	1	7	6	6	5	6	7	6	5	5	5	4	4	5	6	3	1	7	6	6	5	6	7	6	5	5	5
TRINITY_DN1702_c0_g2_m.3532	Cytochrome b6-f complex iron-sulfur subunit, chloroplastic OS=Pisum sativum OX=3888 GN=petC PE=2 SV=1	petC	24.287	52	101	10	10	8	7	8	9	4	4	7	5	4	6	8	8	6	6	6	5	9	9	9	10	10	9	10	10	9	9	10	10	8	9	9	9	9	9	9	10	10	9	10	10	9	9
TRINITY_DN1705_c0_g2_m.3546	Plant cysteine oxidase 5 OS=Arabidopsis thaliana OX=3702 GN=PCO5 PE=1 SV=1	PCO5	14.853	43.5	35	5	5	1	3	2	1	2	1	3	3	4	4	1	2	3	3	1	1	4	5	4	3	4	3	4	4	5	5	3	4	4	5	2	2	4	5	4	3	4	3	4	4	5	5
TRINITY_DN1705_c0_g2_m.3547	Plant cysteine oxidase 5 OS=Arabidopsis thaliana OX=3702 GN=PCO5 PE=1 SV=1	PCO5	15.807	42.6	75	6	6	4	6	6	4	5	3	5	4	4	3	6	5	6	4	5	5	4	5	6	4	5	4	4	4	3	4	5	5	4	4	4	4	4	5	6	4	5	4	4	4	3	4
TRINITY_DN1705_c0_g2_m.3548	Plant cysteine oxidase 5 OS=Arabidopsis thaliana OX=3702 GN=PCO5 PE=1 SV=1	PCO5	13.637	39.3	62	4	4	3	4	4	4	4	4	4	4	4	3	4	5	4	3	4	4	3	4	4	4	4	4	4	4	4	4	4	4	4	4	4	4	3	4	4	4	4	4	4	4	4	4
TRINITY_DN1707_c0_g1_m.3556	mRNA cap guanine-N7 methyltransferase 2 OS=Arabidopsis thaliana OX=3702 GN=At3g52210 PE=2 SV=1	At3g52210	41.064	7.1	5	2	2	1	1	0	0	1	0	0	0	0	1	0	0	1	0	0	0	1	2	0	1	2	2	1	0	0	2	0	0	2	2	0	0	1	2	0	1	2	2	1	0	0	2
TRINITY_DN1707_c0_g1_m.3557	mRNA cap guanine-N7 methyltransferase 2 OS=Arabidopsis thaliana OX=3702 GN=At3g52210 PE=2 SV=1	At3g52210	40.519	60.2	200	16	16	16	12	16	14	14	15	15	15	12	10	11	11	15	14	6	4	16	15	14	12	13	14	13	12	12	16	12	12	13	14	9	9	16	15	14	12	13	14	13	12	12	16
TRINITY_DN1708_c0_g1_m.3558	uncharacterized protein LOC18039426 [Citrus clementina]	--	13.948	18	28	3	3	1	2	4	3	0	0	3	2	1	1	2	2	2	2	1	2	2	2	2	3	2	2	2	2	2	1	2	2	3	3	2	2	2	2	2	3	2	2	2	2	2	1
TRINITY_DN171_c0_g1_m.3589	Protein argonaute 5 OS=Arabidopsis thaliana OX=3702 GN=AGO5 PE=1 SV=2	AGO5	80.766	20.7	68	12	11	2	3	5	5	5	7	4	4	4	2	4	5	4	6	4	4	5	6	8	10	7	8	3	6	5	7	8	7	5	9	5	5	5	5	7	9	7	7	3	5	4	6
TRINITY_DN171_c0_g1_m.3590	Protein argonaute 5 OS=Arabidopsis thaliana OX=3702 GN=AGO5 PE=1 SV=2	AGO5	28.943	6.6	15	1	1	1	1	1	1	1	1	1	1	1	1	1	2	1	1	0	0	1	1	1	1	1	1	1	1	1	1	1	1	1	1	0	0	1	1	1	1	1	1	1	1	1	1
TRINITY_DN171_c1_g1_m.3592	Tetratricopeptide repeat domain-containing protein PYG7, chloroplastic OS=Arabidopsis thaliana OX=3702 GN=PYG7 PE=1 SV=1	PYG7	35.103	22.1	21	5	5	1	1	0	0	1	1	1	1	1	0	0	1	1	1	6	5	3	2	0	0	2	2	2	1	2	0	2	2	2	1	5	5	3	2	0	0	2	2	2	1	2	0
TRINITY_DN1711_c0_g1_m.3564	Trafficking protein particle complex subunit 2 OS=Mus musculus OX=10090 GN=Trappc2 PE=1 SV=1	Trappc2	15.327	20	2	2	2	0	0	0	0	0	0	0	0	1	0	0	0	0	0	0	1	1	1	1	0	1	0	0	0	1	1	0	1	1	1	0	1	1	1	1	0	1	0	0	0	1	1
TRINITY_DN1718_c0_g1_m.3580	uncharacterized protein LOC102617374 [Citrus sinensis]	--	21.003	10.8	12	2	2	1	1	1	1	1	1	1	0	0	1	1	1	1	1	0	0	2	1	2	2	2	2	2	2	0	1	1	2	2	2	1	0	2	1	2	2	2	2	2	2	0	1
TRINITY_DN17199_c0_g1_m.3583	Uncharacterized protein At1g26090, chloroplastic OS=Arabidopsis thaliana OX=3702 GN=At1g26090 PE=1 SV=1	At1g26090	32.605	17.3	11	4	4	1	0	1	0	0	1	1	1	1	0	2	1	2	0	0	0	2	2	2	1	2	2	1	1	2	1	2	1	4	1	0	0	2	2	2	1	2	2	1	1	2	1
TRINITY_DN172_c1_g1_m.3637	Peptidyl-prolyl cis-trans isomerase CYP20-3, chloroplastic OS=Arabidopsis thaliana OX=3702 GN=CYP20-3 PE=1 SV=1	CYP20-3	28.885	40.4	346	11	11	23	22	24	22	24	22	27	26	20	19	22	21	22	25	14	13	9	9	9	9	10	9	9	9	9	9	9	9	8	9	9	7	9	9	9	9	10	9	9	9	9	9
TRINITY_DN1721_c0_g2_m.3601	Biotin carboxyl carrier protein of acetyl-CoA carboxylase 2, chloroplastic OS=Arabidopsis thaliana OX=3702 GN=BCCP2 PE=1 SV=1	BCCP2	30.287	22	7	5	4	1	3	0	0	1	1	1	0	0	0	0	0	0	0	0	0	4	5	4	3	3	4	2	2	3	3	2	4	2	3	0	1	3	4	3	2	2	3	1	1	2	2
TRINITY_DN17216_c0_g1_m.3597	Pentatricopeptide repeat-containing protein At3g48250, chloroplastic OS=Arabidopsis thaliana OX=3702 GN=At3g48250 PE=2 SV=1	At3g48250	73.925	3.4	1	1	1	1	0	0	0	0	0	0	0	0	0	0	0	0	0	0	0	1	0	0	0	1	1	0	0	1	0	0	0	0	0	0	0	1	0	0	0	1	1	0	0	1	0
TRINITY_DN1723_c0_g1_m.3609	Probable pectate lyase 4 OS=Arabidopsis thaliana OX=3702 GN=At1g30350 PE=2 SV=1	At1g30350	37.29	19.9	21	4	3	3	1	0	0	1	2	1	1	3	1	0	0	3	1	3	1	3	2	1	0	2	3	1	1	3	2	0	0	3	1	2	1	2	1	0	0	1	2	0	0	2	1
TRINITY_DN1723_c0_g2_m.3612	Probable pectate lyase 4 OS=Arabidopsis thaliana OX=3702 GN=At1g30350 PE=2 SV=1	At1g30350	43.454	9.3	2	2	1	1	1	0	0	0	0	0	0	0	0	0	0	0	0	0	0	2	2	1	0	2	2	1	1	1	2	0	0	1	2	1	1	1	1	0	0	1	1	0	0	0	1
TRINITY_DN1725_c1_g1_m.3620	Acyl carrier protein 1, mitochondrial OS=Arabidopsis thaliana OX=3702 GN=MTACP1 PE=1 SV=1	MTACP1	15.506	23.5	35	2	2	4	4	2	3	2	2	2	2	3	2	2	2	2	3	0	0	2	2	2	2	2	2	2	2	2	1	2	2	2	2	0	0	2	2	2	2	2	2	2	2	2	1
TRINITY_DN1726_c0_g1_m.3625	Protein TRIGALACTOSYLDIACYLGLYCEROL 3, chloroplastic OS=Arabidopsis thaliana OX=3702 GN=TGD3 PE=1 SV=1	TGD3	38.387	20.2	48	6	6	3	2	2	2	2	1	5	4	3	3	5	5	2	2	3	4	4	5	4	2	3	5	5	4	3	4	5	5	3	2	3	3	4	5	4	2	3	5	5	4	3	4
TRINITY_DN17266_c0_g1_m.3623	uncharacterized protein LOC102620618 [Citrus sinensis]	--	36.156	5.9	3	1	1	0	0	1	0	0	0	0	0	0	0	0	0	1	1	0	0	0	0	1	0	0	0	0	0	0	1	0	0	1	1	0	0	0	0	1	0	0	0	0	0	0	1
TRINITY_DN1728_c0_g1_m.3631	UDP-sugar pyrophosphorylase OS=Cucumis melo OX=3656 GN=USP PE=1 SV=1	USP	46.88	37.9	134	16	16	9	10	8	7	9	11	11	7	7	10	10	12	10	9	2	2	11	12	11	11	12	13	13	12	11	13	14	13	12	13	8	8	11	12	11	11	12	13	13	12	11	13
TRINITY_DN1729_c0_g1_m.3632	Probable protein phosphatase 2C 63 OS=Arabidopsis thaliana OX=3702 GN=At4g33920 PE=2 SV=1	At4g33920	30.825	11.2	8	3	3	1	2	0	1	1	0	1	0	1	0	0	0	1	0	0	0	2	2	0	1	2	1	1	0	2	2	0	0	1	1	1	1	2	2	0	1	2	1	1	0	2	2
TRINITY_DN173_c0_g1_m.3668	Protein disulfide-isomerase 5-2 OS=Arabidopsis thaliana OX=3702 GN=PDIL5-2 PE=1 SV=1	PDIL5-2	50.327	13.9	32	5	5	2	2	2	3	1	2	1	1	3	2	2	2	4	3	1	1	3	2	3	4	3	3	2	1	3	4	2	2	5	4	1	2	3	2	3	4	3	3	2	1	3	4
TRINITY_DN1730_c0_g1_m.3643	Peptidyl-prolyl cis-trans isomerase CYP38, chloroplastic OS=Arabidopsis thaliana OX=3702 GN=CYP38 PE=1 SV=1	CYP38	24.395	71.9	293	11	11	22	17	20	15	15	17	16	17	22	15	23	22	17	17	16	22	11	11	10	10	10	10	10	10	11	10	10	10	11	10	9	10	11	11	10	10	10	10	10	10	11	10
TRINITY_DN1730_c0_g1_m.3644	Peptidyl-prolyl cis-trans isomerase CYP38, chloroplastic OS=Arabidopsis thaliana OX=3702 GN=CYP38 PE=1 SV=1	CYP38	23.219	34.4	277	9	9	17	16	19	16	17	15	19	17	16	21	27	21	15	15	13	13	9	9	9	7	9	9	6	7	7	7	9	9	7	8	7	6	9	9	9	7	9	9	6	7	7	7
TRINITY_DN1732_c0_g1_m.3646	ER membrane protein complex subunit 10 OS=Xenopus laevis OX=8355 GN=emc10 PE=2 SV=1	emc10	34.916	32.7	57	8	8	6	6	3	2	4	5	4	5	3	3	4	3	4	3	1	1	8	6	5	3	8	6	6	5	8	5	7	5	6	6	3	1	8	6	5	3	8	6	6	5	8	5
TRINITY_DN17324_c0_g1_m.3645	leucine-rich repeat extensin-like protein 5 [Citrus clementina]	--	20.19	8	10	1	1	1	1	3	0	1	0	0	1	0	1	1	0	1	0	0	0	1	1	1	1	1	0	1	1	0	1	1	1	1	0	0	0	1	1	1	1	1	0	1	1	0	1
TRINITY_DN1733_c0_g1_m.3648	uncharacterized protein LOC18052453 [Citrus clementina]	--	22.286	9.5	22	1	1	1	2	1	1	2	2	0	0	2	1	2	2	3	2	0	1	1	1	1	1	1	1	1	1	1	1	1	1	1	1	1	1	1	1	1	1	1	1	1	1	1	1
TRINITY_DN1736_c0_g1_m.3659	SCY1-like protein 2 OS=Homo sapiens OX=9606 GN=SCYL2 PE=1 SV=1	SCYL2	99.756	9.8	20	7	7	5	7	0	0	3	2	0	0	3	0	0	0	0	0	0	0	6	7	2	0	5	5	0	1	6	2	0	0	5	3	0	0	6	7	2	0	5	5	0	1	6	2
TRINITY_DN1738_c0_g1_m.3665	D-xylose-proton symporter-like 2 OS=Arabidopsis thaliana OX=3702 GN=At5g17010 PE=1 SV=1	At5g17010	53.885	7.1	37	4	4	4	4	1	2	4	2	2	2	2	4	3	1	3	2	0	1	4	4	3	3	4	3	3	3	4	4	2	2	4	3	1	3	4	4	3	3	4	3	3	3	4	4
TRINITY_DN1739_c0_g1_m.3667	15-cis-phytoene desaturase, chloroplastic/chromoplastic OS=Glycine max OX=3847 GN=PDS1 PE=2 SV=1	PDS1	61.785	31	105	13	13	9	10	6	7	4	5	7	7	8	7	3	5	10	9	3	5	8	9	9	6	7	7	8	6	10	9	5	5	11	8	4	6	8	9	9	6	7	7	8	6	10	9
TRINITY_DN1742_c0_g1_m.3678	uncharacterized protein LOC18033618 isoform X1 [Citrus clementina]	--	13.619	34.1	44	4	4	2	3	2	3	2	1	1	3	3	5	3	2	3	4	4	3	2	3	2	4	3	3	2	3	3	3	3	2	3	4	3	3	2	3	2	4	3	3	2	3	3	3
TRINITY_DN1745_c0_g1_m.3685	Membrane steroid-binding protein 2 OS=Arabidopsis thaliana OX=3702 GN=MSBP2 PE=1 SV=1	MSBP2	22.397	7.8	12	1	1	1	1	1	1	1	1	1	1	1	1	0	1	0	1	0	0	1	1	1	1	1	1	1	1	1	1	0	1	1	1	1	1	1	1	1	1	1	1	1	1	1	1
TRINITY_DN1746_c0_g1_m.3686	Chloroplastic import inner membrane translocase subunit HP30-2 OS=Arabidopsis thaliana OX=3702 GN=HP30-2 PE=1 SV=1	HP30-2	21.134	18.2	22	4	4	3	2	1	1	2	1	1	1	1	2	1	1	1	2	1	1	3	3	2	2	2	3	2	2	4	3	2	2	2	3	1	1	3	3	2	2	2	3	2	2	4	3
TRINITY_DN1747_c0_g1_m.3687	Elongation factor 2 OS=Arabidopsis thaliana OX=3702 GN=LOS1 PE=1 SV=1	LOS1	94.104	47.6	645	36	36	44	45	41	39	47	51	37	33	48	44	33	39	46	45	29	24	30	31	33	33	32	33	25	30	31	33	31	30	33	32	22	21	30	31	33	33	32	33	25	30	31	33
TRINITY_DN1748_c0_g1_m.3691	Heavy metal-associated isoprenylated plant protein 26 OS=Arabidopsis thaliana OX=3702 GN=HIPP26 PE=1 SV=1	HIPP26	17.386	46.1	91	7	7	9	8	8	4	9	8	4	5	7	7	2	2	7	7	2	2	7	7	6	5	6	7	5	5	6	5	4	5	6	7	3	4	7	7	6	5	6	7	5	5	6	5
TRINITY_DN1748_c2_g1_m.3696	Probable protein phosphatase 2C 10 OS=Arabidopsis thaliana OX=3702 GN=At1g34750 PE=2 SV=1	At1g34750	30.681	31.2	44	6	6	5	5	3	1	5	2	2	2	2	2	4	4	4	1	1	1	6	5	3	4	4	3	2	2	5	4	5	5	4	4	1	1	6	5	3	4	4	3	2	2	5	4
TRINITY_DN175_c0_g1_m.3727	Lipase 3 OS=Moraxella sp. (strain TA144) OX=77152 GN=lip3 PE=1 SV=1	lip3	35.782	32.1	63	6	6	5	5	3	3	5	5	5	3	6	2	4	4	5	5	2	1	6	5	5	5	6	5	5	3	6	5	4	5	5	6	3	2	6	5	5	5	6	5	5	3	6	5
TRINITY_DN175_c1_g1_m.3728	Eukaryotic translation initiation factor isoform 4G-1 OS=Arabidopsis thaliana OX=3702 GN=EIF(ISO)4G1 PE=1 SV=1	EIF(ISO)4G1	88.08	54.5	287	34	31	34	24	16	11	32	32	12	11	28	25	7	6	21	19	4	5	28	28	21	20	30	29	20	16	25	28	15	15	25	22	8	9	26	25	19	18	27	27	18	15	22	25
TRINITY_DN175_c2_g1_m.3732	uncharacterized protein LOC18041853 [Citrus clementina]	--	16.831	44.4	14	5	5	0	0	1	3	0	0	0	1	0	1	0	0	4	4	0	0	1	1	3	4	1	1	1	2	1	2	1	1	3	5	0	0	1	1	3	4	1	1	1	2	1	2
TRINITY_DN1751_c0_g1_m.3705	Pyrrolidone-carboxylate peptidase OS=Pyrococcus furiosus (strain ATCC 43587 / DSM 3638 / JCM 8422 / Vc1) OX=186497 GN=pcp PE=1 SV=1	pcp	24.258	18.7	13	3	3	1	1	0	1	1	1	1	1	1	0	0	1	1	3	0	0	3	2	1	1	2	3	1	1	1	3	1	1	2	3	0	0	3	2	1	1	2	3	1	1	1	3
TRINITY_DN1754_c0_g1_m.3711	Succinate--CoA ligase [ADP-forming] subunit alpha-2, mitochondrial OS=Arabidopsis thaliana OX=3702 GN=At5g23250 PE=1 SV=2	At5g23250	34.393	32	11	9	4	0	1	1	0	1	1	0	0	2	3	0	0	1	1	0	0	7	8	7	6	8	7	6	6	7	9	5	6	7	8	1	2	2	3	2	1	3	3	1	1	2	4
TRINITY_DN1754_c0_g3_m.3712	Succinate--CoA ligase [ADP-forming] subunit alpha-1, mitochondrial OS=Solanum lycopersicum OX=4081 GN=SCOA PE=1 SV=1	SCOA	35.971	36.6	183	10	5	12	12	13	11	11	16	9	13	13	13	12	14	12	11	5	6	10	10	10	10	10	9	10	10	10	10	9	9	10	10	6	6	5	5	5	5	5	5	5	5	5	5
TRINITY_DN1755_c0_g1_m.3713	prosaposin [Citrus sinensis]	--	26.498	16	16	3	3	3	0	0	2	2	2	1	2	1	1	0	0	1	1	0	0	3	2	3	3	3	3	1	2	3	2	2	1	2	3	2	2	3	2	3	3	3	3	1	2	3	2
TRINITY_DN1757_c0_g1_m.3720	Amino acid permease 6 OS=Arabidopsis thaliana OX=3702 GN=AAP6 PE=1 SV=1	AAP6	53.513	4.6	1	1	1	0	0	0	0	0	1	0	0	0	0	0	0	0	0	0	0	0	0	0	0	1	1	0	0	0	0	0	0	0	0	0	0	0	0	0	0	1	1	0	0	0	0
TRINITY_DN1757_c0_g2_m.3721	RNA-binding KH domain-containing protein RCF3 OS=Arabidopsis thaliana OX=3702 GN=RCF3 PE=1 SV=1	RCF3	78.969	18.7	39	13	13	2	2	3	4	1	3	0	0	5	3	0	0	9	7	0	0	4	5	5	7	5	6	2	3	7	8	2	2	10	11	2	1	4	5	5	7	5	6	2	3	7	8
TRINITY_DN176_c0_g1_m.3763	Thylakoid lumenal 17.4 kDa protein, chloroplastic OS=Arabidopsis thaliana OX=3702 GN=TL17 PE=1 SV=2	TL17	25.675	41.2	237	9	9	14	17	15	15	11	14	18	17	14	15	12	17	16	11	16	15	9	9	9	9	9	9	9	9	9	9	9	9	9	9	8	8	9	9	9	9	9	9	9	9	9	9
TRINITY_DN1762_c0_g1_m.3735	Annexin D5 OS=Arabidopsis thaliana OX=3702 GN=ANN5 PE=2 SV=2	ANN5	18.608	9.6	5	1	1	1	1	0	0	1	0	0	0	1	0	0	0	0	1	0	0	1	1	0	0	1	0	0	0	1	1	0	0	1	1	0	0	1	1	0	0	1	0	0	0	1	1
TRINITY_DN1762_c0_g1_m.3736	Annexin D5 OS=Arabidopsis thaliana OX=3702 GN=ANN5 PE=2 SV=2	ANN5	17.112	6.7	15	1	1	1	1	1	0	1	1	1	1	1	1	1	1	1	1	1	1	1	1	1	1	1	1	1	1	1	1	1	1	1	1	1	1	1	1	1	1	1	1	1	1	1	1
TRINITY_DN1764_c0_g1_m.3743	Exportin-4 OS=Mus musculus OX=10090 GN=Xpo4 PE=1 SV=2	Xpo4	80.117	5.6	3	2	2	0	1	0	0	1	0	0	0	1	0	0	0	0	0	0	0	1	1	1	1	1	1	0	0	1	2	0	0	2	0	0	0	1	1	1	1	1	1	0	0	1	2
TRINITY_DN1764_c0_g1_m.3744	Exportin-4 OS=Mus musculus OX=10090 GN=Xpo4 PE=1 SV=2	Xpo4	27.35	20.2	11	4	4	2	1	0	0	3	1	0	0	2	1	0	0	1	0	0	0	3	2	1	1	4	3	0	1	2	2	0	1	3	2	0	1	3	2	1	1	4	3	0	1	2	2
TRINITY_DN1766_c0_g1_m.3746	Alcohol dehydrogenase-like 7 OS=Arabidopsis thaliana OX=3702 GN=At5g42250 PE=2 SV=1	At5g42250	30.115	62.1	186	13	13	9	8	29	20	12	7	12	13	12	10	8	11	18	12	3	2	11	11	13	11	13	11	10	10	11	8	10	10	13	13	6	5	11	11	13	11	13	11	10	10	11	8
TRINITY_DN1766_c0_g1_m.3747	Alcohol dehydrogenase-like 7 OS=Arabidopsis thaliana OX=3702 GN=At5g42250 PE=2 SV=1	At5g42250	13.477	50.4	102	6	6	6	4	9	11	7	7	8	8	4	5	6	6	9	6	3	3	5	5	6	6	6	5	5	6	5	5	6	6	6	6	3	3	5	5	6	6	6	5	5	6	5	5
TRINITY_DN1768_c0_g1_m.3751	uncharacterized protein LOC18052449 [Citrus clementina]	--	21.286	33.9	92	6	6	2	5	7	8	4	4	9	9	3	6	4	5	5	6	7	8	4	4	3	6	3	4	5	4	5	4	5	5	4	5	5	5	4	4	3	6	3	4	5	4	5	4
TRINITY_DN17694_c0_g1_m.3753	Cytidine deaminase 1 OS=Arabidopsis thaliana OX=3702 GN=CDA1 PE=1 SV=1	CDA1	36.135	5.4	11	2	2	0	2	0	0	1	2	1	0	1	1	0	0	1	1	0	1	2	2	1	1	2	2	2	1	2	2	1	1	2	2	1	1	2	2	1	1	2	2	2	1	2	2
TRINITY_DN1773_c0_g1_m.3767	Nuclear-pore anchor OS=Arabidopsis thaliana OX=3702 GN=NUA PE=1 SV=1	NUA	231.26	6.7	46	11	11	4	5	3	4	2	4	1	1	5	5	0	0	7	5	0	0	7	8	5	8	7	8	1	1	6	8	2	4	7	7	1	1	7	8	5	8	7	8	1	1	6	8
TRINITY_DN1773_c1_g1_m.3776	Heat shock 70 kDa protein 15 OS=Arabidopsis thaliana OX=3702 GN=HSP70-15 PE=1 SV=1	HSP70-15	94.09	48.9	211	30	30	8	9	25	21	8	11	9	9	8	5	14	12	27	25	10	10	11	18	26	27	15	17	15	17	12	15	15	17	26	26	13	12	11	18	26	27	15	17	15	17	12	15
TRINITY_DN1774_c0_g1_m.3780	Probable acylpyruvase FAHD1, mitochondrial OS=Arabidopsis thaliana OX=3702 GN=FAHD1 PE=1 SV=1	FAHD1	14.183	20	31	3	3	2	3	2	1	3	1	2	1	2	1	3	3	2	2	1	2	3	3	2	3	3	3	3	3	2	3	3	3	2	3	3	3	3	3	2	3	3	3	3	3	2	3
TRINITY_DN1775_c0_g1_m.3781	Arginine--tRNA ligase, chloroplastic/mitochondrial OS=Arabidopsis thaliana OX=3702 GN=EMB1027 PE=1 SV=1	EMB1027	61.871	41.9	246	18	18	20	22	15	16	16	21	12	19	16	14	15	12	18	17	7	6	16	17	15	15	15	14	13	15	14	14	13	11	15	15	7	6	16	17	15	15	15	14	13	15	14	14
TRINITY_DN1776_c0_g1_m.3784	Protease HtpX homolog 2 OS=Methanosarcina mazei (strain ATCC BAA-159 / DSM 3647 / Goe1 / Go1 / JCM 11833 / OCM 88) OX=192952 GN=htpX2 PE=3 SV=1	htpX2	37.459	38.6	78	12	12	7	5	2	6	4	7	4	4	4	6	3	3	5	4	8	6	8	9	9	10	6	7	8	7	6	9	5	6	8	7	10	8	8	9	9	10	6	7	8	7	6	9
TRINITY_DN1777_c1_g1_m.3787	Probable peroxygenase 4 OS=Arabidopsis thaliana OX=3702 GN=PXG4 PE=1 SV=1	PXG4	22.649	35.5	42	7	7	3	4	2	3	3	3	2	1	4	3	4	3	3	3	0	1	4	5	5	6	7	7	6	6	2	7	6	6	6	6	2	3	4	5	5	6	7	7	6	6	2	7
TRINITY_DN17783_c0_g2_m.3795	Serine/threonine protein phosphatase 2A 59 kDa regulatory subunit B' gamma isoform OS=Arabidopsis thaliana OX=3702 GN=B'GAMMA PE=1 SV=2	B'GAMMA	60.885	13.1	7	6	3	1	1	0	0	1	0	0	0	0	0	1	0	2	1	0	0	4	4	4	3	4	4	2	2	1	5	2	2	5	5	0	0	1	1	2	2	2	1	2	1	0	2
TRINITY_DN17783_c0_g4_m.3798	Tubby-like F-box protein 5 OS=Oryza sativa subsp. japonica OX=39947 GN=TULP5 PE=2 SV=1	TULP5	73.013	12	27	6	6	1	3	2	2	2	4	2	4	1	1	2	0	1	1	0	1	3	5	3	4	3	5	2	4	2	4	3	3	3	4	0	1	3	5	3	4	3	5	2	4	2	4
TRINITY_DN1779_c0_g1_m.3802	Peptidyl-tRNA hydrolase ICT1, mitochondrial OS=Ailuropoda melanoleuca OX=9646 GN=MRPL58 PE=3 SV=1	MRPL58	26.707	25.8	44	5	5	3	3	2	4	4	3	4	2	3	2	4	4	3	3	0	0	3	3	3	4	3	3	4	4	3	3	4	4	3	3	0	0	3	3	3	4	3	3	4	4	3	3
TRINITY_DN178_c0_g1_m.3828	Probable xyloglucan endotransglucosylase/hydrolase protein 6 OS=Arabidopsis thaliana OX=3702 GN=XTH6 PE=2 SV=2	XTH6	22.547	56.5	35	6	6	1	1	1	2	2	2	2	2	1	3	4	6	0	2	3	3	2	2	2	3	3	4	4	4	2	3	6	6	3	3	5	4	2	2	2	3	3	4	4	4	2	3
TRINITY_DN1780_c0_g1_m.3804	DNA-directed RNA polymerases II, IV and V subunit 3 OS=Arabidopsis thaliana OX=3702 GN=NRPB3 PE=1 SV=1	NRPB3	38.27	22.6	27	5	5	4	4	0	1	3	3	0	0	3	3	0	0	2	2	1	1	4	5	1	2	3	3	2	3	3	4	1	1	3	3	1	1	4	5	1	2	3	3	2	3	3	4
TRINITY_DN1783_c0_g1_m.3811	Polyadenylate-binding protein 8 OS=Arabidopsis thaliana OX=3702 GN=PAB8 PE=1 SV=1	PAB8	70.687	53.6	370	28	21	30	30	28	25	29	33	20	17	23	22	16	18	30	29	10	10	24	26	24	21	24	26	21	19	22	23	15	16	21	22	15	15	18	19	18	15	18	19	15	14	17	16
TRINITY_DN1787_c0_g1_m.3818	Transmembrane 9 superfamily member 1 OS=Arabidopsis thaliana OX=3702 GN=TMN1 PE=1 SV=1	TMN1	53.712	12.1	56	6	6	6	7	4	1	4	5	5	3	2	3	3	3	4	4	1	1	4	5	4	4	4	5	5	4	4	5	4	4	4	4	2	4	4	5	4	4	4	5	5	4	4	5
TRINITY_DN1787_c0_g1_m.3819	Transmembrane 9 superfamily member 1 OS=Arabidopsis thaliana OX=3702 GN=TMN1 PE=1 SV=1	TMN1	14.787	40.8	20	3	3	2	1	1	2	1	2	1	1	2	1	1	2	1	2	0	0	2	2	3	2	3	2	2	3	2	2	1	3	2	3	0	0	2	2	3	2	3	2	2	3	2	2
TRINITY_DN1788_c0_g1_m.3821	CTP synthase OS=Dictyostelium discoideum OX=44689 GN=ctps PE=3 SV=1	ctps	59.923	8.6	21	4	4	2	2	1	0	2	1	3	3	1	0	2	1	2	1	0	0	3	3	3	2	3	3	4	3	1	3	2	1	4	2	1	1	3	3	3	2	3	3	4	3	1	3
TRINITY_DN1789_c0_g1_m.3825	COBW domain-containing protein 1 OS=Homo sapiens OX=9606 GN=CBWD1 PE=2 SV=1	CBWD1	50.103	23.7	116	9	9	9	7	9	6	7	10	6	4	11	10	7	5	8	11	5	1	9	9	8	9	9	9	9	7	9	9	7	6	9	9	4	4	9	9	8	9	9	9	9	7	9	9
TRINITY_DN179_c0_g2_m.3850	D-3-phosphoglycerate dehydrogenase 2, chloroplastic OS=Arabidopsis thaliana OX=3702 GN=PGDH2 PE=1 SV=2	PGDH2	39.972	31.5	66	11	8	4	3	8	4	2	3	5	6	4	2	5	4	5	7	1	3	7	5	9	9	7	6	9	8	8	6	8	8	8	9	5	5	4	2	6	6	4	3	6	5	5	3
TRINITY_DN1792_c0_g1_m.3832	Protein disulfide-isomerase 5-3 OS=Arabidopsis thaliana OX=3702 GN=PDIL5-3 PE=2 SV=1	PDIL5-3	25.559	12.3	8	2	2	2	1	0	1	0	1	0	0	1	0	0	0	1	1	0	0	2	1	0	1	0	1	0	0	1	0	0	0	1	1	0	0	2	1	0	1	0	1	0	0	1	0
TRINITY_DN1792_c0_g1_m.3833	Protein disulfide-isomerase 5-3 OS=Arabidopsis thaliana OX=3702 GN=PDIL5-3 PE=2 SV=1	PDIL5-3	16.926	14.6	15	2	2	1	1	1	1	1	1	0	2	2	1	0	0	3	1	0	0	1	1	1	1	1	1	0	1	2	1	0	0	2	1	0	0	1	1	1	1	1	1	0	1	2	1
TRINITY_DN1793_c0_g1_m.3834	Ribulose-phosphate 3-epimerase, chloroplastic OS=Spinacia oleracea OX=3562 GN=RPE PE=1 SV=1	RPE	30.021	47.7	417	9	9	29	23	36	32	19	21	38	26	40	19	36	39	22	19	10	8	8	8	8	8	8	6	8	8	8	8	9	9	9	8	5	6	8	8	8	8	8	6	8	8	8	8
TRINITY_DN17967_c0_g1_m.3839	E3 ubiquitin-protein ligase KEG OS=Arabidopsis thaliana OX=3702 GN=KEG PE=1 SV=2	KEG	69.606	9.7	17	4	3	1	1	2	2	1	1	1	1	1	1	1	0	2	2	0	0	3	3	4	3	4	4	4	2	3	3	2	3	3	3	0	0	2	2	3	2	3	3	3	1	2	2
TRINITY_DN1797_c0_g1_m.3843	Protein-ribulosamine 3-kinase, chloroplastic OS=Arabidopsis thaliana OX=3702 GN=At3g61080 PE=1 SV=2	At3g61080	31.508	34.6	29	6	6	1	1	3	2	1	2	1	3	1	3	4	4	2	1	0	0	2	3	4	4	6	4	4	2	4	4	3	3	6	3	3	4	2	3	4	4	6	4	4	2	4	4
TRINITY_DN1799_c0_g1_m.3846	Splicing factor-like protein 1 OS=Arabidopsis thaliana OX=3702 GN=SF1 PE=1 SV=1	SF1	85.922	10.8	27	4	4	3	4	3	1	2	1	1	0	3	1	1	0	4	3	0	0	3	3	3	1	2	2	1	3	3	1	2	0	4	3	1	0	3	3	3	1	2	2	1	3	3	1
TRINITY_DN18_c0_g1_m.4200	AT-hook motif nuclear-localized protein 11 OS=Arabidopsis thaliana OX=3702 GN=AHL11 PE=2 SV=1	AHL11	34.922	20.2	37	4	4	1	2	2	3	3	3	2	3	2	3	3	2	2	2	2	2	3	3	3	3	3	3	3	4	2	3	3	3	2	3	3	3	3	3	3	3	3	3	3	4	2	3
TRINITY_DN18_c0_g2_m.4201	dehydrin [Citrus unshiu]	--	19.21	65.9	130	9	9	15	14	7	3	16	9	2	4	10	7	5	4	19	14	0	1	8	9	8	6	9	7	5	6	9	8	6	6	9	9	1	1	8	9	8	6	9	7	5	6	9	8
TRINITY_DN18019_c0_g1_m.3854	O-acyltransferase WSD1 OS=Arabidopsis thaliana OX=3702 GN=WSD1 PE=2 SV=1	WSD1	57.148	7.5	4	3	3	0	0	1	0	0	0	0	0	0	0	0	1	2	0	0	0	2	0	1	1	1	0	0	1	0	1	1	2	2	1	1	1	2	0	1	1	1	0	0	1	0	1
TRINITY_DN1802_c0_g1_m.3862	Epoxide hydrolase A OS=Mycobacterium tuberculosis (strain ATCC 25618 / H37Rv) OX=83332 GN=ephA PE=1 SV=1	ephA	38.515	33.5	68	10	5	6	4	3	4	5	4	1	4	5	3	7	5	5	5	3	4	10	10	10	9	10	9	8	9	8	9	10	10	10	10	10	9	5	5	5	4	5	4	3	4	4	4
TRINITY_DN1802_c0_g2_m.3863	Bifunctional epoxide hydrolase 2 OS=Rattus norvegicus OX=10116 GN=Ephx2 PE=1 SV=1	Ephx2	34.916	50.2	228	14	9	17	14	14	14	14	14	18	15	12	10	17	16	13	13	13	14	13	13	13	13	12	13	13	12	12	12	12	13	14	14	11	11	8	8	8	8	7	8	8	7	8	7
TRINITY_DN1804_c0_g1_m.3865	Nudix hydrolase 25 OS=Arabidopsis thaliana OX=3702 GN=NUDT25 PE=1 SV=1	NUDT25	19.575	22	2	2	2	0	0	0	0	2	0	0	0	0	0	0	0	0	0	0	0	2	1	0	0	1	1	0	1	1	1	0	0	1	1	0	0	2	1	0	0	1	1	0	1	1	1
TRINITY_DN1807_c0_g1_m.3873	Nuclear pore complex protein NUP43 OS=Arabidopsis thaliana OX=3702 GN=NUP43 PE=1 SV=1	NUP43	38.551	10.3	23	3	3	3	2	0	0	2	2	1	1	1	1	1	1	3	3	1	1	3	3	2	2	3	3	3	3	2	2	3	3	3	3	2	2	3	3	2	2	3	3	3	3	2	2
TRINITY_DN18087_c0_g3_m.3875	Uncharacterized protein C23H3.12c OS=Schizosaccharomyces pombe (strain 972 / ATCC 24843) OX=284812 GN=SPAC23H3.12c PE=4 SV=1	SPAC23H3.12c	31.176	10.1	7	2	2	1	0	1	0	0	0	0	1	2	1	0	0	1	0	0	0	2	1	2	0	0	0	1	1	2	1	0	0	1	0	0	0	2	1	2	0	0	0	1	1	2	1
TRINITY_DN181_c0_g1_m.3909	Plastid lipid-associated protein 3, chloroplastic OS=Brassica campestris OX=3711 GN=PAP3 PE=2 SV=1	PAP3	40.389	24.1	57	8	8	1	1	5	7	1	1	4	4	1	1	3	4	5	4	6	9	2	2	8	6	2	2	5	4	2	3	5	5	8	6	6	7	2	2	8	6	2	2	5	4	2	3
TRINITY_DN1812_c0_g1_m.3888	Probable serine/threonine-protein kinase DDB_G0276461 OS=Dictyostelium discoideum OX=44689 GN=DDB_G0276461 PE=3 SV=1	DDB_G0276461	40.669	5.7	3	1	1	1	1	0	0	0	1	0	0	0	0	0	0	0	0	0	0	1	1	0	1	1	1	0	0	0	0	0	0	0	0	0	0	1	1	0	1	1	1	0	0	0	0
TRINITY_DN1812_c0_g1_m.3889	Probable serine/threonine-protein kinase DDB_G0276461 OS=Dictyostelium discoideum OX=44689 GN=DDB_G0276461 PE=3 SV=1	DDB_G0276461	34.959	10.4	11	3	3	1	1	1	0	1	1	1	0	0	1	0	0	2	2	0	0	2	2	1	2	2	2	2	1	0	1	1	2	3	2	0	0	2	2	1	2	2	2	2	1	0	1
TRINITY_DN1815_c0_g1_m.3894	DNA damage-binding protein 1a OS=Arabidopsis thaliana OX=3702 GN=DDB1A PE=1 SV=1	DDB1A	64.291	16.1	80	8	8	9	7	4	6	4	5	4	3	7	6	4	4	6	7	3	1	7	6	6	7	6	6	5	5	6	6	5	5	6	6	3	2	7	6	6	7	6	6	5	5	6	6
TRINITY_DN1815_c0_g1_m.3895	DNA damage-binding protein 1a OS=Arabidopsis thaliana OX=3702 GN=DDB1A PE=1 SV=1	DDB1A	60.463	29.7	85	15	15	8	9	3	3	5	9	2	2	7	8	2	2	10	10	2	3	12	12	8	5	9	12	4	4	9	10	7	4	12	13	5	5	12	12	8	5	9	12	4	4	9	10
TRINITY_DN1816_c0_g1_m.3896	Calmodulin-binding transcription activator 4 OS=Arabidopsis thaliana OX=3702 GN=CAMTA4 PE=1 SV=1	CAMTA4	108.65	5.7	11	4	4	1	2	3	1	0	1	0	0	1	0	0	0	0	2	0	0	2	2	2	2	0	2	1	1	3	0	1	1	2	2	1	1	2	2	2	2	0	2	1	1	3	0
TRINITY_DN1817_c0_g2_m.3900	Acetate/butyrate--CoA ligase AAE7, peroxisomal OS=Arabidopsis thaliana OX=3702 GN=AAE7 PE=1 SV=1	AAE7	62.195	34.2	64	13	10	6	6	8	7	4	4	3	2	5	2	0	2	10	4	1	0	11	9	11	8	10	8	8	5	6	5	4	4	12	9	2	2	8	7	8	6	7	6	6	4	5	4
TRINITY_DN1818_c0_g1_m.3904	Peptidyl-prolyl cis-trans isomerase FKBP20-2, chloroplastic OS=Arabidopsis thaliana OX=3702 GN=FKBP20-2 PE=1 SV=1	FKBP20-2	19.932	28.4	33	5	5	2	2	5	3	2	1	2	3	3	2	1	2	1	2	1	1	3	4	4	4	3	2	3	3	3	4	4	3	3	3	2	2	3	4	4	4	3	2	3	3	3	4
TRINITY_DN182_c0_g1_m.3941	2-oxoglutarate dehydrogenase, mitochondrial OS=Dictyostelium discoideum OX=44689 GN=ogdh PE=3 SV=1	ogdh	116.09	59.3	851	53	49	70	62	48	47	69	65	47	56	55	51	51	62	65	62	22	19	53	48	44	46	50	50	45	45	48	50	45	47	48	52	32	30	49	44	40	42	46	46	41	42	44	46
TRINITY_DN182_c0_g1_m.3942	2-oxoglutarate dehydrogenase, mitochondrial OS=Dictyostelium discoideum OX=44689 GN=ogdh PE=3 SV=1	ogdh	38.177	10.5	30	4	4	1	2	2	3	1	1	2	2	2	2	2	2	2	3	1	2	3	4	3	4	4	3	4	4	3	4	4	4	4	4	4	3	3	4	3	4	4	3	4	4	3	4
TRINITY_DN1820_c0_g1_m.3912	Phosphatidylinositol N-acetylglucosaminyltransferase subunit P OS=Arabidopsis thaliana OX=3702 GN=At1g61280 PE=2 SV=1	At1g61280	35.065	3.8	6	1	1	1	1	0	1	0	0	0	0	0	1	0	0	1	1	0	0	1	1	1	1	1	1	0	0	0	1	0	0	1	1	0	0	1	1	1	1	1	1	0	0	0	1
TRINITY_DN18206_c0_g1_m.3910	Outer envelope protein 64, mitochondrial OS=Arabidopsis thaliana OX=3702 GN=OM64 PE=1 SV=1	OM64	66.627	3.5	5	2	2	1	2	0	0	1	1	0	0	0	0	0	0	0	0	0	0	1	2	0	0	2	2	0	0	2	2	0	0	1	0	0	0	1	2	0	0	2	2	0	0	2	2
TRINITY_DN1822_c0_g1_m.3916	Putative uridine kinase C227.14 OS=Schizosaccharomyces pombe (strain 972 / ATCC 24843) OX=284812 GN=SPAC227.14 PE=3 SV=1	SPAC227.14	28.013	34.1	34	5	5	4	4	2	5	2	2	3	3	2	2	1	0	2	2	0	0	5	3	2	4	2	2	3	3	3	3	2	2	3	3	0	1	5	3	2	4	2	2	3	3	3	3
TRINITY_DN1824_c0_g1_m.3921	Cyclic phosphodiesterase OS=Arabidopsis thaliana OX=3702 GN=At4g18930 PE=1 SV=1	At4g18930	13.542	15.4	37	2	2	2	2	2	2	3	3	3	2	3	2	3	1	3	3	2	1	2	2	2	2	2	2	2	2	2	2	2	2	2	2	2	1	2	2	2	2	2	2	2	2	2	2
TRINITY_DN1825_c0_g1_m.3922	Dolichyl-diphosphooligosaccharide--protein glycosyltransferase subunit STT3A OS=Arabidopsis thaliana OX=3702 GN=STT3A PE=2 SV=1	STT3A	58.251	12.4	27	4	4	2	4	3	2	2	2	0	0	3	1	0	1	3	2	1	1	3	4	4	2	3	3	0	1	4	2	0	2	3	2	1	1	3	4	4	2	3	3	0	1	4	2
TRINITY_DN1825_c0_g1_m.3923	Dolichyl-diphosphooligosaccharide--protein glycosyltransferase subunit STT3A OS=Arabidopsis thaliana OX=3702 GN=STT3A PE=2 SV=1	STT3A	28.883	8.5	19	2	2	2	2	2	1	2	1	1	1	1	1	1	0	2	2	0	0	2	2	2	2	2	2	1	1	1	1	1	1	2	2	1	1	2	2	2	2	2	2	1	1	1	1
TRINITY_DN1827_c0_g1_m.3925	Chitinase 4 OS=Oryza sativa subsp. japonica OX=39947 GN=Cht4 PE=2 SV=2	Cht4	26.425	76.2	88	15	15	6	6	4	3	5	5	4	4	8	7	5	6	8	6	6	5	13	13	13	11	12	11	12	13	13	12	15	15	11	13	14	14	13	13	13	11	12	11	12	13	13	12
TRINITY_DN1827_c0_g2_m.3926	Chitinase 4 OS=Oryza sativa subsp. japonica OX=39947 GN=Cht4 PE=2 SV=2	Cht4	24.89	41.9	16	9	9	1	1	0	0	1	0	0	0	1	0	0	0	0	0	7	5	5	4	0	1	4	5	2	1	2	3	1	2	3	4	8	9	5	4	0	1	4	5	2	1	2	3
TRINITY_DN1828_c0_g1_m.3928	Auxilin-related protein 2 OS=Arabidopsis thaliana OX=3702 GN=At4g12770 PE=1 SV=1	At4g12770	58.619	6.7	6	3	3	1	0	0	1	0	0	0	0	2	0	0	0	2	0	0	0	2	2	1	2	2	0	0	0	3	0	0	0	2	1	0	0	2	2	1	2	2	0	0	0	3	0
TRINITY_DN1829_c0_g6_m.3939	ADP-ribosylation factor 2 OS=Oryza sativa subsp. japonica OX=39947 GN=ARF PE=2 SV=2	ARF	20.679	59.7	245	10	2	21	19	12	13	17	18	13	13	14	16	12	15	18	16	14	14	9	7	7	9	7	9	6	7	7	7	6	9	8	8	6	8	2	2	2	2	2	2	1	2	2	2
TRINITY_DN1829_c0_g3_m.3935	ADP-ribosylation factor 1 OS=Oryza sativa subsp. japonica OX=39947 GN=Os01g0813400 PE=2 SV=3	Os01g0813400	20.666	59.1	11	9	1	1	1	0	1	1	1	1	1	1	0	1	0	1	1	0	0	8	6	5	8	6	8	6	6	6	5	6	8	7	7	6	7	1	1	0	1	1	1	1	1	1	0
TRINITY_DN1829_c0_g5_m.3937	ADP-ribosylation factor OS=Vigna unguiculata OX=3917 GN=ARF PE=2 SV=3	ARF	20.638	59.1	4	9	1	0	0	0	0	1	0	0	1	1	1	0	0	0	0	0	0	7	5	5	7	6	7	5	6	6	6	5	7	6	6	6	7	0	0	0	0	1	0	0	1	1	1
TRINITY_DN1830_c0_g1_m.3947	Ricin B-like lectin EULS3 OS=Arabidopsis thaliana OX=3702 GN=EULS3 PE=1 SV=1	EULS3	37.008	39.1	86	9	9	8	5	4	4	8	9	3	5	8	7	4	3	5	7	3	3	8	9	7	5	8	8	4	6	7	8	5	5	6	7	4	4	8	9	7	5	8	8	4	6	7	8
TRINITY_DN1832_c0_g1_m.3953	Cytosolic purine 5'-nucleotidase OS=Dictyostelium discoideum OX=44689 GN=nt5c2 PE=3 SV=1	nt5c2	70.997	40.1	112	17	17	8	8	8	8	9	9	9	6	9	6	5	5	9	7	3	3	15	13	11	10	12	11	14	13	11	12	11	12	14	11	7	9	15	13	11	10	12	11	14	13	11	12
TRINITY_DN1834_c0_g1_m.3957	39S ribosomal protein L46, mitochondrial OS=Pongo abelii OX=9601 GN=MRPL46 PE=2 SV=1	MRPL46	26.953	7.4	3	2	2	2	1	0	0	0	0	0	0	0	0	0	0	0	0	0	0	2	1	0	0	1	1	0	0	1	0	0	0	1	1	0	1	2	1	0	0	1	1	0	0	1	0
TRINITY_DN1837_c0_g1_m.3964	Cysteine--tRNA ligase, chloroplastic/mitochondrial OS=Arabidopsis thaliana OX=3702 GN=SYCO PE=2 SV=1	SYCO	41.798	26.6	41	7	6	4	6	3	0	3	2	3	1	3	6	1	2	3	3	0	1	5	5	5	2	4	6	5	2	4	6	2	3	5	5	2	2	4	4	4	1	3	5	4	1	3	5
TRINITY_DN1837_c0_g1_m.3965	Cysteine--tRNA ligase, chloroplastic/mitochondrial OS=Arabidopsis thaliana OX=3702 GN=SYCO PE=2 SV=1	SYCO	24.647	43	48	7	7	3	3	4	3	3	4	4	2	6	4	1	3	3	2	0	3	6	5	4	5	6	6	5	5	7	5	5	4	6	6	2	3	6	5	4	5	6	6	5	5	7	5
TRINITY_DN184_c0_g1_m.4003	17.3 kDa class I heat shock protein OS=Glycine max OX=3847 GN=HSP17.3-B PE=3 SV=1	HSP17.3-B	21.139	36.2	2	4	3	0	0	0	0	1	0	0	0	0	0	0	0	1	0	0	0	3	3	4	4	4	3	4	3	4	4	4	4	4	4	3	3	2	2	3	3	3	2	3	2	3	3
TRINITY_DN1841_c0_g1_m.3980	Protein-tyrosine-phosphatase IBR5 OS=Arabidopsis thaliana OX=3702 GN=IBR5 PE=1 SV=1	IBR5	30.492	16.6	13	3	3	1	2	1	1	0	1	0	0	3	1	0	0	2	1	0	0	2	3	2	2	1	1	0	1	2	1	0	0	2	1	0	0	2	3	2	2	1	1	0	1	2	1
TRINITY_DN1842_c0_g1_m.3986	Protein REDUCED WALL ACETYLATION 2 OS=Arabidopsis thaliana OX=3702 GN=RWA2 PE=1 SV=1	RWA2	63.427	4	7	1	1	2	1	0	0	0	0	0	1	2	0	0	1	0	0	0	0	1	1	1	1	1	1	0	1	1	1	0	1	1	1	0	0	1	1	1	1	1	1	0	1	1	1
TRINITY_DN1843_c0_g1_m.3987	Malonyl-CoA decarboxylase, mitochondrial OS=Homo sapiens OX=9606 GN=MLYCD PE=1 SV=3	MLYCD	64.643	11.5	28	5	5	3	2	2	0	3	1	2	2	2	2	1	1	2	2	1	2	4	4	3	2	3	2	3	3	2	3	2	2	3	3	1	2	4	4	3	2	3	2	3	3	2	3
TRINITY_DN1844_c0_g1_m.3989	Urease accessory protein G OS=Oryza sativa subsp. indica OX=39946 GN=UREG PE=2 SV=1	UREG	16.834	8.3	9	1	1	0	0	1	1	0	1	1	1	1	1	0	0	1	1	0	0	0	1	1	1	1	1	1	1	1	1	1	1	1	1	0	0	0	1	1	1	1	1	1	1	1	1
TRINITY_DN1845_c0_g1_m.3990	Thylakoid lumenal protein TL20.3, chloroplastic OS=Arabidopsis thaliana OX=3702 GN=TL20.3 PE=1 SV=1	TL20.3	21.075	21	32	3	3	2	1	3	2	2	1	2	2	3	1	4	2	2	1	2	2	3	3	3	3	3	3	3	3	3	3	3	3	3	3	3	3	3	3	3	3	3	3	3	3	3	3
TRINITY_DN18477_c0_g1_m.3994	Putative calcium-transporting ATPase 11, plasma membrane-type OS=Arabidopsis thaliana OX=3702 GN=ACA11 PE=1 SV=1	ACA11	95.014	29.9	202	19	17	20	19	12	8	18	16	11	8	19	14	10	10	16	12	4	5	18	18	15	13	18	16	14	12	17	16	16	13	18	15	8	10	16	16	14	12	17	15	14	12	15	15
TRINITY_DN1848_c0_g1_m.4000	Ferrochelatase-2, chloroplastic OS=Cucumis sativus OX=3659 GN=HEMH PE=2 SV=1	HEMH	53.246	9.5	18	4	4	4	3	0	0	4	2	0	0	2	1	0	0	0	0	1	1	4	4	0	0	4	2	1	0	3	2	0	1	1	0	1	1	4	4	0	0	4	2	1	0	3	2
TRINITY_DN1849_c0_g1_m.4001	Nucleobase-ascorbate transporter 3 OS=Arabidopsis thaliana OX=3702 GN=NAT3 PE=2 SV=2	NAT3	59.012	6.1	6	2	2	1	0	0	0	0	0	1	0	0	0	0	1	1	0	1	1	2	2	1	1	2	1	1	0	1	0	1	1	2	1	1	1	2	2	1	1	2	1	1	0	1	0
TRINITY_DN185_c0_g2_m.4032	ADP-ribosylation factor GTPase-activating protein AGD5 OS=Arabidopsis thaliana OX=3702 GN=AGD5 PE=1 SV=1	AGD5	63.213	12.4	28	5	5	5	4	1	1	4	0	0	2	2	3	0	0	4	2	0	0	4	3	2	3	3	3	2	2	2	3	3	0	4	3	0	0	4	3	2	3	3	3	2	2	2	3
TRINITY_DN1858_c0_g1_m.4025	uncharacterized protein LOC18048246 isoform X1 [Citrus clementina]	--	117.92	17.8	49	14	14	4	8	2	2	5	6	1	0	7	3	0	0	5	6	0	0	11	12	9	8	11	13	4	5	8	9	2	1	10	8	1	1	11	12	9	8	11	13	4	5	8	9
TRINITY_DN186_c1_g3_m.4067	Cell division cycle protein 48 homolog OS=Glycine max OX=3847 GN=CDC48 PE=2 SV=1	CDC48	95.007	60.2	541	42	12	45	51	30	30	40	45	23	21	46	45	16	17	44	50	16	22	39	41	33	33	36	39	27	26	39	37	22	21	37	36	17	21	11	12	9	9	8	11	6	6	10	10
TRINITY_DN186_c1_g4_m.4071	Cell division cycle protein 48 homolog OS=Glycine max OX=3847 GN=CDC48 PE=2 SV=1	CDC48	60.769	67.9	89	30	10	10	10	6	7	5	6	4	2	5	10	2	4	6	8	1	3	28	28	23	24	26	25	19	17	27	29	18	17	25	24	13	15	9	9	7	8	7	6	6	4	8	10
TRINITY_DN186_c2_g1_m.4074	Uncharacterized aarF domain-containing protein kinase 1 OS=Homo sapiens OX=9606 GN=ADCK1 PE=1 SV=2	ADCK1	109.01	22.8	60	17	17	10	9	0	0	8	11	0	0	7	8	0	0	3	4	0	0	12	10	5	7	14	15	2	3	8	12	2	2	8	9	1	0	12	10	5	7	14	15	2	3	8	12
TRINITY_DN186_c5_g2_m.4084	mRNA-decapping enzyme-like protein OS=Arabidopsis thaliana OX=3702 GN=At1g08370 PE=1 SV=2	At1g08370	47.441	21.4	43	7	7	3	3	3	2	4	4	2	3	2	5	2	2	2	2	2	2	5	4	4	4	5	5	5	5	3	4	5	4	3	3	4	4	5	4	4	4	5	5	5	5	3	4
TRINITY_DN186_c7_g1_m.4085	Mitoferrin OS=Dictyostelium discoideum OX=44689 GN=mcfF PE=3 SV=1	mcfF	35.61	12.4	4	2	2	2	0	0	0	0	0	0	0	1	0	0	0	0	1	0	0	2	2	1	0	2	1	1	0	2	1	0	0	1	1	0	0	2	2	1	0	2	1	1	0	2	1
TRINITY_DN1860_c0_g1_m.4039	Protein PLASTID MOVEMENT IMPAIRED 1 OS=Arabidopsis thaliana OX=3702 GN=PMI1 PE=1 SV=1	PMI1	97.981	30.6	115	21	21	4	10	17	13	3	2	3	3	15	9	2	1	15	16	1	1	9	14	17	14	9	5	7	8	15	14	6	3	13	15	4	4	9	14	17	14	9	5	7	8	15	14
TRINITY_DN18607_c0_g1_m.4038	Pentatricopeptide repeat-containing protein At3g04760, chloroplastic OS=Arabidopsis thaliana OX=3702 GN=At3g04760 PE=2 SV=1	At3g04760	65.32	7.7	10	4	4	2	2	0	0	1	0	0	0	2	1	0	0	1	1	0	0	4	2	1	0	1	1	0	0	3	1	0	0	1	2	0	0	4	2	1	0	1	1	0	0	3	1
TRINITY_DN1861_c0_g1_m.4044	Calcium sensing receptor, chloroplastic OS=Arabidopsis thaliana OX=3702 GN=CAS PE=1 SV=1	CAS	24.022	37.6	137	7	7	9	8	11	7	7	9	9	11	9	9	10	8	8	8	8	6	5	5	7	6	5	6	6	6	6	7	6	5	6	6	5	5	5	5	7	6	5	6	6	6	6	7
TRINITY_DN1861_c0_g1_m.4045	Calcium sensing receptor, chloroplastic OS=Arabidopsis thaliana OX=3702 GN=CAS PE=1 SV=1	CAS	16.544	48	139	6	6	9	7	13	9	11	9	8	8	4	8	8	8	6	7	12	12	5	6	6	5	6	6	6	6	6	5	6	6	6	6	6	6	5	6	6	5	6	6	6	6	6	5
TRINITY_DN18619_c0_g1_m.4042	Zinc finger CCCH domain-containing protein ZFN-like OS=Pisum sativum OX=3888 PE=2 SV=1	--	28.958	28.3	21	4	4	3	2	2	3	1	2	0	0	2	2	0	0	2	2	0	0	4	3	3	4	3	3	0	0	3	3	0	0	3	3	0	0	4	3	3	4	3	3	0	0	3	3
TRINITY_DN1863_c0_g1_m.4050	Mitogen-activated protein kinase homolog NTF3 OS=Nicotiana tabacum OX=4097 GN=NTF3 PE=1 SV=1	NTF3	42.848	7.2	11	3	2	1	1	1	1	1	1	0	1	1	1	0	0	1	1	0	0	2	3	3	3	3	2	1	3	2	2	3	3	3	3	0	0	1	2	2	2	2	2	1	2	2	2
TRINITY_DN1864_c0_g1_m.4054	Protein CURVATURE THYLAKOID 1D, chloroplastic OS=Arabidopsis thaliana OX=3702 GN=CURT1D PE=1 SV=1	CURT1D	22.878	34	69	6	6	4	3	8	7	4	3	4	4	5	2	4	4	4	4	5	4	5	4	5	5	5	4	5	5	6	5	5	5	5	5	5	5	5	4	5	5	5	4	5	5	6	5
TRINITY_DN1865_c0_g1_m.4055	Adenine phosphoribosyltransferase 1, chloroplastic OS=Arabidopsis thaliana OX=3702 GN=APT1 PE=1 SV=2	APT1	28.445	46.4	234	13	13	19	19	16	11	18	16	14	13	12	13	13	14	13	15	13	15	12	12	10	13	10	12	12	11	11	12	10	11	11	12	8	9	12	12	10	13	10	12	12	11	11	12
TRINITY_DN1866_c0_g1_m.4057	uncharacterized protein LOC18034376 [Citrus clementina]	--	17.367	15.2	11	2	2	1	2	1	1	1	1	0	0	1	1	0	0	0	2	0	0	1	2	1	1	1	1	1	1	1	2	1	0	0	2	0	0	1	2	1	1	1	1	1	1	1	2
TRINITY_DN1867_c1_g2_m.4060	mRNA-decapping enzyme subunit 2 OS=Arabidopsis thaliana OX=3702 GN=DCP2 PE=1 SV=1	DCP2	36.343	11.8	5	3	3	3	0	0	1	0	0	0	0	1	0	0	0	0	0	0	0	3	0	0	2	1	1	0	0	1	0	1	0	0	0	0	0	3	0	0	2	1	1	0	0	1	0
TRINITY_DN187_c0_g1_m.4121	ADP,ATP carrier protein 3, mitochondrial OS=Arabidopsis thaliana OX=3702 GN=AAC3 PE=1 SV=1	AAC3	45.178	27.8	131	13	6	13	10	9	8	8	9	7	8	8	9	9	8	8	7	6	4	12	11	13	12	13	13	13	13	12	12	12	13	11	13	13	12	6	6	6	6	6	6	6	6	6	6
TRINITY_DN187_c0_g2_m.4123	ADP,ATP carrier protein 1, mitochondrial OS=Gossypium hirsutum OX=3635 GN=ANT1 PE=2 SV=1	ANT1	41.898	44.9	452	17	10	35	30	20	23	29	33	30	26	25	33	28	31	38	33	20	18	16	13	15	14	17	16	15	16	15	15	15	17	15	17	13	12	10	8	8	8	10	9	8	9	9	9
TRINITY_DN1870_c0_g1_m.4086	MLO-like protein 1 OS=Arabidopsis thaliana OX=3702 GN=MLO1 PE=1 SV=1	MLO1	45.586	7.8	16	3	3	3	2	1	1	1	1	0	0	2	2	0	0	1	2	0	0	3	3	2	2	2	2	2	2	2	3	0	0	2	3	0	0	3	3	2	2	2	2	2	2	2	3
TRINITY_DN1871_c0_g3_m.4089	Histone H4 OS=Glycine max OX=3847 PE=3 SV=1	--	11.409	51.5	123	8	8	6	7	9	8	8	6	10	5	7	2	7	9	10	6	12	11	7	7	7	5	7	7	7	6	7	7	7	7	7	7	7	6	7	7	7	5	7	7	7	6	7	7
TRINITY_DN18728_c0_g1_m.4094	Protease Do-like 5, chloroplastic OS=Arabidopsis thaliana OX=3702 GN=DEGP5 PE=1 SV=3	DEGP5	17.018	37.2	34	4	4	1	2	2	3	2	3	3	3	2	3	4	1	1	2	1	1	2	2	2	3	3	3	3	3	2	3	4	2	2	3	2	2	2	2	2	3	3	3	3	3	2	3
TRINITY_DN1874_c0_g1_m.4104	Ubiquitin carboxyl-terminal hydrolase 2 OS=Arabidopsis thaliana OX=3702 GN=UCH2 PE=1 SV=1	UCH2	36.086	20	29	5	5	3	3	3	1	3	1	4	1	0	1	1	2	1	3	2	0	3	2	3	3	4	3	4	2	1	4	2	2	3	5	2	1	3	2	3	3	4	3	4	2	1	4
TRINITY_DN1877_c0_g1_m.4109	Aminopeptidase M1 OS=Arabidopsis thaliana OX=3702 GN=APM1 PE=1 SV=1	APM1	79.636	53.2	435	30	30	30	32	27	30	30	30	24	29	24	27	26	26	33	35	17	15	24	24	26	26	24	27	22	26	22	24	26	23	24	26	18	18	24	24	26	26	24	27	22	26	22	24
TRINITY_DN1877_c0_g1_m.4110	Aminopeptidase M1 OS=Arabidopsis thaliana OX=3702 GN=APM1 PE=1 SV=1	APM1	20.742	45.3	124	8	8	8	7	10	8	7	7	7	9	8	7	7	9	9	7	7	7	6	7	6	6	6	6	6	8	7	6	6	7	7	6	4	6	6	7	6	6	6	6	6	8	7	6
TRINITY_DN1877_c1_g1_m.4111	3-oxoacyl-[acyl-carrier-protein] reductase, chloroplastic OS=Cuphea lanceolata OX=3930 GN=CLKR27 PE=2 SV=1	CLKR27	34.033	26.9	103	7	7	7	5	7	5	4	7	6	6	10	6	8	8	9	5	4	6	6	3	6	4	6	5	5	6	6	5	5	5	4	4	6	5	6	3	6	4	6	5	5	6	6	5
TRINITY_DN1878_c0_g1_m.4113	Prolyl-tRNA synthetase associated domain-containing protein 1 OS=Bos taurus OX=9913 GN=PRORSD1 PE=2 SV=1	PRORSD1	35.213	36.7	33	9	9	1	4	0	2	1	5	2	1	3	1	0	2	4	5	1	1	6	6	3	4	2	6	4	3	3	5	2	5	4	6	3	3	6	6	3	4	2	6	4	3	3	5
TRINITY_DN1879_c0_g1_m.4116	Protein VAC14 homolog OS=Arabidopsis thaliana OX=3702 GN=VAC14 PE=1 SV=2	VAC14	57.406	10.6	7	5	5	1	2	0	0	1	1	0	0	1	0	0	0	0	1	0	0	3	4	3	2	4	3	0	0	3	3	0	0	5	2	0	0	3	4	3	2	4	3	0	0	3	3
TRINITY_DN1879_c0_g5_m.4119	30S ribosomal protein S3, chloroplastic OS=Citrus sinensis OX=2711 GN=rps3 PE=3 SV=1	rps3	25.287	61.6	190	14	14	14	10	13	14	13	9	16	10	15	14	10	9	15	13	7	8	14	13	13	13	12	12	14	14	13	13	12	11	14	12	9	10	14	13	13	13	12	12	14	14	13	13
TRINITY_DN188_c0_g1_m.4149	Serine/threonine-protein kinase STY8 OS=Arabidopsis thaliana OX=3702 GN=STY8 PE=1 SV=2	STY8	120.06	17.8	56	12	12	8	9	3	2	5	6	0	1	8	3	0	0	6	5	0	0	9	11	8	6	7	7	2	1	10	7	1	0	7	7	0	0	9	11	8	6	7	7	2	1	10	7
TRINITY_DN188_c0_g2_m.4152	Serine/threonine-protein kinase EDR1 OS=Arabidopsis thaliana OX=3702 GN=EDR1 PE=1 SV=1	EDR1	136.26	16.3	71	16	13	5	7	10	3	8	3	4	6	4	5	0	1	6	9	0	0	9	10	15	8	10	7	7	7	7	9	5	2	12	14	2	1	8	8	12	6	8	5	5	5	7	7
TRINITY_DN7153_c0_g1_m.15725	Histone H2B.4 OS=Arabidopsis thaliana OX=3702 GN=At2g37470 PE=1 SV=3	At2g37470	15.447	30.9	54	5	5	4	3	5	3	3	2	4	3	4	3	3	4	4	3	3	3	4	3	5	4	4	3	4	4	4	4	3	4	4	3	4	4	4	3	5	4	4	3	4	4	4	4
TRINITY_DN1881_c1_g1_m.4127	Organic cation/carnitine transporter 7 OS=Arabidopsis thaliana OX=3702 GN=OCT7 PE=2 SV=1	OCT7	41.155	4	3	1	1	1	1	0	0	1	0	0	0	0	0	0	0	0	0	0	0	1	1	1	0	1	1	1	0	1	1	0	0	1	1	0	0	1	1	1	0	1	1	1	0	1	1
TRINITY_DN1882_c0_g2_m.4132	Mechanosensitive ion channel protein 1, mitochondrial OS=Arabidopsis thaliana OX=3702 GN=MSL1 PE=2 SV=1	MSL1	59.272	26.1	71	9	9	8	6	4	5	5	6	1	2	2	6	5	4	7	5	3	2	7	7	4	5	6	8	4	4	3	7	4	4	7	8	3	2	7	7	4	5	6	8	4	4	3	7
TRINITY_DN1884_c0_g1_m.4139	hypothetical protein CISIN_1g0130991mg [Citrus sinensis]	--	50.901	11.6	20	4	4	1	0	4	2	0	1	2	2	1	0	1	1	4	1	0	0	3	3	4	3	2	1	3	3	1	2	2	1	4	2	0	0	3	3	4	3	2	1	3	3	1	2
TRINITY_DN1886_c0_g1_m.4143	Protein DETOXIFICATION 40 OS=Arabidopsis thaliana OX=3702 GN=DTX40 PE=1 SV=1	DTX40	36.464	22.8	12	4	4	1	1	0	1	2	2	1	0	1	0	0	1	1	1	0	0	2	1	0	1	3	2	1	0	1	0	0	1	1	3	1	2	2	1	0	1	3	2	1	0	1	0
TRINITY_DN1887_c0_g1_m.4147	Ubiquitin-conjugating enzyme E2 34 OS=Arabidopsis thaliana OX=3702 GN=UBC34 PE=2 SV=1	UBC34	26.933	4.2	2	1	1	0	0	0	0	0	0	0	0	0	1	0	0	0	1	0	0	0	0	0	0	0	0	0	0	0	1	0	0	0	1	0	0	0	0	0	0	0	0	0	0	0	1
TRINITY_DN189_c0_g1_m.4189	Stearoyl-[acyl-carrier-protein] 9-desaturase, chloroplastic OS=Ricinus communis OX=3988 PE=1 SV=1	--	48.84	33.3	90	12	7	13	10	2	3	8	8	3	5	7	5	3	5	7	8	1	2	10	8	5	7	8	9	6	7	9	11	7	9	8	10	1	2	6	4	2	4	4	5	4	4	5	7
TRINITY_DN189_c0_g2_m.4191	Stearoyl-[acyl-carrier-protein] 9-desaturase, chloroplastic OS=Ricinus communis OX=3988 PE=1 SV=1	--	45.016	22.9	11	8	3	2	3	0	0	2	1	0	0	2	1	0	0	0	0	0	0	7	7	4	3	6	6	2	4	7	6	3	4	4	6	1	1	3	3	1	0	2	2	0	1	3	2
TRINITY_DN189_c1_g1_m.4192	Methylmalonate-semialdehyde dehydrogenase [acylating], mitochondrial OS=Arabidopsis thaliana OX=3702 GN=ALDH6B2 PE=1 SV=2	ALDH6B2	57.575	40.2	204	15	15	13	13	11	14	10	12	13	15	11	13	15	11	10	15	13	15	12	12	9	14	13	12	11	11	11	13	12	11	11	12	11	13	12	12	9	14	13	12	11	11	11	13
TRINITY_DN189_c2_g1_m.4193	Transformation/transcription domain-associated protein OS=Homo sapiens OX=9606 GN=TRRAP PE=1 SV=3	TRRAP	396.63	11.4	123	33	33	22	20	7	3	16	15	0	0	12	11	0	0	9	8	0	0	24	25	16	17	23	25	6	6	18	19	3	4	20	16	0	1	24	25	16	17	23	25	6	6	18	19
TRINITY_DN189_c2_g1_m.4194	Transformation/transcription domain-associated protein OS=Homo sapiens OX=9606 GN=TRRAP PE=1 SV=3	TRRAP	37.297	12.3	5	3	3	1	1	0	0	1	1	0	0	0	0	0	0	0	1	0	0	2	3	1	1	2	2	0	0	1	2	0	0	1	2	0	0	2	3	1	1	2	2	0	0	1	2
TRINITY_DN1890_c0_g1_m.4158	Metal tolerance protein A2 OS=Arabidopsis thaliana OX=3702 GN=MTPA2 PE=2 SV=2	MTPA2	45.44	14.9	11	4	4	1	1	0	0	1	1	0	0	4	1	0	0	1	1	0	0	2	2	2	1	3	2	1	1	3	2	0	1	2	2	0	0	2	2	2	1	3	2	1	1	3	2
TRINITY_DN18906_c0_g2_m.4155	hypothetical protein CICLE_v10021193mg [Citrus clementina]	--	25.635	9.2	15	2	2	1	1	2	1	1	1	1	1	1	1	1	1	1	1	0	0	1	1	2	1	1	1	2	2	1	1	2	2	1	2	2	2	1	1	2	1	1	1	2	2	1	1
TRINITY_DN18906_c0_g2_m.4157	hypothetical protein CICLE_v10021193mg [Citrus clementina]	--	14.241	28.8	15	3	3	1	1	1	1	1	1	0	1	1	1	1	1	0	0	2	2	1	1	1	1	1	1	0	1	1	1	1	1	0	0	2	2	1	1	1	1	1	1	0	1	1	1
TRINITY_DN1891_c1_g1_m.4165	CDK-activating kinase assembly factor MAT1 OS=Mus musculus OX=10090 GN=Mnat1 PE=1 SV=2	Mnat1	20.778	20.6	1	2	2	0	0	0	0	0	0	0	0	0	0	0	0	0	1	0	0	0	0	1	1	0	2	1	1	0	2	0	0	1	1	0	0	0	0	1	1	0	2	1	1	0	2
TRINITY_DN1892_c0_g1_m.4173	60S ribosomal protein L18-3 OS=Arabidopsis thaliana OX=3702 GN=RPL18C PE=2 SV=1	RPL18C	21.045	43.9	23	8	2	2	2	2	2	1	2	2	2	2	0	2	1	2	1	0	0	7	8	8	8	7	8	8	7	8	7	7	6	8	7	4	4	2	2	2	2	1	2	2	2	2	1
TRINITY_DN1892_c0_g2_m.4174	60S ribosomal protein L18-2 OS=Arabidopsis thaliana OX=3702 GN=RPL18B PE=1 SV=2	RPL18B	23.902	37.7	134	8	2	10	9	9	8	9	11	8	8	8	12	5	6	11	12	5	3	7	7	7	7	8	7	7	6	7	7	6	5	7	7	4	3	2	1	1	1	2	1	1	1	1	1
TRINITY_DN18925_c0_g1_m.4168	Chlorophyllase-2, chloroplastic OS=Arabidopsis thaliana OX=3702 GN=CLH2 PE=1 SV=1	CLH2	34.185	11.6	8	3	3	0	2	0	0	0	1	1	0	1	0	1	0	0	0	1	1	1	2	0	1	1	1	1	0	1	0	1	1	1	1	2	1	1	2	0	1	1	1	1	0	1	0
TRINITY_DN18925_c0_g2_m.4171	Protein TRI1 OS=Saccharomyces cerevisiae (strain ATCC 204508 / S288c) OX=559292 GN=TRI1 PE=1 SV=1	TRI1	12.206	28.9	12	3	3	1	2	0	1	1	1	0	0	2	1	0	0	2	1	0	0	2	2	1	1	1	1	0	0	2	1	0	0	2	1	0	0	2	2	1	1	1	1	0	0	2	1
TRINITY_DN1893_c0_g1_m.4176	Glutamate receptor 3.2 OS=Arabidopsis thaliana OX=3702 GN=GLR3.2 PE=1 SV=2	GLR3.2	20.034	58.9	209	10	10	12	12	9	13	12	11	12	12	16	11	15	14	13	9	19	19	8	9	8	9	9	9	8	8	9	10	9	9	9	10	10	10	8	9	8	9	9	9	8	8	9	10
TRINITY_DN18947_c0_g1_m.4178	Subtilisin-like protease SBT1.7 OS=Arabidopsis thaliana OX=3702 GN=SBT1.7 PE=1 SV=1	SBT1.7	80.062	9.1	24	5	5	0	0	2	1	0	0	1	2	1	0	2	3	1	2	5	4	1	1	2	1	1	1	1	2	1	2	2	3	2	2	5	5	1	1	2	1	1	1	1	2	1	2
TRINITY_DN1895_c0_g1_m.4179	Uncharacterized methyltransferase At2g41040, chloroplastic OS=Arabidopsis thaliana OX=3702 GN=At2g41040 PE=1 SV=1	At2g41040	37.007	45.6	115	10	10	8	9	8	7	7	8	7	9	12	11	4	1	10	7	4	3	8	9	9	8	9	9	7	9	9	9	6	6	10	8	5	4	8	9	9	8	9	9	7	9	9	9
TRINITY_DN1899_c0_g1_m.4186	ABC transporter C family member 10 OS=Arabidopsis thaliana OX=3702 GN=ABCC10 PE=2 SV=2	ABCC10	115.15	8.4	27	8	8	4	6	0	0	6	3	0	1	3	2	0	0	1	0	0	1	6	8	0	1	6	6	3	1	3	5	1	2	2	3	0	1	6	8	0	1	6	6	3	1	3	5
TRINITY_DN1899_c0_g1_m.4188	ABC transporter C family member 10 OS=Arabidopsis thaliana OX=3702 GN=ABCC10 PE=2 SV=2	ABCC10	28.018	23.4	20	5	5	4	4	0	0	5	3	0	1	2	1	0	0	0	0	0	0	4	4	0	0	5	4	0	2	3	3	1	1	0	1	2	0	4	4	0	0	5	4	0	2	3	3
TRINITY_DN190_c0_g1_m.4237	Glycine-rich RNA-binding protein OS=Daucus carota OX=4039 PE=2 SV=1	--	10.113	77.4	71	7	7	6	9	4	1	5	4	6	4	6	3	8	5	3	3	1	3	5	7	5	5	5	5	6	5	6	6	6	6	7	4	4	6	5	7	5	5	5	5	6	5	6	6
TRINITY_DN1900_c0_g1_m.4204	Probable glutathione S-transferase OS=Glycine max OX=3847 GN=HSP26-A PE=2 SV=1	HSP26-A	27.556	44.4	95	11	11	12	11	8	6	10	7	4	4	6	2	3	4	9	6	2	1	10	10	9	8	8	8	8	6	8	5	7	8	9	7	2	1	10	10	9	8	8	8	8	6	8	5
TRINITY_DN19018_c0_g1_m.4206	Uncharacterized protein At2g27730, mitochondrial OS=Arabidopsis thaliana OX=3702 GN=At2g27730 PE=1 SV=1	At2g27730	19.231	30.5	50	6	6	6	3	3	3	4	4	3	2	4	3	3	4	2	2	2	2	5	3	5	5	6	4	4	6	5	6	5	3	5	5	5	4	5	3	5	5	6	4	4	6	5	6
TRINITY_DN1902_c0_g1_m.4210	Enoyl-[acyl-carrier-protein] reductase, mitochondrial OS=Arabidopsis thaliana OX=3702 GN=At3g45770 PE=1 SV=1	At3g45770	29.85	34.7	104	7	7	8	7	7	7	9	8	6	6	7	7	5	8	8	7	2	2	6	5	7	5	5	5	5	6	6	6	6	7	5	5	3	3	6	5	7	5	5	5	5	6	6	6
TRINITY_DN19026_c0_g1_m.4209	hypothetical protein CICLE_v10012969mg [Citrus clementina]	--	16.973	13.5	33	2	2	1	0	3	2	0	0	3	2	2	0	2	4	3	1	5	5	2	2	2	2	2	2	2	2	2	0	2	2	2	2	2	2	2	2	2	2	2	2	2	2	2	0
TRINITY_DN1904_c0_g1_m.4214	Haloacid dehalogenase-like hydrolase domain-containing protein At4g39970 OS=Arabidopsis thaliana OX=3702 GN=At4g39970 PE=2 SV=1	At4g39970	14.173	40.6	78	4	4	5	3	5	4	3	3	7	5	4	4	9	6	4	4	7	5	3	2	3	2	2	2	3	2	2	2	3	3	3	2	3	4	3	2	3	2	2	2	3	2	2	2
TRINITY_DN1904_c1_g1_m.4217	U-box domain-containing protein 34 OS=Arabidopsis thaliana OX=3702 GN=PUB34 PE=3 SV=1	PUB34	13.1	33.1	45	5	5	4	3	2	3	2	4	3	4	4	3	4	1	4	3	1	0	4	3	4	4	3	4	4	4	4	4	4	3	3	4	1	2	4	3	4	4	3	4	4	4	4	4
TRINITY_DN1904_c3_g1_m.4219	Protein LYK5 OS=Arabidopsis thaliana OX=3702 GN=LYK5 PE=2 SV=1	LYK5	74.473	5.2	5	3	3	1	0	0	0	2	0	0	0	1	0	0	0	1	0	0	0	2	1	1	1	3	1	1	0	1	1	1	1	2	1	1	1	2	1	1	1	3	1	1	0	1	1
TRINITY_DN19067_c0_g1_m.4224	ATPase ARSA1 OS=Chlamydomonas reinhardtii OX=3055 GN=ARSA1 PE=1 SV=2	ARSA1	42.413	13.1	22	4	4	2	2	2	3	1	2	0	0	3	1	1	1	1	2	1	0	4	4	2	3	4	3	1	1	3	3	2	2	3	3	2	1	4	4	2	3	4	3	1	1	3	3
TRINITY_DN1909_c0_g1_m.4234	uncharacterized protein LOC18046580 [Citrus clementina]	--	18.905	35.1	28	4	4	2	0	1	2	2	3	2	3	0	1	3	1	2	1	3	2	3	3	3	3	3	3	4	3	0	2	4	4	3	2	4	4	3	3	3	3	3	3	4	3	0	2
TRINITY_DN191_c0_g1_m.4279	uncharacterized protein LOC18043549 [Citrus clementina]	--	46.157	47.6	194	12	12	15	14	12	10	16	14	12	8	15	12	13	11	13	14	9	6	11	12	10	11	11	11	10	9	12	11	11	11	11	11	9	7	11	12	10	11	11	11	10	9	12	11
TRINITY_DN1910_c0_g1_m.4239	Protein IQ-DOMAIN 32 OS=Arabidopsis thaliana OX=3702 GN=IQD32 PE=1 SV=3	IQD32	89.451	11	34	7	7	3	2	3	2	3	2	2	3	3	1	0	0	4	6	0	0	6	4	5	2	5	5	2	4	6	4	0	1	4	6	0	0	6	4	5	2	5	5	2	4	6	4
TRINITY_DN1911_c0_g1_m.4243	Serine/arginine repetitive matrix protein 2 OS=Homo sapiens OX=9606 GN=SRRM2 PE=1 SV=2	SRRM2	103.65	1.4	1	1	1	0	0	0	0	0	0	0	0	0	0	1	0	0	0	0	0	0	0	0	1	0	0	0	0	0	0	1	0	0	0	0	1	0	0	0	1	0	0	0	0	0	0
TRINITY_DN1912_c1_g2_m.4254	Probable protein phosphatase 2C 33 OS=Arabidopsis thaliana OX=3702 GN=PPC6-1 PE=1 SV=1	PPC6-1	53.956	2.4	9	1	1	1	1	1	1	0	1	0	0	1	1	0	0	1	1	0	0	1	1	1	1	1	1	1	1	1	1	1	0	1	1	1	0	1	1	1	1	1	1	1	1	1	1
TRINITY_DN1916_c0_g1_m.4270	GTP-binding protein At2g22870 OS=Arabidopsis thaliana OX=3702 GN=EMB2001 PE=2 SV=2	EMB2001	39.272	20.2	5	4	4	0	2	0	0	0	0	0	0	2	1	0	0	0	0	0	0	2	2	1	1	1	2	0	0	3	1	0	0	1	0	0	0	2	2	1	1	1	2	0	0	3	1
TRINITY_DN19164_c0_g1_m.4268	Sugar transport protein 13 OS=Arabidopsis thaliana OX=3702 GN=STP13 PE=1 SV=2	STP13	57.667	9.2	29	4	4	3	2	1	1	2	4	0	1	1	2	2	1	2	2	3	2	3	3	3	3	3	4	3	3	3	3	2	2	3	3	3	2	3	3	3	3	3	4	3	3	3	3
TRINITY_DN192_c1_g1_m.4314	UBP1-associated protein 2A OS=Arabidopsis thaliana OX=3702 GN=UBA2A PE=1 SV=1	UBA2A	51.433	4.9	3	2	2	1	0	0	0	0	0	0	0	1	0	0	0	0	0	1	0	1	2	0	1	1	1	0	0	1	0	0	0	2	1	1	0	1	2	0	1	1	1	0	0	1	0
TRINITY_DN1921_c0_g1_m.4285	Serine/threonine-protein kinase SRK2E OS=Arabidopsis thaliana OX=3702 GN=SRK2E PE=1 SV=1	SRK2E	41.126	12.9	10	5	1	1	0	2	0	0	0	0	1	0	0	1	1	1	2	1	0	2	3	5	4	2	3	2	3	1	3	3	3	5	4	4	4	1	1	1	1	1	1	0	0	0	1
TRINITY_DN19210_c0_g1_m.4283	ATP synthase subunit delta, chloroplastic OS=Arabidopsis thaliana OX=3702 GN=ATPD PE=1 SV=1	ATPD	25.586	46.8	114	10	10	7	7	7	7	4	5	7	7	9	4	7	11	6	7	10	9	7	9	8	8	7	6	8	8	9	6	8	9	8	7	7	9	7	9	8	8	7	6	8	8	9	6
TRINITY_DN1923_c0_g1_m.4287	Glutathione S-transferase DHAR2 OS=Arabidopsis thaliana OX=3702 GN=DHAR2 PE=1 SV=1	DHAR2	23.724	75.6	409	15	15	32	28	27	28	31	22	23	27	31	22	24	24	28	29	15	18	15	14	15	15	15	14	15	14	15	14	14	15	15	14	13	13	15	14	15	15	15	14	15	14	15	14
TRINITY_DN1924_c0_g1_m.4288	uncharacterized protein LOC18045874 [Citrus clementina]	--	17.502	13.2	26	3	3	3	1	1	0	3	2	1	2	3	1	1	1	3	1	1	2	3	2	3	1	3	2	2	3	3	1	3	3	3	2	3	3	3	2	3	1	3	2	2	3	3	1
TRINITY_DN1924_c0_g1_m.4289	uncharacterized protein LOC18045874 [Citrus clementina]	--	15.987	14	0	1	1	0	0	0	0	0	0	0	0	0	0	0	0	0	0	0	0	1	1	1	0	1	1	0	1	1	1	0	1	1	1	1	1	1	1	1	0	1	1	0	1	1	1
TRINITY_DN19250_c0_g1_m.4291	9-cis-epoxycarotenoid dioxygenase NCED1, chloroplastic OS=Solanum lycopersicum OX=4081 GN=NCED1 PE=1 SV=2	NCED1	67.043	5.3	5	2	2	1	1	0	0	1	1	0	0	1	0	0	0	0	0	0	0	1	1	2	0	1	1	1	1	1	0	0	1	1	0	0	0	1	1	2	0	1	1	1	1	1	0
TRINITY_DN19252_c0_g1_m.4294	Homoserine kinase OS=Arabidopsis thaliana OX=3702 GN=HSK PE=1 SV=1	HSK	39.75	38.7	114	8	8	8	8	9	7	7	8	7	7	7	7	5	7	8	9	5	5	6	6	8	6	6	6	5	6	5	7	6	4	6	7	4	3	6	6	8	6	6	6	5	6	5	7
TRINITY_DN1926_c0_g1_m.4297	Malonyl-CoA:anthocyanidin 5-O-glucoside-6''-O-malonyltransferase OS=Arabidopsis thaliana OX=3702 GN=5MAT PE=1 SV=1	5MAT	56.443	6.5	3	3	2	0	1	0	0	0	0	0	2	0	0	0	0	0	0	0	0	1	2	1	1	1	2	1	2	1	1	1	1	1	1	1	1	0	1	0	0	0	1	0	1	0	0
TRINITY_DN19277_c0_g1_m.4299	Pentatricopeptide repeat-containing protein At3g29230 OS=Arabidopsis thaliana OX=3702 GN=PCMP-E27 PE=2 SV=1	PCMP-E27	68.557	2.9	1	1	1	0	0	0	0	0	0	0	0	1	0	0	0	0	0	0	0	1	1	0	0	1	0	0	0	1	1	0	0	1	0	0	0	1	1	0	0	1	0	0	0	1	1
TRINITY_DN1928_c0_g1_m.4305	Heat shock 70 kDa protein 17 OS=Arabidopsis thaliana OX=3702 GN=HSP70-17 PE=2 SV=1	HSP70-17	103.56	10.5	19	7	7	0	0	1	1	0	0	0	0	0	0	1	2	2	1	7	4	2	0	2	2	1	1	0	1	2	0	2	3	3	4	5	6	2	0	2	2	1	1	0	1	2	0
TRINITY_DN1929_c0_g1_m.4311	Glutamine--tRNA ligase OS=Lupinus luteus OX=3873 PE=2 SV=2	--	91.636	40.4	251	30	30	21	24	16	12	21	21	14	16	18	15	10	9	25	18	5	6	27	25	22	21	26	25	18	22	22	20	17	18	26	23	9	8	27	25	22	21	26	25	18	22	22	20
TRINITY_DN1930_c0_g1_m.4322	6-phosphogluconate dehydrogenase, decarboxylating 1, chloroplastic OS=Arabidopsis thaliana OX=3702 GN=PGD1 PE=1 SV=1	PGD1	54.108	57.8	375	21	19	32	36	21	24	25	26	23	22	25	23	19	21	29	27	10	12	21	21	19	20	21	20	20	19	18	20	17	19	21	20	13	13	19	19	17	18	19	18	18	17	16	18
TRINITY_DN19344_c0_g1_m.4335	uncharacterized protein LOC102623578 [Citrus sinensis]	--	17.01	8.1	13	1	1	1	1	1	1	1	1	0	1	1	1	0	0	1	1	1	1	1	1	1	1	1	1	1	1	1	1	1	1	1	1	1	1	1	1	1	1	1	1	1	1	1	1
TRINITY_DN1936_c1_g1_m.4349	Protein NLP2 OS=Arabidopsis thaliana OX=3702 GN=NLP2 PE=2 SV=3	NLP2	104.38	4.2	5	3	3	1	1	0	0	2	0	0	0	1	0	0	0	0	0	0	0	1	2	0	0	2	2	0	0	2	2	0	1	1	1	1	0	1	2	0	0	2	2	0	0	2	2
TRINITY_DN19360_c0_g1_m.4343	Protein STRICTOSIDINE SYNTHASE-LIKE 3 OS=Arabidopsis thaliana OX=3702 GN=SSL3 PE=2 SV=1	SSL3	43.884	19.9	25	7	7	2	2	3	2	4	2	1	1	1	1	0	0	3	2	1	0	4	3	4	4	4	5	5	3	2	4	2	0	3	5	5	1	4	3	4	4	4	5	5	3	2	4
TRINITY_DN1937_c0_g1_m.4352	Low-temperature-induced 65 kDa protein OS=Arabidopsis thaliana OX=3702 GN=LTI65 PE=2 SV=2	LTI65	64.63	50.5	204	22	22	21	21	6	4	20	16	10	10	29	17	10	7	11	14	4	4	21	19	12	9	21	20	13	14	21	17	14	12	14	19	7	4	21	19	12	9	21	20	13	14	21	17
TRINITY_DN19376_c0_g1_m.4351	Isoamylase 1, chloroplastic OS=Arabidopsis thaliana OX=3702 GN=ISA1 PE=1 SV=1	ISA1	91.055	17.9	57	10	10	6	5	2	2	4	4	2	2	7	7	1	0	7	8	0	0	8	8	5	6	7	5	6	5	7	9	3	3	8	7	1	1	8	8	5	6	7	5	6	5	7	9
TRINITY_DN1939_c0_g1_m.4359	Short-chain dehydrogenase reductase 2a OS=Arabidopsis thaliana OX=3702 GN=SDR2a PE=3 SV=1	SDR2a	31.668	30.6	65	7	7	5	4	5	4	6	4	5	5	4	5	4	3	5	4	1	1	6	5	7	5	7	6	6	7	5	5	5	4	6	5	1	2	6	5	7	5	7	6	6	7	5	5
TRINITY_DN1940_c0_g2_m.4360	Eukaryotic translation initiation factor 6-2 OS=Arabidopsis thaliana OX=3702 GN=EIF6-2 PE=2 SV=1	EIF6-2	26.481	39.2	58	6	3	3	4	5	3	5	3	5	4	7	5	2	1	4	5	1	1	5	5	6	3	5	5	6	5	6	6	2	3	4	6	1	1	2	2	3	0	2	2	3	2	3	3
TRINITY_DN1940_c0_g3_m.4361	Eukaryotic translation initiation factor 6-2 OS=Arabidopsis thaliana OX=3702 GN=EIF6-2 PE=2 SV=1	EIF6-2	26.505	22.4	5	4	1	1	0	0	0	1	1	0	0	2	0	0	0	0	0	0	0	4	4	3	3	4	4	3	3	4	4	2	2	2	3	1	1	1	1	0	0	1	1	0	0	1	1
TRINITY_DN1944_c0_g2_m.4372	Probable carboxylesterase 13 OS=Arabidopsis thaliana OX=3702 GN=CXE13 PE=1 SV=1	CXE13	30.374	42.1	109	9	9	6	6	6	7	10	7	6	5	10	6	9	8	8	10	3	2	8	8	7	8	8	7	8	8	7	8	8	8	8	8	3	2	8	8	7	8	8	7	8	8	7	8
TRINITY_DN1947_c0_g1_m.4377	CCG-binding protein 1 OS=Arabidopsis thaliana OX=3702 GN=MEE14 PE=1 SV=1	MEE14	23.207	12.9	7	2	2	0	1	1	1	1	1	0	0	0	0	0	0	1	1	0	0	1	2	1	1	2	1	2	1	0	1	0	1	2	2	0	0	1	2	1	1	2	1	2	1	0	1
TRINITY_DN1949_c0_g1_m.4380	GEM-like protein 5 OS=Arabidopsis thaliana OX=3702 GN=At5g13200 PE=1 SV=1	At5g13200	31.391	17.3	19	4	4	4	3	0	0	3	2	0	0	3	1	1	0	1	1	0	0	4	4	1	0	3	3	1	2	4	2	1	0	2	2	1	1	4	4	1	0	3	3	1	2	4	2
TRINITY_DN195_c0_g1_m.4408	Hypersensitive-induced response protein 2 OS=Arabidopsis thaliana OX=3702 GN=HIR2 PE=1 SV=1	HIR2	31.283	57.5	221	14	10	16	14	13	12	17	15	12	12	12	15	16	15	15	14	12	11	13	13	13	14	12	13	12	12	11	13	14	13	13	13	10	9	9	9	9	10	8	9	8	9	7	9
TRINITY_DN1950_c0_g1_m.4382	EEF1A lysine methyltransferase 2 OS=Homo sapiens OX=9606 GN=EEF1AKMT2 PE=1 SV=2	EEF1AKMT2	21.3	34.2	35	5	5	3	3	3	4	2	2	1	1	3	2	1	1	5	4	0	0	3	4	3	4	3	3	2	3	3	4	2	2	5	4	0	1	3	4	3	4	3	3	2	3	3	4
TRINITY_DN1950_c0_g1_m.4383	EEF1A lysine methyltransferase 2 OS=Homo sapiens OX=9606 GN=EEF1AKMT2 PE=1 SV=2	EEF1AKMT2	12.189	57.8	32	5	5	3	3	2	3	2	1	2	1	2	2	2	3	3	3	0	0	3	4	3	3	3	3	2	3	2	2	2	4	3	3	0	0	3	4	3	3	3	3	2	3	2	2
TRINITY_DN1954_c0_g1_m.4396	Aldehyde dehydrogenase family 2 member B7, mitochondrial OS=Arabidopsis thaliana OX=3702 GN=ALDH2B7 PE=1 SV=2	ALDH2B7	62.694	55.1	274	25	24	31	27	9	10	29	24	10	11	23	17	10	10	22	20	9	12	24	23	18	16	24	24	17	17	23	22	18	16	21	21	17	17	23	22	17	15	23	23	16	16	22	21
TRINITY_DN1955_c0_g1_m.4398	Adenine nucleotide transporter BT1, chloroplastic/mitochondrial OS=Arabidopsis thaliana OX=3702 GN=BT1 PE=1 SV=1	BT1	43.168	15.3	10	4	4	2	3	0	0	3	1	0	0	0	1	0	0	0	0	0	0	3	3	0	0	4	3	0	0	1	3	0	0	2	3	0	1	3	3	0	0	4	3	0	0	1	3
TRINITY_DN1957_c0_g1_m.4400	Probable ADP-ribosylation factor GTPase-activating protein AGD6 OS=Arabidopsis thaliana OX=3702 GN=AGD6 PE=1 SV=1	AGD6	29.957	19.2	10	4	4	2	1	0	0	3	2	0	0	1	1	0	0	0	0	0	0	2	3	1	0	3	2	0	1	2	2	1	0	1	1	0	0	2	3	1	0	3	2	0	1	2	2
TRINITY_DN196_c0_g1_m.4430	Vesicle-associated protein 1-1 OS=Arabidopsis thaliana OX=3702 GN=PVA11 PE=1 SV=1	PVA11	26.946	42.8	117	10	7	10	9	6	5	12	11	6	6	9	9	5	8	8	8	3	2	8	8	8	8	9	10	6	8	8	8	5	7	7	9	3	2	5	5	5	6	6	7	4	5	5	5
TRINITY_DN1961_c0_g1_m.4410	7-deoxyloganetic acid glucosyl transferase OS=Catharanthus roseus OX=4058 GN=7DLGT PE=1 SV=1	7DLGT	11.845	19.4	12	1	1	1	1	1	1	1	1	0	1	1	1	0	1	1	1	0	0	1	1	1	1	1	1	1	1	1	1	0	1	1	1	0	0	1	1	1	1	1	1	1	1	1	1
TRINITY_DN1962_c0_g1_m.4411	4-diphosphocytidyl-2-C-methyl-D-erythritol kinase, chloroplastic/chromoplastic (Fragment) OS=Solanum lycopersicum OX=4081 GN=ISPE PE=1 SV=1	ISPE	42.908	53.4	216	16	16	14	16	13	17	14	13	15	13	17	14	12	14	14	18	6	6	14	12	14	16	12	14	14	11	16	15	13	13	16	15	7	6	14	12	14	16	12	14	14	11	16	15
TRINITY_DN1963_c0_g1_m.4412	Elongation factor G-2, mitochondrial OS=Arabidopsis thaliana OX=3702 GN=MEFG2 PE=1 SV=1	MEFG2	84.166	24.3	134	15	15	17	20	7	4	16	18	4	2	15	10	1	1	9	10	0	0	13	15	8	6	13	13	9	6	12	10	3	5	10	11	1	2	13	15	8	6	13	13	9	6	12	10
TRINITY_DN1963_c0_g1_m.4413	Elongation factor G-2, mitochondrial OS=Arabidopsis thaliana OX=3702 GN=MEFG2 PE=1 SV=1	MEFG2	39.367	14.8	38	4	4	3	3	3	3	2	3	2	2	2	2	3	4	1	3	1	1	3	3	3	3	3	3	3	3	2	3	3	4	1	3	2	2	3	3	3	3	3	3	3	3	2	3
TRINITY_DN1964_c0_g2_m.4416	1,4-alpha-glucan-branching enzyme 1, chloroplastic/amyloplastic OS=Pisum sativum OX=3888 GN=SBEI PE=1 SV=1	SBEI	95.679	56	394	34	34	35	28	28	26	32	26	20	19	34	31	14	12	36	33	11	9	31	31	30	30	31	28	27	28	30	33	21	21	30	30	15	14	31	31	30	30	31	28	27	28	30	33
TRINITY_DN1966_c0_g1_m.4419	Peroxisomal fatty acid beta-oxidation multifunctional protein MFP2 OS=Arabidopsis thaliana OX=3702 GN=MFP2 PE=1 SV=1	MFP2	79.05	46.9	271	26	26	21	26	15	17	24	19	14	10	18	20	12	13	25	22	7	8	22	22	20	19	23	21	20	16	19	20	17	18	20	21	11	10	22	22	20	19	23	21	20	16	19	20
TRINITY_DN1967_c0_g1_m.4420	Probable cadmium/zinc-transporting ATPase HMA1, chloroplastic OS=Arabidopsis thaliana OX=3702 GN=HMA1 PE=2 SV=2	HMA1	65.107	9.5	28	5	5	3	3	2	2	3	2	1	1	2	2	1	0	3	3	0	0	3	4	5	4	5	5	4	4	3	4	3	1	5	5	0	0	3	4	5	4	5	5	4	4	3	4
TRINITY_DN1967_c0_g1_m.4421	Probable cadmium/zinc-transporting ATPase HMA1, chloroplastic OS=Arabidopsis thaliana OX=3702 GN=HMA1 PE=2 SV=2	HMA1	20.663	9.8	10	1	1	1	1	1	1	1	1	0	0	1	1	0	0	1	1	0	0	1	1	1	1	1	1	1	0	1	1	0	0	1	1	0	0	1	1	1	1	1	1	1	0	1	1
TRINITY_DN1969_c0_g1_m.4427	Probable ATP synthase 24 kDa subunit, mitochondrial OS=Arabidopsis thaliana OX=3702 GN=At2g21870 PE=1 SV=1	At2g21870	27.536	50.8	259	14	14	17	18	16	13	19	19	14	18	12	14	17	22	15	17	14	14	13	14	12	12	12	13	14	13	10	13	14	14	13	14	12	11	13	14	12	12	12	13	14	13	10	13
TRINITY_DN197_c0_g1_m.4485	Chloroplast stem-loop binding protein of 41 kDa b, chloroplastic OS=Arabidopsis thaliana OX=3702 GN=CSP41B PE=1 SV=1	CSP41B	18.62	41	166	7	7	10	10	12	11	9	9	12	12	11	8	10	12	9	10	10	11	7	7	6	7	7	7	7	7	7	7	7	7	7	7	6	6	7	7	6	7	7	7	7	7	7	7
TRINITY_DN1971_c0_g1_m.4431	NDR1/HIN1-like protein 1 OS=Arabidopsis thaliana OX=3702 GN=NHL1 PE=2 SV=1	NHL1	23.69	19.6	31	4	4	3	3	2	1	2	2	2	2	1	2	1	2	1	2	3	2	4	3	3	1	3	2	2	3	3	2	2	3	1	2	3	3	4	3	3	1	3	2	2	3	3	2
TRINITY_DN1971_c1_g1_m.4434	Protease Do-like 8, chloroplastic OS=Arabidopsis thaliana OX=3702 GN=DEGP8 PE=1 SV=1	DEGP8	22.642	15.9	19	3	3	1	2	1	2	1	2	2	1	0	0	2	2	1	0	1	1	1	3	1	2	2	2	3	2	0	1	2	3	3	3	2	1	1	3	1	2	2	2	3	2	0	1
TRINITY_DN1971_c1_g1_m.4435	Protease Do-like 8, chloroplastic OS=Arabidopsis thaliana OX=3702 GN=DEGP8 PE=1 SV=1	DEGP8	10.725	40	17	3	3	0	1	1	1	1	0	1	1	1	1	2	1	1	1	2	2	1	2	2	2	2	1	2	2	2	2	2	3	2	1	1	1	1	2	2	2	2	1	2	2	2	2
TRINITY_DN1972_c0_g1_m.4436	uncharacterized protein LOC18043075 isoform X1 [Citrus clementina]	--	29.71	55.8	112	11	11	6	6	10	6	6	8	10	9	9	6	9	7	5	6	4	5	9	9	10	9	9	9	9	10	9	9	10	10	8	9	5	6	9	9	10	9	9	9	9	10	9	9
TRINITY_DN1973_c0_g1_m.4437	Phosphomethylpyrimidine synthase, chloroplastic OS=Arabidopsis thaliana OX=3702 GN=THIC PE=1 SV=1	THIC	71.736	40.4	140	15	15	15	15	6	10	11	13	3	5	17	12	1	1	15	16	0	0	14	11	9	10	10	11	8	8	15	11	6	5	13	13	1	0	14	11	9	10	10	11	8	8	15	11
TRINITY_DN1974_c0_g1_m.4441	Calcium-dependent protein kinase 1 OS=Oryza sativa subsp. japonica OX=39947 GN=CPK1 PE=2 SV=1	CPK1	44.194	39.3	114	12	11	10	11	4	4	9	9	6	8	12	4	7	5	10	11	2	2	11	11	9	7	11	11	10	10	11	7	9	8	11	10	4	3	10	10	8	6	10	10	9	9	10	6
TRINITY_DN1974_c0_g1_m.4442	Calcium-dependent protein kinase 1 OS=Oryza sativa subsp. japonica OX=39947 GN=CPK1 PE=2 SV=1	CPK1	17.062	39.2	13	5	5	2	2	1	0	1	1	0	0	2	0	1	1	1	1	0	0	3	3	2	2	3	3	2	3	3	4	1	1	4	3	1	1	3	3	2	2	3	3	2	3	3	4
TRINITY_DN1974_c1_g1_m.4444	Calcium-dependent protein kinase 21 OS=Arabidopsis thaliana OX=3702 GN=CPK21 PE=1 SV=1	CPK21	19.626	35.5	39	6	4	4	5	1	2	4	4	1	1	3	2	1	1	3	4	2	1	4	5	4	4	5	5	2	4	6	4	1	3	6	6	3	4	2	3	3	2	3	3	1	3	4	2
TRINITY_DN1974_c1_g2_m.4445	Calcium-dependent protein kinase 9 OS=Arabidopsis thaliana OX=3702 GN=CPK9 PE=1 SV=1	CPK9	59.298	18.3	23	6	4	3	2	3	2	2	1	2	0	1	0	1	0	2	2	1	1	4	5	6	5	6	4	5	4	3	3	3	2	5	4	2	2	2	3	4	3	4	2	3	2	1	1
TRINITY_DN1974_c1_g3_m.4447	Calcium-dependent protein kinase OS=Daucus carota OX=4039 PE=2 SV=2	--	42.458	31.1	52	7	7	5	5	2	3	5	4	2	1	6	6	1	1	6	5	0	0	5	5	5	5	5	6	5	4	7	7	2	4	6	4	0	0	5	5	5	5	5	6	5	4	7	7
TRINITY_DN1975_c0_g1_m.4449	Protein SRG1 OS=Arabidopsis thaliana OX=3702 GN=SRG1 PE=2 SV=1	SRG1	39.722	28.8	41	8	8	5	4	4	1	2	5	1	2	0	2	0	0	8	7	0	0	6	7	7	4	7	7	4	3	3	4	3	1	7	7	0	1	6	7	7	4	7	7	4	3	3	4
TRINITY_DN1975_c0_g2_m.4450	Protein HOTHEAD OS=Arabidopsis thaliana OX=3702 GN=HTH PE=1 SV=1	HTH	67.123	26.9	36	12	10	0	0	4	3	1	0	2	3	0	0	3	3	1	2	6	8	3	2	6	5	2	3	5	6	2	3	7	7	5	6	9	8	2	1	4	3	1	2	3	4	2	1
TRINITY_DN1975_c0_g3_m.4451	Protein HOTHEAD OS=Arabidopsis thaliana OX=3702 GN=HTH PE=1 SV=1	HTH	53.79	7.5	1	3	1	0	0	0	1	0	0	0	0	0	0	0	0	0	0	0	0	1	1	2	3	1	1	2	2	0	2	2	2	2	2	2	2	0	0	0	1	0	0	0	0	0	0
TRINITY_DN1975_c1_g1_m.4453	FRIGIDA-like protein 4a OS=Arabidopsis thaliana OX=3702 GN=FRL4A PE=2 SV=1	FRL4A	59.095	9	13	4	4	3	3	0	0	2	2	0	0	2	1	0	0	0	0	0	0	3	3	1	1	3	3	1	0	2	3	0	1	2	2	0	0	3	3	1	1	3	3	1	0	2	3
TRINITY_DN1976_c2_g2_m.4464	Protein DETOXIFICATION 24 OS=Arabidopsis thaliana OX=3702 GN=DTX24 PE=2 SV=1	DTX24	53.773	4.1	12	2	2	2	2	0	0	2	2	0	0	0	2	0	0	1	1	0	0	2	2	0	0	2	2	0	1	1	2	0	0	2	2	0	0	2	2	0	0	2	2	0	1	1	2
TRINITY_DN1976_c2_g3_m.4465	COMPASS-like H3K4 histone methylase component WDR5A OS=Arabidopsis thaliana OX=3702 GN=WDR5A PE=1 SV=1	WDR5A	35.375	34	38	8	8	5	4	1	0	6	6	0	0	3	2	1	1	4	5	0	0	7	5	5	3	7	6	3	3	5	4	4	4	5	5	2	2	7	5	5	3	7	6	3	3	5	4
TRINITY_DN1977_c0_g1_m.4466	Monothiol glutaredoxin-S14, chloroplastic OS=Arabidopsis thaliana OX=3702 GN=GRXS14 PE=1 SV=2	GRXS14	19.528	19	19	2	2	2	1	2	2	1	2	1	1	2	1	0	0	2	1	0	1	2	1	2	1	1	1	2	1	2	1	1	1	2	2	0	1	2	1	2	1	1	1	2	1	2	1
TRINITY_DN1978_c0_g1_m.4469	Serine hydroxymethyltransferase 2, mitochondrial OS=Flaveria pringlei OX=4226 PE=2 SV=1	--	42.46	81.5	632	24	16	45	42	47	40	37	39	46	42	37	41	49	41	40	39	24	23	24	23	22	23	22	22	24	24	22	23	22	21	23	21	19	18	16	15	14	16	14	15	16	16	14	15
TRINITY_DN1978_c0_g1_m.4470	Serine hydroxymethyltransferase 2, mitochondrial OS=Flaveria pringlei OX=4226 PE=2 SV=1	--	18.228	49.4	0	5	2	0	0	0	0	0	0	0	0	0	0	0	0	0	0	0	0	4	4	5	5	5	5	5	5	5	5	5	5	5	5	4	4	2	2	2	2	2	2	2	2	2	2
TRINITY_DN1978_c0_g2_m.4472	Serine hydroxymethyltransferase, mitochondrial OS=Solanum tuberosum OX=4113 PE=2 SV=1	--	61.34	51.1	165	22	11	13	13	11	9	14	14	11	9	12	12	7	8	14	11	3	4	20	20	18	17	22	19	19	18	20	19	19	15	22	17	11	11	10	10	7	7	11	9	8	7	9	8
TRINITY_DN1978_c1_g1_m.4473	Rhodanese-like domain-containing protein 11, chloroplastic OS=Arabidopsis thaliana OX=3702 GN=STR11 PE=2 SV=1	STR11	32.488	25.4	65	5	5	4	2	6	5	4	3	5	3	5	3	5	3	5	5	3	4	4	3	5	5	4	3	5	5	5	4	5	4	5	4	3	2	4	3	5	5	4	3	5	5	5	4
TRINITY_DN1978_c2_g1_m.4474	N-terminal acetyltransferase A complex catalytic subunit NAA10 OS=Arabidopsis thaliana OX=3702 GN=NAA10 PE=1 SV=1	NAA10	24.016	18.9	22	3	3	3	2	3	0	1	2	0	2	2	1	0	0	3	3	0	0	2	2	2	1	2	2	1	2	2	1	1	0	2	2	0	0	2	2	2	1	2	2	1	2	2	1
TRINITY_DN1978_c4_g1_m.4478	uncharacterized protein LOC102609615 [Citrus sinensis]	--	78.722	12.2	45	8	8	4	2	3	4	3	3	2	4	2	3	2	1	5	5	1	1	5	5	6	7	4	6	5	5	4	6	4	2	6	7	2	2	5	5	6	7	4	6	5	5	4	6
TRINITY_DN198_c0_g1_m.4506	Bifunctional nitrilase/nitrile hydratase NIT4A OS=Nicotiana tabacum OX=4097 GN=NIT4A PE=2 SV=1	NIT4A	37.166	31.9	73	8	7	6	7	4	4	6	6	3	4	4	4	4	5	7	5	1	3	6	7	7	6	7	5	4	4	6	5	5	5	7	8	1	3	5	6	6	5	6	5	4	3	6	4
TRINITY_DN1980_c0_g1_m.4486	Protein EXORDIUM-like 2 OS=Arabidopsis thaliana OX=3702 GN=EXL2 PE=2 SV=1	EXL2	32.32	33.9	86	8	8	2	2	6	6	3	3	7	6	3	1	10	12	4	2	11	8	5	4	6	7	5	3	7	7	3	4	8	8	8	6	8	8	5	4	6	7	5	3	7	7	3	4
TRINITY_DN1981_c0_g1_m.4487	Abscisic acid receptor PYL8 OS=Arabidopsis thaliana OX=3702 GN=PYL8 PE=1 SV=1	PYL8	21.335	50.3	47	8	5	4	5	3	3	6	4	2	1	1	3	1	2	4	5	2	1	8	6	6	4	8	6	4	5	7	7	5	4	7	8	2	2	5	3	3	2	5	3	3	4	4	4
TRINITY_DN1981_c0_g2_m.4489	Abscisic acid receptor PYL9 OS=Arabidopsis thaliana OX=3702 GN=PYL9 PE=1 SV=1	PYL9	17.122	31.4	16	4	2	2	2	1	1	1	1	1	1	1	1	1	1	1	1	0	0	4	4	3	2	3	3	1	1	4	3	3	1	3	3	0	1	2	2	1	1	1	1	1	1	2	1
TRINITY_DN1981_c1_g1_m.4490	Luminal-binding protein 5 OS=Nicotiana tabacum OX=4097 GN=BIP5 PE=2 SV=1	BIP5	73.537	43.6	224	24	17	5	6	16	20	13	9	9	10	6	6	13	11	19	20	32	29	12	14	21	22	18	16	17	20	12	16	18	19	22	21	19	22	8	9	15	16	12	11	11	14	6	10
TRINITY_DN1984_c0_g1_m.4497	3-phosphoshikimate 1-carboxyvinyltransferase, chloroplastic OS=Brassica napus OX=3708 PE=3 SV=1	--	57.154	36.8	288	19	19	24	24	19	21	26	24	14	13	22	23	12	11	22	21	7	5	18	17	18	17	17	17	16	15	18	17	14	12	17	18	7	5	18	17	18	17	17	17	16	15	18	17
TRINITY_DN1987_c0_g1_m.4501	Zinc finger protein 830 OS=Xenopus tropicalis OX=8364 GN=znf830 PE=2 SV=1	znf830	37.291	4.8	5	1	1	0	0	0	1	0	0	1	1	0	0	0	0	1	1	0	0	0	0	1	1	0	0	1	1	0	0	0	1	1	1	0	0	0	0	1	1	0	0	1	1	0	0
TRINITY_DN1989_c0_g1_m.4504	CDGSH iron-sulfur domain-containing protein NEET OS=Arabidopsis thaliana OX=3702 GN=NEET PE=1 SV=1	NEET	11.454	51.9	86	6	6	4	6	6	6	6	7	4	3	6	6	4	5	4	4	7	8	4	5	4	4	5	5	3	4	5	5	3	5	4	4	5	4	4	5	4	4	5	5	3	4	5	5
TRINITY_DN199_c0_g1_m.4530	Probable nitronate monooxygenase OS=Bacillus subtilis (strain 168) OX=224308 GN=yrpB PE=3 SV=1	yrpB	19.144	59.7	137	9	9	13	12	9	6	11	10	6	8	11	9	7	6	9	9	6	5	8	9	7	5	7	7	4	6	6	7	6	5	7	8	5	6	8	9	7	5	7	7	4	6	6	7
TRINITY_DN1992_c0_g1_m.4511	25.3 kDa vesicle transport protein OS=Arabidopsis thaliana OX=3702 GN=SEC22 PE=2 SV=1	SEC22	25.36	50.5	80	11	11	7	7	6	1	4	4	5	6	4	5	4	5	6	8	5	3	8	7	6	5	9	6	6	7	7	8	8	5	9	7	6	5	8	7	6	5	9	6	6	7	7	8
TRINITY_DN1994_c0_g1_m.4513	Vesicle-associated protein 4-2 OS=Arabidopsis thaliana OX=3702 GN=PVA42 PE=1 SV=1	PVA42	29.345	16	36	3	3	3	3	4	2	2	3	2	3	4	2	1	1	4	2	0	0	3	3	3	2	3	2	2	2	3	2	1	2	2	2	1	1	3	3	3	2	3	2	2	2	3	2
TRINITY_DN1995_c0_g1_m.4515	Tryptophan--tRNA ligase, cytoplasmic OS=Arabidopsis thaliana OX=3702 GN=At3g04600 PE=2 SV=1	At3g04600	38.322	47.8	183	14	14	15	18	13	12	14	14	11	9	11	11	8	10	14	13	4	6	13	12	12	12	12	11	11	12	9	12	11	11	11	13	9	9	13	12	12	12	12	11	11	12	9	12
TRINITY_DN1996_c0_g2_m.4518	Nuclear pore complex protein NUP58 OS=Arabidopsis thaliana OX=3702 GN=NUP58 PE=1 SV=1	NUP58	52.075	4.2	13	2	2	1	2	1	1	1	2	1	0	1	1	0	0	1	1	0	0	2	2	1	1	1	2	1	0	1	1	1	2	1	1	0	0	2	2	1	1	1	2	1	0	1	1
TRINITY_DN1997_c0_g1_m.4521	Glucose-6-phosphate 1-dehydrogenase, chloroplastic OS=Solanum tuberosum OX=4113 PE=1 SV=1	--	24.46	12.4	11	2	2	0	0	0	0	1	2	1	1	1	2	1	0	0	2	0	0	1	1	1	1	2	2	1	1	1	2	1	1	1	2	1	0	1	1	1	1	2	2	1	1	1	2
TRINITY_DN1997_c0_g1_m.4522	Glucose-6-phosphate 1-dehydrogenase, chloroplastic OS=Solanum tuberosum OX=4113 PE=1 SV=1	--	15.413	40.6	18	4	3	2	0	1	2	0	0	2	2	2	2	1	0	2	1	0	1	3	2	2	3	3	3	3	2	3	3	1	3	3	2	1	3	2	1	1	2	2	2	2	2	2	2
TRINITY_DN1998_c0_g2_m.4526	Chaperone protein dnaJ A6 OS=Oryza sativa subsp. japonica OX=39947 GN=DJA6 PE=1 SV=1	DJA6	46.921	23.4	34	8	7	4	5	1	0	4	5	0	1	5	4	0	0	2	3	0	0	8	8	6	3	8	8	3	3	8	8	4	5	7	8	2	2	7	7	5	2	7	7	2	2	7	7
TRINITY_DN2_c0_g1_m.7492	Cytochrome P450 89A2 OS=Arabidopsis thaliana OX=3702 GN=CYP89A2 PE=2 SV=2	CYP89A2	60.823	37.2	83	15	15	10	11	3	1	8	8	1	1	12	10	2	1	7	6	0	2	13	15	8	5	11	11	6	4	12	13	5	3	12	11	2	2	13	15	8	5	11	11	6	4	12	13
TRINITY_DN20_c0_g1_m.4815	2-isopropylmalate synthase 2, chloroplastic OS=Arabidopsis thaliana OX=3702 GN=IPMS2 PE=1 SV=1	IPMS2	49.255	64.7	249	20	20	17	24	19	15	21	20	11	12	15	11	11	14	22	22	8	7	17	18	14	13	16	15	11	12	14	15	13	12	18	18	8	8	17	18	14	13	16	15	11	12	14	15
TRINITY_DN20_c0_g1_m.4818	2-isopropylmalate synthase 2, chloroplastic OS=Arabidopsis thaliana OX=3702 GN=IPMS2 PE=1 SV=1	IPMS2	14.442	63.3	29	5	5	3	2	2	2	3	2	0	1	3	2	0	1	2	3	2	1	5	4	3	5	4	4	2	3	5	4	2	4	4	5	2	2	5	4	3	5	4	4	2	3	5	4
TRINITY_DN200_c0_g2_m.4554	Cytochrome c-2 OS=Arabidopsis thaliana OX=3702 GN=CYTC-2 PE=1 SV=1	CYTC-2	18.408	26.1	33	4	1	2	2	2	3	2	3	1	2	3	3	2	2	2	2	1	1	4	4	4	4	4	4	4	4	4	4	4	4	4	4	3	3	1	1	1	1	1	1	1	1	1	1
TRINITY_DN200_c0_g3_m.4555	Cytochrome c-2 OS=Arabidopsis thaliana OX=3702 GN=CYTC-2 PE=1 SV=1	CYTC-2	12.194	49.1	73	5	2	6	5	5	4	6	4	5	5	4	4	5	4	6	5	3	2	4	4	4	4	4	5	4	5	4	4	5	5	5	5	4	3	1	1	1	1	1	2	1	2	1	1
TRINITY_DN2000_c0_g1_m.4535	Nuclear pore complex protein NUP214 OS=Arabidopsis thaliana OX=3702 GN=NUP214 PE=1 SV=1	NUP214	193.26	5.1	16	6	6	2	2	1	1	1	0	1	0	1	1	0	0	2	4	0	0	4	3	3	2	2	1	1	0	1	4	0	0	4	4	0	0	4	3	3	2	2	1	1	0	1	4
TRINITY_DN2002_c0_g1_m.4539	Mitochondrial import receptor subunit TOM20 OS=Solanum tuberosum OX=4113 GN=TOM20 PE=1 SV=1	TOM20	22.975	48.8	34	7	6	3	4	0	1	4	3	0	2	2	3	3	1	2	3	1	2	4	5	3	5	6	5	3	3	4	6	5	2	3	4	3	2	4	5	3	5	5	4	3	3	3	5
TRINITY_DN2004_c0_g1_m.4547	hypothetical protein CISIN_1g024498mg [Citrus sinensis]	--	30.622	8.2	9	2	2	1	1	0	0	2	1	0	1	1	1	1	0	0	0	0	0	2	2	1	1	2	1	1	1	2	2	1	1	2	1	0	0	2	2	1	1	2	1	1	1	2	2
TRINITY_DN2008_c0_g1_m.4552	Temperature-induced lipocalin-1 OS=Arabidopsis thaliana OX=3702 GN=TIL PE=1 SV=1	TIL	15.777	30.9	78	6	6	4	4	4	4	6	6	4	4	6	4	7	5	6	5	5	4	6	6	4	5	6	6	6	4	6	6	6	6	6	6	5	4	6	6	4	5	6	6	6	4	6	6
TRINITY_DN756_c1_g1_m.16338	Calmodulin OS=Lilium longiflorum OX=4690 PE=2 SV=2	--	16.848	32.9	9	5	5	0	0	1	1	0	0	0	1	0	0	0	0	0	0	2	4	1	0	1	2	1	1	1	1	1	1	1	2	1	1	5	4	1	0	1	2	1	1	1	1	1	1
TRINITY_DN2010_c0_g1_m.4558	NADH dehydrogenase [ubiquinone] flavoprotein 1, mitochondrial OS=Arabidopsis thaliana OX=3702 GN=At5g08530 PE=1 SV=1	At5g08530	53.259	53.7	307	20	20	27	27	17	16	25	25	16	18	19	21	17	18	21	25	7	8	19	18	16	16	18	18	17	15	14	16	17	17	17	18	8	9	19	18	16	16	18	18	17	15	14	16
TRINITY_DN2011_c0_g1_m.4560	50S ribosomal protein HLP, mitochondrial OS=Arabidopsis thaliana OX=3702 GN=HLP PE=2 SV=1	HLP	24.942	8	5	2	2	0	0	1	0	0	1	0	0	0	1	1	0	1	0	0	0	0	0	1	0	0	1	0	0	0	1	1	0	1	0	0	0	0	0	1	0	0	1	0	0	0	1
TRINITY_DN2012_c0_g1_m.4562	DExH-box ATP-dependent RNA helicase DExH10 OS=Arabidopsis thaliana OX=3702 GN=HEN2 PE=1 SV=2	HEN2	75.597	21.4	23	11	11	6	3	1	0	5	2	0	0	3	0	0	0	3	0	0	0	7	8	4	3	9	8	1	1	7	6	0	0	7	7	0	1	7	8	4	3	9	8	1	1	7	6
TRINITY_DN2012_c0_g1_m.4563	DExH-box ATP-dependent RNA helicase DExH10 OS=Arabidopsis thaliana OX=3702 GN=HEN2 PE=1 SV=2	HEN2	29.749	16.2	14	3	3	1	3	0	0	2	2	0	0	1	1	0	0	2	2	0	0	1	3	1	2	2	2	0	0	1	2	0	1	2	3	0	0	1	3	1	2	2	2	0	0	1	2
TRINITY_DN2014_c0_g1_m.4567	Expansin-like B1 OS=Arabidopsis thaliana OX=3702 GN=EXLB1 PE=2 SV=2	EXLB1	28.472	21.2	22	3	3	3	3	0	0	3	4	0	0	2	3	0	0	2	2	0	0	3	3	0	0	3	3	0	0	2	2	1	0	2	3	0	0	3	3	0	0	3	3	0	0	2	2
TRINITY_DN20141_c0_g1_m.4565	uncharacterized protein LOC102618504 [Citrus sinensis]	--	14.519	32.8	5	3	3	1	1	0	0	0	1	0	0	0	1	1	0	0	0	0	0	1	1	0	0	1	1	0	0	0	1	1	0	0	0	0	0	1	1	0	0	1	1	0	0	0	1
TRINITY_DN2015_c0_g1_m.4568	Formate dehydrogenase, mitochondrial OS=Solanum tuberosum OX=4113 GN=FDH1 PE=1 SV=2	FDH1	42.248	74	350	21	21	35	30	25	19	29	23	21	22	28	20	21	17	24	23	7	6	20	21	18	19	20	19	18	19	20	18	17	17	19	20	13	11	20	21	18	19	20	19	18	19	20	18
TRINITY_DN2017_c0_g1_m.4571	Mitochondrial import inner membrane translocase subunit TIM50 OS=Arabidopsis thaliana OX=3702 GN=TIM50 PE=1 SV=1	TIM50	42.319	31.1	60	7	7	6	4	4	4	4	5	3	5	4	4	2	2	5	3	2	3	7	6	5	5	6	6	4	6	6	6	5	4	6	6	3	4	7	6	5	5	6	6	4	6	6	6
TRINITY_DN202_c0_g1_m.4617	CLPTM1-like membrane protein cnrB OS=Dictyostelium discoideum OX=44689 GN=cnrB PE=3 SV=1	cnrB	43.793	10.7	10	2	2	1	1	1	1	1	1	0	0	1	1	0	0	1	1	0	0	2	2	2	2	2	2	1	2	2	2	1	0	2	2	1	1	2	2	2	2	2	2	1	2	2	2
TRINITY_DN202_c0_g1_m.4618	CLPTM1-like membrane protein cnrB OS=Dictyostelium discoideum OX=44689 GN=cnrB PE=3 SV=1	cnrB	28.565	30.5	30	5	5	2	2	5	1	0	2	0	0	2	3	0	0	5	5	1	2	4	2	4	2	2	2	1	0	2	3	0	0	5	5	2	2	4	2	4	2	2	2	1	0	2	3
TRINITY_DN2020_c0_g1_m.4583	Vacuolar protein sorting-associated protein 2 homolog 1 OS=Arabidopsis thaliana OX=3702 GN=VPS2.1 PE=1 SV=2	VPS2.1	13.862	12.7	0	1	1	0	0	0	0	0	0	0	0	0	0	0	0	0	0	0	0	0	0	0	0	0	0	1	0	0	0	0	0	0	0	0	0	0	0	0	0	0	0	1	0	0	0
TRINITY_DN2021_c0_g1_m.4584	Protein SUPPRESSOR OF GENE SILENCING 3 OS=Solanum lycopersicum OX=4081 GN=SGS3 PE=1 SV=1	SGS3	52.514	26	36	7	7	4	5	1	2	5	5	0	1	3	6	1	0	2	1	0	0	5	6	4	4	6	7	2	2	3	6	2	2	4	3	1	2	5	6	4	4	6	7	2	2	3	6
TRINITY_DN2022_c0_g1_m.4591	Uncharacterized protein At2g17340 OS=Arabidopsis thaliana OX=3702 GN=At2g17340 PE=1 SV=1	At2g17340	33.787	20.6	57	8	8	4	6	2	1	4	7	4	4	5	3	2	0	2	3	4	6	5	7	5	5	5	7	6	6	6	6	5	4	5	5	6	6	5	7	5	5	5	7	6	6	6	6
TRINITY_DN2022_c1_g1_m.4592	DEAD-box ATP-dependent RNA helicase 10 OS=Arabidopsis thaliana OX=3702 GN=RH10 PE=1 SV=2	RH10	43.273	6.7	11	3	3	3	1	0	0	1	2	0	0	2	1	0	0	0	1	0	0	3	3	1	1	2	2	1	1	3	2	1	1	1	2	0	0	3	3	1	1	2	2	1	1	3	2
TRINITY_DN2024_c0_g1_m.4597	Chlorophyll a-b binding protein 13, chloroplastic OS=Solanum lycopersicum OX=4081 GN=CAB13 PE=1 SV=1	CAB13	17.572	64.8	51	6	4	2	2	2	4	3	3	3	2	2	3	5	3	4	3	5	5	5	5	3	5	5	4	5	3	3	4	4	5	5	5	5	6	4	4	3	4	4	3	4	2	3	3
TRINITY_DN2025_c0_g2_m.4604	Phosphatidylinositol/phosphatidylcholine transfer protein SFH3 OS=Arabidopsis thaliana OX=3702 GN=SFH3 PE=2 SV=1	SFH3	37.397	6.4	7	2	2	1	1	0	0	0	1	0	0	1	1	0	0	1	1	0	0	2	2	1	1	2	2	1	1	1	2	0	2	1	2	1	1	2	2	1	1	2	2	1	1	1	2
TRINITY_DN2025_c0_g4_m.4606	SNF1-related protein kinase regulatory subunit beta-2 OS=Arabidopsis thaliana OX=3702 GN=KINB2 PE=1 SV=1	KINB2	31.053	7.5	6	2	2	0	1	2	1	0	0	0	0	1	0	0	0	0	1	0	0	1	2	2	2	2	0	1	1	2	1	2	1	2	2	0	0	1	2	2	2	2	0	1	1	2	1
TRINITY_DN2026_c0_g1_m.4607	Calreticulin OS=Ricinus communis OX=3988 PE=2 SV=1	--	47.933	44.2	78	12	12	0	0	10	12	0	2	3	3	2	1	0	0	15	12	9	9	2	2	10	11	4	5	7	6	3	3	1	2	11	11	10	8	2	2	10	11	4	5	7	6	3	3
TRINITY_DN2026_c0_g2_m.4610	Calreticulin-3 OS=Arabidopsis thaliana OX=3702 GN=CRT3 PE=1 SV=2	CRT3	48.936	18.2	21	7	4	1	1	3	2	1	0	1	2	1	0	4	3	2	0	0	0	6	6	6	5	6	5	4	5	4	4	6	6	7	5	2	2	3	3	3	3	3	2	1	2	2	1
TRINITY_DN2027_c0_g1_m.4615	Xylose isomerase OS=Arabidopsis thaliana OX=3702 GN=XYLA PE=2 SV=2	XYLA	55.166	65.3	435	29	29	36	34	29	22	29	28	26	25	24	26	33	32	32	31	14	14	25	26	24	23	23	26	23	24	24	25	26	25	26	27	16	21	25	26	24	23	23	26	23	24	24	25
TRINITY_DN203_c0_g1_m.4640	Flowering locus K homology domain OS=Arabidopsis thaliana OX=3702 GN=FLK PE=1 SV=1	FLK	36.148	8.1	9	2	2	1	0	1	0	0	0	0	1	0	0	0	2	0	0	2	2	2	1	2	0	1	0	1	1	1	1	1	2	1	0	2	2	2	1	2	0	1	0	1	1	1	1
TRINITY_DN2030_c0_g1_m.4620	ER membrane protein complex subunit 4 OS=Danio rerio OX=7955 GN=emc4 PE=2 SV=1	emc4	20.825	24.9	10	4	4	1	1	0	1	1	0	0	0	1	1	1	1	0	1	0	1	2	3	0	1	1	2	1	2	2	2	2	1	1	2	1	1	2	3	0	1	1	2	1	2	2	2
TRINITY_DN2034_c0_g1_m.4630	Selenoprotein H OS=Macaca fascicularis OX=9541 GN=SELENOH PE=2 SV=2	SELENOH	27.639	12.7	6	4	4	0	0	0	1	0	0	0	0	0	0	0	0	4	1	0	0	1	1	3	3	1	1	1	1	1	1	1	1	4	4	0	2	1	1	3	3	1	1	1	1	1	1
TRINITY_DN2035_c0_g1_m.4631	hypothetical protein CISIN_1g046580mg [Citrus sinensis]	--	17.003	16.2	8	2	2	1	1	0	1	0	2	0	0	1	0	0	0	0	2	0	0	2	2	2	1	2	2	0	0	1	2	1	1	1	2	0	1	2	2	2	1	2	2	0	0	1	2
TRINITY_DN2038_c0_g1_m.4636	Fructose-bisphosphate aldolase 2, chloroplastic OS=Arabidopsis thaliana OX=3702 GN=FBA2 PE=1 SV=2	FBA2	42.772	78.1	701	30	28	43	44	45	40	36	38	40	46	32	39	61	55	37	42	55	48	27	28	27	27	26	24	27	28	27	27	28	27	25	28	24	25	25	26	25	25	24	22	25	26	25	25
TRINITY_DN2038_c1_g1_m.4637	F-box/kelch-repeat protein At1g15670 OS=Arabidopsis thaliana OX=3702 GN=At1g15670 PE=2 SV=1	At1g15670	39.395	4.8	11	1	1	1	0	0	1	0	0	1	1	1	2	0	2	1	1	0	0	1	1	1	1	1	0	1	1	1	1	1	1	1	1	1	1	1	1	1	1	1	0	1	1	1	1
TRINITY_DN204_c0_g1_m.4665	hypothetical protein CUMW_210530 [Citrus unshiu]	--	20.455	19.8	25	4	4	1	5	2	0	3	1	0	0	3	2	0	0	6	2	0	0	1	4	2	1	2	4	2	1	3	2	1	1	3	3	1	0	1	4	2	1	2	4	2	1	3	2
TRINITY_DN2040_c0_g1_m.4644	ATP-dependent Clp protease proteolytic subunit-related protein 2, chloroplastic OS=Arabidopsis thaliana OX=3702 GN=CLPR2 PE=1 SV=1	CLPR2	31.804	11.5	27	3	3	2	2	3	3	2	0	0	1	3	2	3	1	3	0	1	1	3	3	2	3	2	2	1	2	3	2	3	2	2	2	2	1	3	3	2	3	2	2	1	2	3	2
TRINITY_DN2041_c0_g1_m.4646	Calcium-transporting ATPase 1, endoplasmic reticulum-type OS=Arabidopsis thaliana OX=3702 GN=ECA1 PE=1 SV=2	ECA1	72.013	37.9	241	18	18	21	18	15	12	22	22	15	13	16	17	12	10	16	18	6	8	16	17	16	16	18	18	16	16	14	15	14	9	17	16	10	9	16	17	16	16	18	18	16	16	14	15
TRINITY_DN2041_c0_g1_m.4647	Calcium-transporting ATPase 1, endoplasmic reticulum-type OS=Arabidopsis thaliana OX=3702 GN=ECA1 PE=1 SV=2	ECA1	48.582	21.8	68	7	7	6	9	2	3	9	6	3	2	6	7	1	1	3	7	1	2	6	6	4	4	6	4	3	3	6	5	4	4	3	5	1	2	6	6	4	4	6	4	3	3	6	5
TRINITY_DN2042_c0_g1_m.4650	Prefoldin subunit 1 OS=Mus musculus OX=10090 GN=Pfdn1 PE=1 SV=1	Pfdn1	12.177	41.3	42	5	5	2	2	3	0	2	0	2	3	2	0	7	4	2	3	5	5	2	2	4	3	4	1	4	3	2	0	5	5	2	3	4	5	2	2	4	3	4	1	4	3	2	0
TRINITY_DN2043_c0_g1_m.4651	5-formyltetrahydrofolate cyclo-ligase-like protein COG0212 OS=Arabidopsis thaliana OX=3702 GN=COG0212 PE=2 SV=1	COG0212	25.269	30.9	27	4	4	2	3	2	1	3	3	1	1	2	3	1	0	3	2	0	0	2	3	4	1	3	3	1	1	3	3	1	2	3	3	0	0	2	3	4	1	3	3	1	1	3	3
TRINITY_DN2044_c0_g2_m.4654	Glutaredoxin OS=Solanum lycopersicum OX=4081 PE=3 SV=1	--	11.284	89.7	144	9	8	10	11	11	8	11	10	8	8	11	10	8	7	8	10	7	6	9	8	8	8	8	8	8	8	8	8	8	8	8	8	7	7	8	7	7	7	7	7	7	7	7	7
TRINITY_DN2045_c0_g1_m.4655	Serine hydroxymethyltransferase 4 OS=Arabidopsis thaliana OX=3702 GN=SHM4 PE=1 SV=1	SHM4	56.879	59.8	291	22	22	20	25	17	16	24	27	18	19	20	14	17	16	19	18	12	9	20	21	16	15	22	21	19	18	19	18	18	17	22	20	16	14	20	21	16	15	22	21	19	18	19	18
TRINITY_DN2046_c0_g1_m.4657	Porphobilinogen deaminase, chloroplastic OS=Arabidopsis thaliana OX=3702 GN=HEMC PE=1 SV=1	HEMC	40.434	44	252	15	15	16	18	18	15	13	16	18	13	19	14	19	18	16	16	12	11	15	14	14	14	14	13	13	13	14	14	14	13	13	14	10	10	15	14	14	14	14	13	13	13	14	14
TRINITY_DN2048_c0_g1_m.4662	Clathrin interactor EPSIN 1 OS=Arabidopsis thaliana OX=3702 GN=EPSIN1 PE=1 SV=1	EPSIN1	60.317	23.4	58	10	10	5	8	3	3	7	7	2	3	5	5	1	1	5	3	0	0	9	10	5	5	7	7	5	4	7	6	1	1	6	4	0	2	9	10	5	5	7	7	5	4	7	6
TRINITY_DN205_c0_g1_m.4701	Protein GPR107 OS=Rattus norvegicus OX=10116 GN=Gpr107 PE=1 SV=1	Gpr107	50.241	9.6	6	3	3	0	1	1	1	0	0	0	0	1	0	0	0	1	1	0	0	3	3	3	3	1	2	2	2	3	2	2	2	3	3	1	1	3	3	3	3	1	2	2	2	3	2
TRINITY_DN2051_c0_g2_m.4670	Serine/threonine-protein kinase 16 OS=Homo sapiens OX=9606 GN=STK16 PE=1 SV=4	STK16	39.114	35.5	37	8	8	5	5	1	1	5	3	1	1	6	2	1	1	3	2	0	0	7	6	3	2	6	4	2	1	6	5	1	1	6	5	2	1	7	6	3	2	6	4	2	1	6	5
TRINITY_DN2052_c0_g1_m.4675	Isoaspartyl peptidase/L-asparaginase OS=Lupinus angustifolius OX=3871 PE=2 SV=1	--	33.781	12.5	7	3	3	0	1	1	1	0	1	1	0	1	0	0	0	1	0	0	0	2	2	1	1	1	1	2	1	2	1	1	0	2	1	1	1	2	2	1	1	1	1	2	1	2	1
TRINITY_DN2052_c1_g1_m.4677	Pre-mRNA-processing factor 19 homolog 2 OS=Arabidopsis thaliana OX=3702 GN=PRP19B PE=1 SV=3	PRP19B	56.928	62.4	252	23	23	22	23	14	17	21	25	13	12	20	18	10	9	25	21	1	1	22	22	18	20	21	22	14	17	18	20	14	16	21	21	6	8	22	22	18	20	21	22	14	17	18	20
TRINITY_DN2053_c0_g1_m.4680	Ycf3-interacting protein 1, chloroplastic OS=Nicotiana tabacum OX=4097 PE=1 SV=2	--	27.964	5.2	2	1	1	0	0	0	0	0	0	0	0	0	0	0	0	0	0	1	1	0	0	0	0	0	0	0	0	0	0	0	0	0	0	1	1	0	0	0	0	0	0	0	0	0	0
TRINITY_DN2057_c0_g1_m.4694	Sodium/calcium exchanger NCL OS=Arabidopsis thaliana OX=3702 GN=NCL PE=2 SV=1	NCL	37.889	37.5	152	11	11	12	15	9	8	12	7	8	8	11	11	8	8	15	10	6	4	10	10	8	7	10	8	7	7	9	7	6	6	8	9	6	5	10	10	8	7	10	8	7	7	9	7
TRINITY_DN2057_c0_g1_m.4696	Sodium/calcium exchanger NCL OS=Arabidopsis thaliana OX=3702 GN=NCL PE=2 SV=1	NCL	12.756	25.2	33	2	2	2	2	2	1	3	3	2	1	3	3	2	1	3	3	1	1	2	2	2	1	2	2	2	1	2	2	2	2	2	2	1	1	2	2	2	1	2	2	2	1	2	2
TRINITY_DN2058_c0_g1_m.4699	uncharacterized protein LOC18050505 isoform X2 [Citrus clementina]	--	47.198	40.6	150	16	16	9	8	9	12	7	10	9	7	11	10	11	10	5	12	10	10	14	13	15	12	13	13	16	11	12	15	14	11	11	14	12	11	14	13	15	12	13	13	16	11	12	15
TRINITY_DN2063_c0_g1_m.4713	Probable membrane-associated 30 kDa protein, chloroplastic OS=Oryza sativa subsp. japonica OX=39947 GN=Os01g0895100 PE=1 SV=1	Os01g0895100	27.536	35.1	89	8	8	4	5	6	7	3	4	7	7	5	3	5	6	7	9	5	6	6	6	7	7	6	7	8	7	6	7	7	7	6	7	6	8	6	6	7	7	6	7	8	7	6	7
TRINITY_DN2063_c0_g1_m.4714	Probable membrane-associated 30 kDa protein, chloroplastic OS=Oryza sativa subsp. japonica OX=39947 GN=Os01g0895100 PE=1 SV=1	Os01g0895100	11.571	50	64	4	4	3	2	6	7	2	2	5	7	3	1	3	5	6	6	3	3	4	4	4	4	4	3	4	4	4	4	4	4	4	4	4	4	4	4	4	4	4	3	4	4	4	4
TRINITY_DN2065_c0_g1_m.4717	hypothetical protein CUMW_041210 [Citrus unshiu]	--	12.994	22.6	7	2	2	0	0	0	0	1	0	0	1	1	1	0	0	1	0	1	1	1	2	2	0	1	0	1	1	1	2	1	1	2	1	1	1	1	2	2	0	1	0	1	1	1	2
TRINITY_DN2066_c0_g1_m.4721	Photosystem I reaction center subunit VI-2, chloroplastic OS=Arabidopsis thaliana OX=3702 GN=PSAH2 PE=2 SV=1	PSAH2	15.149	53.5	125	4	4	9	5	14	9	9	8	6	11	7	6	12	6	9	7	5	2	4	3	4	3	4	4	4	4	3	3	4	4	4	4	4	3	4	3	4	3	4	4	4	4	3	3
TRINITY_DN2067_c0_g1_m.4722	Ubiquinone biosynthesis O-methyltransferase, mitochondrial OS=Arabidopsis thaliana OX=3702 GN=COQ3 PE=1 SV=2	COQ3	21.198	11.6	4	1	1	1	1	0	0	0	1	0	0	0	0	0	0	0	1	0	0	1	1	1	0	0	1	0	1	1	1	0	0	1	1	0	0	1	1	1	0	0	1	0	1	1	1
TRINITY_DN2068_c0_g1_m.4726	Dynamin-related protein 1E OS=Arabidopsis thaliana OX=3702 GN=DRP1E PE=1 SV=1	DRP1E	66.749	36.1	96	16	10	11	11	6	3	9	9	5	5	9	4	3	4	9	4	2	2	13	15	14	9	15	16	11	12	14	13	9	10	13	11	5	4	9	9	8	6	10	10	7	7	9	8
TRINITY_DN2068_c1_g1_m.4727	Protein disulfide isomerase pTAC5, chloroplastic OS=Arabidopsis thaliana OX=3702 GN=PTAC5 PE=1 SV=1	PTAC5	43.062	22.4	42	7	7	3	1	2	4	2	2	0	2	6	7	2	2	3	4	1	1	5	4	6	7	6	6	4	5	6	7	3	5	7	6	2	3	5	4	6	7	6	6	4	5	6	7
TRINITY_DN20687_c0_g1_m.4724	Pyridoxal 5'-phosphate synthase-like subunit PDX1.2 OS=Arabidopsis thaliana OX=3702 GN=PDX12 PE=1 SV=1	PDX12	32.77	8.9	3	2	2	0	1	0	0	1	1	0	0	0	0	0	0	0	0	0	0	2	2	1	1	2	2	1	1	0	2	1	1	1	1	1	1	2	2	1	1	2	2	1	1	0	2
TRINITY_DN207_c0_g1_m.4764	Protein HASTY 1 OS=Arabidopsis thaliana OX=3702 GN=HST1 PE=1 SV=1	HST1	56.642	8.9	13	4	4	3	2	0	0	1	1	0	0	3	0	0	0	2	1	0	0	4	3	2	2	3	2	1	3	4	3	1	1	3	1	0	1	4	3	2	2	3	2	1	3	4	3
TRINITY_DN207_c0_g1_m.4767	Protein HASTY 1 OS=Arabidopsis thaliana OX=3702 GN=HST1 PE=1 SV=1	HST1	19.375	8.7	0	1	1	0	0	0	0	0	0	0	0	0	0	0	0	0	0	0	0	0	1	0	0	1	1	0	0	0	1	0	0	1	0	0	0	0	1	0	0	1	1	0	0	0	1
TRINITY_DN2071_c0_g1_m.4742	Serine carboxypeptidase-like 51 OS=Arabidopsis thaliana OX=3702 GN=SCPL51 PE=2 SV=2	SCPL51	55.286	20.3	80	9	9	4	6	4	5	4	3	3	3	3	7	6	7	6	4	7	8	8	9	8	8	8	7	8	6	7	8	8	8	7	9	8	7	8	9	8	8	8	7	8	6	7	8
TRINITY_DN2072_c0_g1_m.4744	Phosphoinositide phosphatase SAC8 OS=Arabidopsis thaliana OX=3702 GN=SAC8 PE=2 SV=1	SAC8	66.741	8.5	22	4	4	3	3	1	0	3	2	0	0	2	3	0	0	3	2	0	0	3	3	3	0	3	4	2	1	3	4	1	0	4	2	0	0	3	3	3	0	3	4	2	1	3	4
TRINITY_DN2072_c1_g1_m.4745	Bifunctional monothiol glutaredoxin-S16, chloroplastic OS=Arabidopsis thaliana OX=3702 GN=GRXS16 PE=1 SV=2	GRXS16	34.448	41.5	225	12	12	14	17	15	14	14	15	16	18	18	14	16	12	16	18	6	2	11	10	11	10	11	11	11	11	11	11	10	11	11	11	7	5	11	10	11	10	11	11	11	11	11	11
TRINITY_DN2073_c0_g1_m.4748	Probable UDP-arabinopyranose mutase 5 OS=Arabidopsis thaliana OX=3702 GN=RGP5 PE=1 SV=1	RGP5	39.173	39.4	58	9	9	5	6	3	3	3	5	4	4	3	4	2	4	4	5	1	2	8	9	5	5	6	7	7	6	7	6	4	6	6	6	4	4	8	9	5	5	6	7	7	6	7	6
TRINITY_DN2076_c0_g1_m.4758	Protein ACTIVITY OF BC1 COMPLEX KINASE 7, chloroplastic OS=Arabidopsis thaliana OX=3702 GN=ABC1K7 PE=1 SV=1	ABC1K7	80.747	14.6	23	8	8	4	6	0	0	3	5	0	0	3	2	0	0	0	0	0	0	7	8	0	0	5	7	0	0	4	5	0	0	3	2	0	0	7	8	0	0	5	7	0	0	4	5
TRINITY_DN2079_c0_g1_m.4761	L-ascorbate peroxidase 1, cytosolic OS=Arabidopsis thaliana OX=3702 GN=APX1 PE=1 SV=2	APX1	27.57	90.8	1269	24	23	104	110	80	57	95	87	95	81	91	77	70	75	122	92	20	13	21	18	20	16	21	19	21	17	19	19	19	16	21	19	13	12	20	17	19	15	20	18	20	16	18	18
TRINITY_DN208_c0_g1_m.4795	Probable mannitol dehydrogenase OS=Fragaria ananassa OX=3747 GN=CAD PE=2 SV=1	CAD	38.673	68.4	293	19	17	31	29	7	6	35	35	9	8	18	18	13	15	19	23	13	14	19	18	9	9	18	19	10	9	15	18	14	13	18	18	13	15	17	16	7	7	16	17	8	7	13	16
TRINITY_DN208_c0_g3_m.4796	UDP-glycosyltransferase 89A2 OS=Arabidopsis thaliana OX=3702 GN=UGT89A2 PE=2 SV=1	UGT89A2	53.726	39.8	168	13	13	13	12	11	9	14	16	10	12	8	9	9	8	13	17	3	4	13	11	11	10	11	13	10	9	10	12	8	7	12	12	4	7	13	11	11	10	11	13	10	9	10	12
TRINITY_DN208_c0_g4_m.4797	Probable mannitol dehydrogenase OS=Fragaria ananassa OX=3747 GN=CAD PE=2 SV=1	CAD	41.757	52.7	201	15	13	13	16	14	12	15	14	13	14	11	10	13	13	15	13	7	8	14	14	13	14	14	15	14	13	14	13	13	14	14	13	9	10	12	12	11	12	12	13	12	11	12	11
TRINITY_DN2081_c0_g1_m.4774	Anamorsin homolog OS=Vitis vinifera OX=29760 GN=VIT_01s0010g01180 PE=3 SV=1	VIT_01s0010g01180	29.494	23.2	17	5	5	3	5	0	0	3	4	0	0	1	0	0	0	0	0	1	0	4	5	1	2	4	5	2	2	2	3	3	2	1	3	2	1	4	5	1	2	4	5	2	2	2	3
TRINITY_DN2083_c0_g1_m.4779	UDP-N-acetylglucosamine--dolichyl-phosphate N-acetylglucosaminephosphotransferase OS=Dictyostelium discoideum OX=44689 GN=alg7 PE=3 SV=1	alg7	46.911	4.3	12	1	1	1	1	1	1	1	1	1	1	0	1	0	1	1	1	0	0	1	1	1	1	1	1	1	1	1	1	0	1	1	1	0	0	1	1	1	1	1	1	1	1	1	1
TRINITY_DN2084_c0_g1_m.4780	Alpha-glucan water dikinase 2 OS=Arabidopsis thaliana OX=3702 GN=GWD2 PE=2 SV=3	GWD2	89.532	2.9	20	2	1	1	0	2	0	1	0	3	2	1	2	1	2	2	1	1	1	2	1	2	0	1	1	1	1	2	1	1	1	2	2	1	1	1	0	1	0	1	1	1	1	1	1
TRINITY_DN2086_c0_g2_m.4785	Purple acid phosphatase 3 OS=Arabidopsis thaliana OX=3702 GN=PAP3 PE=2 SV=1	PAP3	30.509	43.1	146	9	9	10	10	7	5	13	10	6	7	10	11	10	9	10	12	8	8	9	8	8	8	9	9	6	8	8	9	9	8	9	9	8	8	9	8	8	8	9	9	6	8	8	9
TRINITY_DN2089_c1_g1_m.4792	Integrin-linked protein kinase 1 OS=Arabidopsis thaliana OX=3702 GN=ILK1 PE=1 SV=1	ILK1	35.767	16.7	11	4	4	1	1	0	0	1	1	1	0	1	0	0	0	3	2	0	0	1	1	2	0	2	2	1	1	1	2	0	1	3	4	1	1	1	1	2	0	2	2	1	1	1	2
TRINITY_DN209_c0_g1_m.4814	Probable phosphoinositide phosphatase SAC9 OS=Arabidopsis thaliana OX=3702 GN=SAC9 PE=1 SV=1	SAC9	183.65	9	23	10	10	4	2	1	0	2	3	0	0	3	2	0	1	4	1	0	0	6	5	4	3	4	7	1	1	4	4	2	2	7	4	2	3	6	5	4	3	4	7	1	1	4	4
TRINITY_DN2091_c0_g2_m.4799	Actin-related protein 4 OS=Arabidopsis thaliana OX=3702 GN=ARP4 PE=1 SV=1	ARP4	48.648	49.7	162	18	18	13	13	9	10	12	11	11	10	15	14	7	6	10	14	5	2	14	14	13	11	13	12	9	12	12	16	9	8	11	14	6	5	14	14	13	11	13	12	9	12	12	16
TRINITY_DN2092_c0_g1_m.4801	Protochlorophyllide reductase, chloroplastic OS=Cucumis sativus OX=3659 GN=PORA PE=2 SV=1	PORA	43.22	68.9	401	26	26	24	25	31	33	21	21	26	23	23	26	19	22	39	36	16	16	23	23	24	25	24	24	24	23	20	24	22	20	25	25	18	17	23	23	24	25	24	24	24	23	20	24
TRINITY_DN2097_c0_g1_m.4810	uncharacterized protein LOC18038993 isoform X1 [Citrus clementina]	--	31.694	36.4	116	8	8	7	7	7	9	8	7	7	9	9	7	9	7	6	6	6	5	7	6	7	6	7	7	7	6	6	7	7	7	7	7	6	5	7	6	7	6	7	7	7	6	6	7
TRINITY_DN2098_c0_g1_m.4812	50S ribosomal protein L9, chloroplastic OS=Arabidopsis thaliana OX=3702 GN=RPL9 PE=2 SV=1	RPL9	17.555	51.3	54	7	7	1	3	4	4	2	2	4	6	4	5	1	2	4	6	3	3	3	4	5	5	4	4	4	6	6	7	3	5	4	5	4	5	3	4	5	5	4	4	4	6	6	7
TRINITY_DN21_c0_g2_m.5121	Cellulose synthase-like protein B4 OS=Arabidopsis thaliana OX=3702 GN=CSLB4 PE=3 SV=1	CSLB4	24.284	17	15	2	2	0	1	1	2	2	1	0	0	1	2	0	0	2	3	0	0	1	1	2	2	2	1	1	1	1	2	0	0	2	2	0	0	1	1	2	2	2	1	1	1	1	2
TRINITY_DN210_c0_g1_m.4859	14-3-3-like protein D OS=Glycine max OX=3847 GN=GF14D PE=2 SV=1	GF14D	32.279	21.8	21	6	3	0	0	0	4	0	0	1	0	0	0	4	3	1	1	4	3	3	3	4	6	2	3	4	3	4	3	6	6	3	5	4	5	0	0	2	3	0	0	1	1	1	0
TRINITY_DN2101_c0_g1_m.4826	Protein BOLA4, chloroplastic/mitochondrial OS=Arabidopsis thaliana OX=3702 GN=BOLA4 PE=1 SV=1	BOLA4	19.451	28.8	63	4	4	4	6	3	4	4	4	5	7	3	3	4	5	4	4	1	2	4	4	3	4	4	4	4	4	3	4	4	4	4	4	1	3	4	4	3	4	4	4	4	4	3	4
TRINITY_DN2102_c0_g1_m.4827	Tetratricopeptide repeat protein 38 OS=Homo sapiens OX=9606 GN=TTC38 PE=1 SV=1	TTC38	37.611	10.1	25	2	2	4	2	2	2	3	2	1	0	3	2	0	0	2	2	0	0	2	2	2	2	2	2	2	2	2	2	2	0	2	2	0	0	2	2	2	2	2	2	2	2	2	2
TRINITY_DN2103_c0_g1_m.4830	Universal stress protein A-like protein OS=Arabidopsis thaliana OX=3702 GN=At3g01520 PE=1 SV=2	At3g01520	17.687	23.8	5	3	3	0	0	0	1	0	0	0	0	0	0	0	0	2	2	0	0	0	0	1	2	0	0	0	0	0	0	0	0	2	2	0	0	0	0	1	2	0	0	0	0	0	0
TRINITY_DN2103_c2_g1_m.4832	Adenosine deaminase-like protein OS=Homo sapiens OX=9606 GN=ADAL PE=2 SV=2	ADAL	25.564	7.4	2	1	1	0	1	0	0	1	0	0	0	0	0	0	0	0	0	0	0	1	1	1	1	1	1	1	1	1	1	0	0	1	1	0	0	1	1	1	1	1	1	1	1	1	1
TRINITY_DN2104_c0_g2_m.4835	B3 domain-containing protein Os01g0234100 OS=Oryza sativa subsp. japonica OX=39947 GN=Os01g0234100 PE=2 SV=1	Os01g0234100	57.374	5.6	13	2	2	2	2	1	0	2	2	0	0	1	1	0	0	1	1	0	0	2	2	1	1	2	2	0	1	2	1	1	1	2	1	0	1	2	2	1	1	2	2	0	1	2	1
TRINITY_DN211_c0_g1_m.4890	Polyadenylate-binding protein-interacting protein 7 OS=Arabidopsis thaliana OX=3702 GN=CID7 PE=1 SV=1	CID7	46.098	10.7	6	2	2	1	1	0	1	1	0	0	1	1	0	0	0	0	0	0	0	2	1	1	1	1	1	1	1	2	1	1	1	2	2	0	0	2	1	1	1	1	1	1	1	2	1
TRINITY_DN211_c0_g2_m.4893	28 kDa ribonucleoprotein, chloroplastic OS=Spinacia oleracea OX=3562 PE=1 SV=1	--	33.455	15.2	7	4	4	0	0	0	0	0	0	0	0	0	0	1	1	0	0	3	2	0	0	2	2	0	0	1	0	0	0	2	2	2	1	3	4	0	0	2	2	0	0	1	0	0	0
TRINITY_DN211_c1_g1_m.4895	Ubiquitin-conjugating enzyme E2 variant 1D OS=Arabidopsis thaliana OX=3702 GN=UEV1D PE=1 SV=1	UEV1D	22.957	54.2	159	11	8	14	9	12	14	10	11	11	13	9	8	9	8	11	10	6	4	10	9	10	10	10	9	10	10	9	10	11	8	10	10	7	7	8	8	8	8	8	7	8	8	7	8
TRINITY_DN2111_c0_g1_m.4861	Leucine aminopeptidase 2, chloroplastic OS=Arabidopsis thaliana OX=3702 GN=LAP2 PE=2 SV=2	LAP2	60.819	57	754	29	29	51	53	50	45	45	45	51	52	49	43	57	52	47	48	31	35	27	28	27	26	27	24	26	26	24	23	27	27	26	26	25	25	27	28	27	26	27	24	26	26	24	23
TRINITY_DN2112_c0_g1_m.4863	E3 ubiquitin ligase PQT3-like OS=Arabidopsis thaliana OX=3702 GN=At5g47430 PE=1 SV=1	At5g47430	96.053	4	15	3	3	2	1	0	1	1	2	1	1	0	1	1	1	1	2	0	0	3	2	1	1	2	2	2	1	1	2	1	1	1	2	0	0	3	2	1	1	2	2	2	1	1	2
TRINITY_DN2113_c0_g1_m.4870	Chlorophyll a-b binding protein 4, chloroplastic OS=Arabidopsis thaliana OX=3702 GN=LHCA4 PE=1 SV=1	LHCA4	16.836	73.3	39	7	7	1	3	2	2	1	3	4	3	2	1	4	4	0	1	5	3	4	3	5	4	3	4	6	6	3	4	6	6	4	3	7	6	4	3	5	4	3	4	6	6	3	4
TRINITY_DN2115_c0_g1_m.4873	Protein GrpE OS=Synechocystis sp. (strain PCC 6803 / Kazusa) OX=1111708 GN=grpE PE=3 SV=1	grpE	35.897	14.6	13	5	5	0	0	1	1	0	0	0	0	0	0	1	0	1	1	5	3	0	0	1	1	0	0	1	0	0	0	1	1	1	2	5	3	0	0	1	1	0	0	1	0	0	0
TRINITY_DN2119_c1_g2_m.4884	Pentatricopeptide repeat-containing protein At2g35130 OS=Arabidopsis thaliana OX=3702 GN=At2g35130 PE=3 SV=1	At2g35130	30.315	62.6	118	14	14	11	8	8	8	9	9	8	7	9	10	3	3	10	12	2	1	12	11	11	10	13	11	9	9	11	12	6	8	13	11	4	1	12	11	11	10	13	11	9	9	11	12
TRINITY_DN212_c0_g1_m.4919	1,4-alpha-glucan-branching enzyme OS=Solanum tuberosum OX=4113 GN=SBE1 PE=2 SV=2	SBE1	72.215	49.2	332	28	28	29	22	19	20	26	22	22	18	24	19	18	21	25	28	10	9	25	26	22	24	25	26	25	25	21	24	24	24	26	27	11	14	25	26	22	24	25	26	25	25	21	24
TRINITY_DN2120_c0_g1_m.4896	RNA-binding KH domain-containing protein RCF3 OS=Arabidopsis thaliana OX=3702 GN=RCF3 PE=1 SV=1	RCF3	41.306	26.6	33	6	6	5	3	3	2	3	4	0	0	4	3	0	0	3	3	0	0	6	4	4	3	4	6	2	2	5	4	0	0	4	4	0	0	6	4	4	3	4	6	2	2	5	4
TRINITY_DN2121_c0_g1_m.4899	Peptidyl-prolyl cis-trans isomerase CYP59 OS=Arabidopsis thaliana OX=3702 GN=CYP59 PE=1 SV=1	CYP59	32.248	8.6	12	2	2	2	2	2	1	2	0	0	0	0	1	0	0	1	1	0	0	2	2	2	1	2	1	0	0	2	1	0	0	1	1	0	0	2	2	2	1	2	1	0	0	2	1
TRINITY_DN21212_c0_g1_m.4897	Divinyl chlorophyllide a 8-vinyl-reductase, chloroplastic OS=Cucumis sativus OX=3659 GN=DVR PE=1 SV=1	DVR	46.09	45.6	130	13	13	10	11	9	9	11	11	7	9	8	9	3	7	9	8	6	3	12	11	9	10	12	11	8	10	8	9	8	9	10	8	6	4	12	11	9	10	12	11	8	10	8	9
TRINITY_DN2122_c0_g1_m.4901	20 kDa chaperonin, chloroplastic OS=Arabidopsis thaliana OX=3702 GN=CPN20 PE=1 SV=2	CPN20	26.558	66.3	235	15	15	15	18	15	14	17	14	16	16	15	15	16	15	14	15	10	10	13	14	14	15	15	14	14	15	14	14	14	15	14	15	14	14	13	14	14	15	15	14	14	15	14	14
TRINITY_DN2123_c0_g2_m.4902	Glyoxylate/succinic semialdehyde reductase 2, chloroplastic OS=Arabidopsis thaliana OX=3702 GN=GLYR2 PE=1 SV=1	GLYR2	38.093	50.4	180	11	11	10	11	16	13	11	11	14	13	13	10	13	11	9	13	6	6	8	9	9	9	10	9	9	10	9	9	10	9	10	10	8	8	8	9	9	9	10	9	9	10	9	9
TRINITY_DN2124_c0_g1_m.4903	Probable NAD(P)H dehydrogenase (quinone) FQR1-like 1 OS=Arabidopsis thaliana OX=3702 GN=At4g27270 PE=1 SV=1	At4g27270	25.068	42.4	102	8	5	9	7	4	3	7	8	7	6	7	5	7	11	5	5	5	6	6	6	5	6	7	8	6	6	5	7	7	8	5	6	5	6	3	3	2	4	4	5	3	4	2	4
TRINITY_DN2125_c0_g1_m.4904	Leucine-rich repeat protein 1 OS=Arabidopsis thaliana OX=3702 GN=LRR1 PE=1 SV=1	LRR1	24.113	5	6	1	1	1	1	0	0	1	1	0	0	1	0	1	0	0	0	0	0	1	1	0	0	1	1	1	1	1	0	1	1	1	0	0	0	1	1	0	0	1	1	1	1	1	0
TRINITY_DN2125_c0_g2_m.4905	Putative glucose-6-phosphate 1-epimerase OS=Cenchrus ciliaris OX=35872 PE=2 SV=1	--	35.428	61.9	207	14	11	16	11	11	13	14	15	14	12	11	12	13	17	15	12	10	11	11	11	12	11	11	12	13	12	10	12	12	12	11	12	8	7	9	9	10	9	9	10	11	10	8	9
TRINITY_DN2125_c1_g1_m.4907	Putative glucose-6-phosphate 1-epimerase OS=Cenchrus ciliaris OX=35872 PE=2 SV=1	--	29.602	12	2	2	2	0	1	0	0	1	0	0	0	0	0	0	0	0	0	0	0	1	2	1	0	1	1	1	0	2	0	1	0	1	1	0	1	1	2	1	0	1	1	1	0	2	0
TRINITY_DN2125_c1_g2_m.4909	Putative glucose-6-phosphate 1-epimerase OS=Cenchrus ciliaris OX=35872 PE=2 SV=1	--	13.558	47.9	0	4	1	0	0	0	0	0	0	0	0	0	0	0	0	0	0	0	0	1	3	1	1	1	1	1	1	2	2	1	1	2	1	1	1	0	1	0	0	0	0	0	0	1	0
TRINITY_DN2126_c1_g1_m.4913	Copper transporter 5 OS=Arabidopsis thaliana OX=3702 GN=COPT5 PE=1 SV=1	COPT5	20.778	15.8	76	3	3	4	5	6	5	3	4	5	4	6	5	5	5	6	5	5	3	3	3	3	3	2	3	3	3	3	3	3	2	3	3	2	2	3	3	3	3	2	3	3	3	3	3
TRINITY_DN2127_c0_g1_m.4915	Ribosome-recycling factor, chloroplastic OS=Arabidopsis thaliana OX=3702 GN=RRF PE=2 SV=2	RRF	31.16	36.2	185	10	10	8	11	12	16	5	7	16	17	8	11	17	15	10	14	10	8	7	9	9	9	8	9	9	10	7	7	8	10	8	10	9	9	7	9	9	9	8	9	9	10	7	7
TRINITY_DN2129_c0_g1_m.4917	UDP-N-acetylglucosamine diphosphorylase 1 OS=Arabidopsis thaliana OX=3702 GN=GLCNAC1PUT1 PE=1 SV=1	GLCNAC1PUT1	54.599	26.4	41	11	11	6	6	3	1	3	4	0	3	6	3	1	0	2	3	0	0	8	7	6	1	7	7	4	4	7	6	3	3	6	5	1	1	8	7	6	1	7	7	4	4	7	6
TRINITY_DN2130_c0_g1_m.4925	Mitochondrial import inner membrane translocase subunit TIM44-2 OS=Arabidopsis thaliana OX=3702 GN=TIM44-2 PE=1 SV=1	TIM44-2	40.098	25.6	53	8	8	7	6	1	2	5	6	1	2	5	8	0	1	4	5	0	0	8	7	4	7	7	8	2	5	8	7	2	2	8	8	1	0	8	7	4	7	7	8	2	5	8	7
TRINITY_DN21305_c0_g1_m.4923	ABC transporter G family member 7 OS=Arabidopsis thaliana OX=3702 GN=ABCG7 PE=2 SV=1	ABCG7	79.517	37.8	200	21	21	15	12	15	13	10	9	15	15	14	11	14	11	11	14	12	9	17	16	18	15	13	15	15	16	13	13	15	13	16	16	11	11	17	16	18	15	13	15	15	16	13	13
TRINITY_DN2134_c0_g1_m.4935	Polyadenylate-binding protein 4 OS=Arabidopsis thaliana OX=3702 GN=PAB4 PE=1 SV=1	PAB4	57.601	22.8	13	9	3	1	1	1	1	1	1	0	1	1	2	0	0	2	1	0	0	8	9	6	7	9	7	5	6	5	8	5	4	9	6	4	5	3	3	1	2	3	1	0	1	1	2
TRINITY_DN2134_c0_g2_m.4937	Polyadenylate-binding protein 2 OS=Arabidopsis thaliana OX=3702 GN=PAB2 PE=1 SV=1	PAB2	14.913	30.7	8	3	2	1	1	0	0	1	1	0	0	1	1	0	0	1	1	0	0	3	3	2	2	3	3	2	1	3	3	1	0	3	3	2	2	2	2	1	1	2	2	1	1	2	2
TRINITY_DN2134_c1_g1_m.4938	Polyadenylate-binding protein 2 OS=Arabidopsis thaliana OX=3702 GN=PAB2 PE=1 SV=1	PAB2	71.288	40.2	175	20	16	14	19	10	7	16	21	6	10	13	14	6	4	16	14	3	2	18	20	16	13	17	19	13	16	17	18	11	13	17	16	8	8	16	16	14	11	14	15	11	14	15	14
TRINITY_DN2138_c0_g1_m.4948	Transducin beta-like protein 2 OS=Homo sapiens OX=9606 GN=TBL2 PE=1 SV=1	TBL2	47.566	21.8	50	8	8	9	6	3	2	5	4	2	1	3	4	1	1	3	4	1	1	8	6	3	3	5	4	3	3	3	6	2	3	5	4	2	1	8	6	3	3	5	4	3	3	3	6
TRINITY_DN2139_c0_g1_m.4949	Mannose-1-phosphate guanyltransferase alpha OS=Dictyostelium discoideum OX=44689 GN=gmppA PE=2 SV=1	gmppA	45.642	28.1	94	9	9	4	6	7	7	6	7	6	8	7	7	5	6	8	5	3	2	7	7	9	8	7	8	7	7	7	7	8	8	7	7	6	5	7	7	9	8	7	8	7	7	7	7
TRINITY_DN2139_c0_g2_m.4950	Aspartate carbamoyltransferase 2, chloroplastic OS=Pisum sativum OX=3888 GN=PYRB2 PE=2 SV=1	PYRB2	45.643	23.5	67	8	8	7	4	2	3	5	3	4	5	3	2	6	5	3	3	6	6	7	5	5	5	5	5	6	7	3	4	6	6	3	3	7	7	7	5	5	5	5	5	6	7	3	4
TRINITY_DN2140_c0_g1_m.4958	CYP enzymes assisting alcohol dehydrogenase OS=Catharanthus roseus OX=4058 GN=CYPADH PE=1 SV=1	CYPADH	17.584	42	144	5	5	10	10	10	9	11	10	8	11	12	10	10	10	8	8	3	4	5	5	5	5	5	5	5	5	5	4	5	5	5	5	2	3	5	5	5	5	5	5	5	5	5	4
TRINITY_DN2140_c0_g1_m.4959	CYP enzymes assisting alcohol dehydrogenase OS=Catharanthus roseus OX=4058 GN=CYPADH PE=1 SV=1	CYPADH	14.973	8.1	21	1	1	3	1	1	2	1	1	1	1	2	1	1	1	1	2	1	1	1	1	1	1	1	1	1	1	1	1	1	1	1	1	1	1	1	1	1	1	1	1	1	1	1	1
TRINITY_DN2143_c0_g1_m.4961	Peroxisomal membrane protein 11C OS=Arabidopsis thaliana OX=3702 GN=PEX11C PE=1 SV=1	PEX11C	25.754	34	45	4	4	3	3	3	3	2	3	3	3	2	2	2	3	3	3	4	3	3	3	3	2	3	3	3	2	2	1	2	2	3	2	4	3	3	3	3	2	3	3	3	2	2	1
TRINITY_DN2144_c0_g2_m.4964	Golgin candidate 2 OS=Arabidopsis thaliana OX=3702 GN=GC2 PE=1 SV=1	GC2	35.016	12.4	33	4	4	4	2	1	2	2	2	2	3	2	3	2	2	2	2	1	1	4	3	1	3	3	3	2	3	2	3	3	2	3	2	2	1	4	3	1	3	3	3	2	3	2	3
TRINITY_DN2145_c1_g1_m.4966	Dormancy-associated protein 1 OS=Arabidopsis thaliana OX=3702 GN=DRM1 PE=1 SV=1	DRM1	14.067	74.8	94	6	6	8	8	6	10	8	7	5	5	8	8	4	3	6	8	0	0	5	4	5	6	4	4	4	4	4	5	4	3	4	4	2	1	5	4	5	6	4	4	4	4	4	5
TRINITY_DN2145_c1_g2_m.4967	Transmembrane protein 120 homolog OS=Dictyostelium discoideum OX=44689 GN=tmem120 PE=3 SV=1	tmem120	41.409	7.5	12	3	3	2	2	0	0	1	0	0	0	1	0	0	3	2	1	0	0	3	2	3	1	1	2	3	2	3	2	2	3	3	1	0	0	3	2	3	1	1	2	3	2	3	2
TRINITY_DN2145_c2_g2_m.4969	Auxin-binding protein ABP19a OS=Prunus persica OX=3760 GN=ABP19A PE=3 SV=1	ABP19A	22.268	17.8	19	1	1	2	0	2	1	0	2	0	0	1	3	0	0	3	5	0	0	1	1	1	1	1	1	1	1	1	1	1	0	1	1	1	0	1	1	1	1	1	1	1	1	1	1
TRINITY_DN2146_c0_g1_m.4970	Nucleolin 2 OS=Oryza sativa subsp. japonica OX=39947 GN=Os04g0620700 PE=2 SV=2	Os04g0620700	36.45	16.9	23	4	4	0	1	0	0	0	0	4	2	0	0	4	3	3	2	2	2	3	2	2	2	3	2	4	3	2	2	4	4	4	3	3	3	3	2	2	2	3	2	4	3	2	2
TRINITY_DN2148_c0_g1_m.4974	SUMO-activating enzyme subunit 1B-2 OS=Arabidopsis thaliana OX=3702 GN=SAE1B-2 PE=1 SV=1	SAE1B-2	16.341	39.2	31	5	5	3	2	0	2	4	4	0	1	3	3	1	0	3	5	0	0	5	4	3	3	5	4	2	2	3	3	2	2	4	4	0	0	5	4	3	3	5	4	2	2	3	3
TRINITY_DN2149_c0_g1_m.4975	Putative low molecular weight protein-tyrosine-phosphatase slr0328 OS=Synechocystis sp. (strain PCC 6803 / Kazusa) OX=1111708 GN=slr0328 PE=1 SV=1	slr0328	29.207	29.6	35	7	7	3	2	5	3	2	2	3	0	4	2	0	1	5	2	0	1	5	5	4	4	5	3	4	4	4	3	2	3	5	5	1	1	5	5	4	4	5	3	4	4	4	3
TRINITY_DN215_c1_g1_m.5003	uncharacterized protein LOC18042914 [Citrus clementina]	--	34.828	10.4	13	2	2	1	2	1	1	2	1	0	0	3	2	0	0	0	0	0	0	1	2	2	2	2	1	0	0	2	2	0	0	0	2	0	0	1	2	2	2	2	1	0	0	2	2
TRINITY_DN2150_c0_g1_m.4977	Branched-chain-amino-acid aminotransferase-like protein 2 OS=Arabidopsis thaliana OX=3702 GN=At5g27410 PE=2 SV=1	At5g27410	62.143	49.1	270	20	20	19	24	17	14	20	17	15	14	17	14	16	19	20	16	16	12	18	20	19	15	18	18	17	15	16	17	16	17	19	18	11	9	18	20	19	15	18	18	17	15	16	17
TRINITY_DN2152_c0_g1_m.4982	60S ribosomal protein L3 OS=Oryza sativa subsp. japonica OX=39947 GN=RPL3 PE=2 SV=2	RPL3	38.554	42.7	282	16	10	23	20	19	25	22	21	18	17	25	21	8	9	22	25	3	4	15	15	14	13	16	15	14	15	16	16	10	11	16	16	5	7	9	10	9	9	10	9	9	9	10	10
TRINITY_DN2153_c0_g1_m.4986	Rab escort protein 1 OS=Arabidopsis thaliana OX=3702 GN=REP PE=1 SV=2	REP	59.029	6.5	9	3	3	1	1	1	0	0	0	0	0	0	2	0	0	3	1	0	0	1	1	1	0	0	0	0	0	0	2	0	0	3	1	0	0	1	1	1	0	0	0	0	0	0	2
TRINITY_DN21533_c0_g1_m.4985	Glutaredoxin-C6 OS=Arabidopsis thaliana OX=3702 GN=GRXC6 PE=2 SV=2	GRXC6	15.163	9.2	2	1	1	0	0	0	0	0	0	0	0	0	0	1	1	0	0	0	0	1	1	1	0	0	0	0	0	1	0	1	1	0	0	0	0	1	1	1	0	0	0	0	0	1	0
TRINITY_DN2156_c0_g1_m.4992	Pyridoxal kinase OS=Arabidopsis thaliana OX=3702 GN=PK PE=1 SV=2	PK	36.373	50	121	10	10	7	9	6	7	8	8	9	10	10	5	8	9	6	9	5	5	9	9	8	9	9	9	8	8	9	8	8	9	7	9	6	6	9	9	8	9	9	9	8	8	9	8
TRINITY_DN2157_c0_g1_m.4993	Protein ApaG OS=Magnetospirillum magneticum (strain AMB-1 / ATCC 700264) OX=342108 GN=apaG PE=3 SV=1	apaG	15.796	7.1	6	1	1	1	1	0	0	1	1	0	0	1	1	0	0	0	0	0	0	1	1	0	0	1	1	0	0	1	1	0	1	0	1	0	0	1	1	0	0	1	1	0	0	1	1
TRINITY_DN2159_c0_g1_m.4998	Early nodulin-93 OS=Glycine max OX=3847 PE=2 SV=1	--	12.081	9.7	3	1	1	0	0	0	0	0	0	0	0	0	0	1	1	0	0	0	1	0	0	0	0	0	0	0	1	0	0	1	1	0	0	0	1	0	0	0	0	0	0	0	1	0	0
TRINITY_DN2161_c0_g1_m.5006	Uncharacterized protein PAM68-like OS=Arabidopsis thaliana OX=3702 GN=At5g52780 PE=2 SV=1	At5g52780	21.287	10.9	9	2	2	0	1	2	1	0	0	1	0	1	0	0	0	1	1	1	0	0	2	2	1	1	1	1	1	2	1	0	0	1	1	1	0	0	2	2	1	1	1	1	1	2	1
TRINITY_DN2162_c0_g1_m.5008	Probable leucine-rich repeat receptor-like protein kinase At5g49770 OS=Arabidopsis thaliana OX=3702 GN=At5g49770 PE=1 SV=1	At5g49770	74.969	7.8	8	3	3	0	0	3	0	0	0	2	1	0	0	0	0	1	1	0	0	2	2	3	2	3	1	2	2	2	2	1	1	1	3	0	0	2	2	3	2	3	1	2	2	2	2
TRINITY_DN2163_c0_g1_m.5010	Regulator of MON1-CCZ1 complex OS=Homo sapiens OX=9606 GN=RMC1 PE=1 SV=2	RMC1	36.423	13.9	10	3	3	1	2	0	0	2	0	0	0	0	1	0	0	2	2	0	0	3	3	1	1	3	1	1	0	3	1	0	1	2	2	0	0	3	3	1	1	3	1	1	0	3	1
TRINITY_DN21641_c0_g2_m.5012	Probable xyloglucan endotransglucosylase/hydrolase protein B OS=Phaseolus angularis OX=3914 GN=XTHB PE=2 SV=1	XTHB	13.581	9.8	5	1	1	0	0	0	0	0	0	1	1	0	0	2	1	0	0	0	0	0	0	1	1	0	0	1	1	0	0	1	1	0	0	1	0	0	0	1	1	0	0	1	1	0	0
TRINITY_DN2165_c0_g1_m.5016	Homeobox protein BEL1 homolog OS=Arabidopsis thaliana OX=3702 GN=BEL1 PE=1 SV=2	BEL1	77.15	13.9	13	5	4	1	1	0	1	1	1	0	0	0	2	0	0	4	2	0	0	3	3	3	4	2	2	2	3	2	4	1	1	5	5	0	0	2	2	3	4	1	2	1	2	1	3
TRINITY_DN2168_c0_g3_m.5018	Phenylalanine--tRNA ligase beta subunit, cytoplasmic OS=Arabidopsis thaliana OX=3702 GN=At1g72550 PE=2 SV=1	At1g72550	37.729	48.6	59	10	10	6	5	5	3	7	7	4	3	4	3	1	0	5	6	0	0	9	7	7	4	8	7	5	3	5	3	5	3	8	7	1	0	9	7	7	4	8	7	5	3	5	3
TRINITY_DN2168_c0_g3_m.5019	Phenylalanine--tRNA ligase beta subunit, cytoplasmic OS=Arabidopsis thaliana OX=3702 GN=At1g72550 PE=2 SV=1	At1g72550	31.62	33.8	94	8	8	9	7	6	6	7	8	9	6	6	5	4	4	7	8	1	1	7	7	5	6	7	7	6	5	6	5	6	5	6	6	3	1	7	7	5	6	7	7	6	5	6	5
TRINITY_DN217_c0_g1_m.5058	R3H domain-containing protein 2 OS=Bos taurus OX=9913 GN=R3HDM2 PE=2 SV=1	R3HDM2	35.671	18.6	11	4	4	0	3	0	0	3	1	0	0	1	1	0	0	2	0	0	0	3	4	2	1	4	4	1	1	2	3	1	0	3	3	0	0	3	4	2	1	4	4	1	1	2	3
TRINITY_DN2170_c0_g1_m.5027	Protein Iojap, chloroplastic OS=Arabidopsis thaliana OX=3702 GN=IJ PE=2 SV=1	IJ	28.116	9.3	10	1	1	1	1	1	1	1	1	0	0	1	1	0	0	1	1	0	0	1	1	1	1	1	1	0	0	1	1	0	0	1	1	0	0	1	1	1	1	1	1	0	0	1	1
TRINITY_DN2171_c0_g1_m.5028	XIAP-associated factor 1 OS=Homo sapiens OX=9606 GN=XAF1 PE=1 SV=1	XAF1	23.042	36.9	24	4	4	3	3	0	1	3	3	1	0	2	3	0	1	2	2	0	0	3	3	1	1	3	4	1	0	3	3	1	1	3	3	0	0	3	3	1	1	3	4	1	0	3	3
TRINITY_DN2172_c0_g1_m.5030	Nuclear receptor corepressor 1 OS=Xenopus tropicalis OX=8364 GN=ncor1 PE=2 SV=1	ncor1	74.869	6.2	11	3	3	0	1	0	2	0	2	0	2	0	0	1	1	0	1	0	1	1	2	2	1	2	2	2	2	1	2	2	2	1	2	2	2	1	2	2	1	2	2	2	2	1	2
TRINITY_DN2172_c2_g1_m.5041	UDP-glycosyltransferase 73C2 OS=Arabidopsis thaliana OX=3702 GN=UGT73C2 PE=3 SV=1	UGT73C2	55.155	18.7	36	7	7	4	5	2	2	4	6	1	0	2	5	0	0	2	3	0	0	4	4	3	3	3	6	2	1	2	4	1	0	2	4	2	3	4	4	3	3	3	6	2	1	2	4
TRINITY_DN2174_c0_g1_m.5045	Glutamate dehydrogenase 1 OS=Arabidopsis thaliana OX=3702 GN=GDH1 PE=2 SV=1	GDH1	44.406	48.9	238	15	8	18	18	15	15	17	12	13	11	13	18	16	17	17	16	12	10	14	14	14	15	13	13	13	13	11	15	14	14	14	14	10	10	7	7	7	8	6	7	6	6	5	8
TRINITY_DN2174_c0_g1_m.5046	Glutamate dehydrogenase 1 OS=Arabidopsis thaliana OX=3702 GN=GDH1 PE=2 SV=1	GDH1	20.091	26.9	36	3	3	3	3	2	1	3	2	3	2	3	2	1	2	3	3	1	2	3	3	3	2	3	3	3	3	3	3	1	2	3	3	2	2	3	3	3	2	3	3	3	3	3	3
TRINITY_DN2175_c0_g1_m.5048	Mitochondrial outer membrane protein porin 2 OS=Arabidopsis thaliana OX=3702 GN=VDAC2 PE=1 SV=1	VDAC2	29.253	57.2	233	13	13	16	15	15	14	17	19	13	15	15	13	11	11	14	16	15	14	11	11	11	11	12	12	12	12	11	10	11	12	12	12	12	9	11	11	11	11	12	12	12	12	11	10
TRINITY_DN2176_c0_g1_m.5051	Proteasome subunit alpha type-6 OS=Nicotiana tabacum OX=4097 GN=PAA1 PE=2 SV=1	PAA1	23.565	59	231	12	7	18	15	12	14	15	16	14	13	16	15	16	17	12	16	10	12	11	11	9	10	11	12	10	10	12	10	11	11	9	12	8	9	6	6	6	6	7	7	6	7	7	6
TRINITY_DN21765_c0_g1_m.5049	Thiosulfate sulfurtransferase 18 OS=Arabidopsis thaliana OX=3702 GN=STR18 PE=1 SV=1	STR18	16.928	15	2	2	2	0	0	0	0	0	0	0	0	0	1	0	0	0	1	0	0	0	0	0	0	0	0	1	0	0	1	0	0	0	1	1	1	0	0	0	0	0	0	1	0	0	1
TRINITY_DN2177_c0_g1_m.5053	ABC transporter F family member 4 OS=Arabidopsis thaliana OX=3702 GN=ABCF4 PE=2 SV=1	ABCF4	82.695	23.2	32	12	12	0	0	5	4	0	0	1	2	0	0	1	1	8	6	2	2	3	0	6	6	2	2	3	4	3	2	2	2	9	8	3	3	3	0	6	6	2	2	3	4	3	2
TRINITY_DN21772_c0_g1_m.5052	UDP-glycosyltransferase 74F2 OS=Arabidopsis thaliana OX=3702 GN=UGT74F2 PE=1 SV=1	UGT74F2	20.332	8.2	15	1	1	1	1	1	1	1	1	1	1	1	1	0	1	1	1	1	1	1	1	1	1	1	1	1	1	1	1	1	1	1	1	1	1	1	1	1	1	1	1	1	1	1	1
TRINITY_DN2180_c0_g1_m.5062	Photosystem I reaction center subunit V, chloroplastic OS=Arabidopsis thaliana OX=3702 GN=PSAG PE=1 SV=1	PSAG	17.172	22.2	26	4	4	1	1	2	2	1	1	3	2	2	0	2	2	1	1	4	1	3	3	3	3	3	3	3	4	3	3	4	4	3	3	4	3	3	3	3	3	3	3	3	4	3	3
TRINITY_DN2181_c0_g1_m.5065	60S ribosomal protein L6 OS=Mesembryanthemum crystallinum OX=3544 GN=RPL6 PE=2 SV=1	RPL6	28.481	13.8	16	3	2	2	1	1	2	1	0	1	1	1	1	1	1	1	1	1	0	3	2	2	2	2	2	2	2	2	2	2	2	2	2	2	2	2	1	1	1	1	1	1	1	1	1
TRINITY_DN2191_c0_g1_m.5089	Transcriptional corepressor LEUNIG_HOMOLOG OS=Arabidopsis thaliana OX=3702 GN=LUH PE=1 SV=1	LUH	42.687	2.3	0	1	1	0	0	0	0	0	0	0	0	0	0	0	0	0	0	0	0	1	1	1	1	1	1	1	1	1	1	1	0	1	1	1	0	1	1	1	1	1	1	1	1	1	1
TRINITY_DN21917_c0_g1_m.5086	Protein OPI10 homolog OS=Schizosaccharomyces pombe (strain 972 / ATCC 24843) OX=284812 GN=SPBC21H7.06c PE=3 SV=1	SPBC21H7.06c	20.994	25.5	16	4	4	2	2	2	1	1	1	2	0	1	1	0	1	2	0	0	0	3	3	2	3	2	3	3	2	1	2	1	1	3	3	0	0	3	3	2	3	2	3	3	2	1	2
TRINITY_DN2193_c0_g1_m.5097	Aminomethyltransferase, mitochondrial OS=Arabidopsis thaliana OX=3702 GN=GDCST PE=2 SV=1	GDCST	44.543	75.1	522	29	29	39	37	38	38	42	41	33	32	34	37	25	33	31	34	16	12	27	27	28	25	27	28	24	27	25	24	25	25	24	25	17	13	27	27	28	25	27	28	24	27	25	24
TRINITY_DN2194_c0_g1_m.5101	Puromycin-sensitive aminopeptidase OS=Arabidopsis thaliana OX=3702 GN=MPA1 PE=2 SV=1	MPA1	100.27	69.7	768	52	52	60	54	43	42	48	62	45	44	61	53	46	48	44	49	31	38	45	43	47	42	47	47	44	43	49	45	47	42	47	44	36	35	45	43	47	42	47	47	44	43	49	45
TRINITY_DN2194_c1_g1_m.5103	Probable serine/threonine-protein kinase SIS8 OS=Arabidopsis thaliana OX=3702 GN=SIS8 PE=1 SV=1	SIS8	143.12	1.6	0	2	1	0	0	0	0	0	0	0	0	0	0	0	0	0	0	0	0	2	2	1	2	1	2	2	2	1	2	2	0	2	2	0	1	1	1	0	1	0	1	1	1	1	1
TRINITY_DN2195_c0_g1_m.5108	Pre-mRNA-splicing factor syf2 OS=Xenopus tropicalis OX=8364 GN=syf2 PE=2 SV=1	syf2	35.971	6.8	1	1	1	0	0	0	0	0	0	0	0	0	0	0	0	0	1	0	0	0	0	1	1	0	0	0	0	0	0	0	0	1	1	0	0	0	0	1	1	0	0	0	0	0	0
TRINITY_DN2196_c0_g1_m.5109	T-complex protein 1 subunit theta OS=Arabidopsis thaliana OX=3702 GN=CCT8 PE=1 SV=1	CCT8	35.568	39.2	73	10	10	7	6	2	4	4	7	4	5	5	6	2	3	6	7	3	2	8	10	5	6	10	9	7	8	8	9	6	6	9	10	4	3	8	10	5	6	10	9	7	8	8	9
TRINITY_DN2196_c0_g1_m.5110	T-complex protein 1 subunit theta OS=Arabidopsis thaliana OX=3702 GN=CCT8 PE=1 SV=1	CCT8	25.344	54.7	152	11	11	11	13	9	7	12	11	9	9	9	11	6	8	12	11	7	7	11	10	10	8	11	11	9	9	10	10	9	8	11	11	6	6	11	10	10	8	11	11	9	9	10	10
TRINITY_DN2197_c0_g1_m.5111	Fruit protein pKIWI502 OS=Actinidia deliciosa OX=3627 GN=pKIWI502 PE=2 SV=1	pKIWI502	32.22	48.2	160	10	10	11	10	14	16	10	12	10	11	9	10	11	10	10	10	3	3	9	10	10	9	10	9	10	9	8	9	9	8	10	9	4	5	9	10	10	9	10	9	10	9	8	9
TRINITY_DN2198_c0_g1_m.5113	Serine acetyltransferase 5 OS=Arabidopsis thaliana OX=3702 GN=SAT5 PE=1 SV=1	SAT5	31.288	29.8	22	6	6	3	3	1	1	2	5	0	0	3	1	0	0	2	1	0	0	4	3	1	1	3	4	1	0	3	3	0	0	3	3	0	0	4	3	1	1	3	4	1	0	3	3
TRINITY_DN220_c0_g1_m.5142	Protein transport protein SEC31 homolog B OS=Arabidopsis thaliana OX=3702 GN=SEC31B PE=1 SV=1	SEC31B	100.29	39	199	27	27	16	20	15	15	13	12	7	6	18	12	5	3	27	25	3	2	21	22	20	21	20	18	16	16	20	18	13	12	25	25	7	9	21	22	20	21	20	18	16	16	20	18
TRINITY_DN220_c0_g1_m.5143	Protein transport protein SEC31 homolog B OS=Arabidopsis thaliana OX=3702 GN=SEC31B PE=1 SV=1	SEC31B	21.904	13	10	2	2	1	1	1	0	1	1	1	0	1	0	0	0	1	2	0	0	2	2	1	1	2	1	1	1	1	1	1	1	2	2	1	0	2	2	1	1	2	1	1	1	1	1
TRINITY_DN2200_c0_g1_m.5124	Prefoldin subunit 6 OS=Mus musculus OX=10090 GN=Pfdn6 PE=1 SV=1	Pfdn6	14.638	50.8	48	7	7	2	2	2	1	2	0	3	3	1	0	7	6	2	2	5	10	3	3	2	4	4	3	4	4	1	2	7	5	4	4	7	7	3	3	2	4	4	3	4	4	1	2
TRINITY_DN22027_c0_g2_m.5128	Aldehyde oxidase GLOX OS=Vitis pseudoreticulata OX=231512 GN=GLOX PE=2 SV=1	GLOX	59.261	29.8	97	12	12	3	4	5	5	4	4	6	5	4	4	11	12	5	5	10	10	4	7	6	7	6	8	9	8	4	5	9	10	6	8	8	8	4	7	6	7	6	8	9	8	4	5
TRINITY_DN2203_c0_g1_m.5132	Probable choline kinase 3 OS=Arabidopsis thaliana OX=3702 GN=At4g09760 PE=2 SV=1	At4g09760	17.96	9.4	4	1	1	1	0	0	0	0	1	1	1	0	0	0	0	0	0	0	0	1	1	0	0	1	1	1	1	0	0	1	1	1	1	0	1	1	1	0	0	1	1	1	1	0	0
TRINITY_DN2204_c0_g1_m.5133	Cytochrome P450 CYP72A219 OS=Panax ginseng OX=4054 PE=2 SV=1	--	59.699	30.4	96	15	15	11	10	5	1	13	9	1	1	14	9	0	2	10	9	0	1	12	12	7	6	13	10	3	3	12	9	2	3	10	11	0	2	12	12	7	6	13	10	3	3	12	9
TRINITY_DN2205_c0_g1_m.5135	S-adenosylmethionine carrier 1, chloroplastic/mitochondrial OS=Arabidopsis thaliana OX=3702 GN=SAMC1 PE=1 SV=1	SAMC1	34.358	17.8	56	5	5	3	3	4	2	3	3	4	3	5	3	5	2	4	4	4	4	4	4	5	4	4	4	4	4	5	3	4	3	3	4	4	3	4	4	5	4	4	4	4	4	5	3
TRINITY_DN2206_c0_g1_m.5136	Phospholipase A1-IIdelta OS=Arabidopsis thaliana OX=3702 GN=At2g42690 PE=1 SV=1	At2g42690	46.821	23.3	28	6	6	1	1	3	2	0	0	2	1	1	1	2	4	2	3	2	3	1	1	5	4	2	1	2	2	1	1	3	4	3	3	3	3	1	1	5	4	2	1	2	2	1	1
TRINITY_DN2208_c0_g1_m.5138	Probable glucan 1,3-alpha-glucosidase OS=Arabidopsis thaliana OX=3702 GN=PSL5 PE=1 SV=1	PSL5	106.8	23.3	154	17	17	10	13	11	11	11	12	10	7	13	9	5	7	14	14	4	3	12	15	13	12	12	15	10	10	12	14	9	11	15	15	7	5	12	15	13	12	12	15	10	10	12	14
TRINITY_DN2209_c0_g1_m.5141	Acidic endochitinase OS=Nicotiana tabacum OX=4097 PE=1 SV=1	--	32.167	27.8	104	5	5	6	6	7	5	6	6	9	6	5	3	7	9	6	6	10	7	5	5	5	5	5	5	5	5	4	4	5	5	5	5	4	4	5	5	5	5	5	5	5	5	4	4
TRINITY_DN2211_c0_g1_m.5147	TOM1-like protein 6 OS=Arabidopsis thaliana OX=3702 GN=TOL6 PE=1 SV=1	TOL6	66.66	13.2	30	5	5	3	3	2	2	3	3	2	1	2	3	1	0	2	3	0	0	4	4	4	3	3	4	4	3	2	4	3	3	4	3	0	0	4	4	4	3	3	4	4	3	2	4
TRINITY_DN2212_c0_g1_m.5150	Vacuolar protein sorting-associated protein 53 A OS=Arabidopsis thaliana OX=3702 GN=VPS53 PE=1 SV=1	VPS53	45.355	8.4	12	3	3	1	2	0	0	2	2	0	0	1	0	0	0	3	1	0	0	2	3	1	0	2	2	0	0	2	1	0	0	3	2	0	0	2	3	1	0	2	2	0	0	2	1
TRINITY_DN2212_c0_g1_m.5151	Vacuolar protein sorting-associated protein 53 A OS=Arabidopsis thaliana OX=3702 GN=VPS53 PE=1 SV=1	VPS53	32.9	10.9	3	2	2	1	1	0	0	0	1	0	0	0	0	0	0	0	0	0	0	2	2	0	1	1	1	0	0	1	1	0	0	2	1	0	0	2	2	0	1	1	1	0	0	1	1
TRINITY_DN2213_c0_g1_m.5155	5'-3' exoribonuclease 4 OS=Arabidopsis thaliana OX=3702 GN=XRN4 PE=2 SV=1	XRN4	86.186	14	10	7	7	1	0	0	0	2	1	0	0	2	0	0	0	2	2	0	0	2	4	0	1	5	3	1	0	5	0	1	0	4	4	0	0	2	4	0	1	5	3	1	0	5	0
TRINITY_DN2214_c2_g1_m.5161	Shewanella-like protein phosphatase 2 OS=Arabidopsis thaliana OX=3702 GN=SLP2 PE=1 SV=1	SLP2	43.92	11.9	13	4	4	2	2	0	0	1	2	0	0	1	1	0	0	2	2	0	0	4	4	1	2	3	3	1	1	1	3	2	2	3	3	2	1	4	4	1	2	3	3	1	1	1	3
TRINITY_DN2215_c1_g1_m.5164	Ribose-phosphate pyrophosphokinase 5, chloroplastic OS=Arabidopsis thaliana OX=3702 GN=PRS5 PE=2 SV=2	PRS5	23.991	11.2	1	3	3	0	1	0	0	0	0	0	0	0	0	0	0	0	0	0	0	0	1	1	2	1	1	0	1	0	1	0	0	1	1	2	0	0	1	1	2	1	1	0	1	0	1
TRINITY_DN2216_c0_g1_m.5166	Proteasome subunit alpha type-5 OS=Glycine max OX=3847 GN=PAE1 PE=2 SV=1	PAE1	26.015	71.7	233	14	14	14	16	13	13	17	14	17	18	14	15	15	17	15	11	11	13	13	13	13	11	13	12	14	14	13	13	14	13	14	11	13	11	13	13	13	11	13	12	14	14	13	13
TRINITY_DN22181_c0_g1_m.5171	NADH dehydrogenase [ubiquinone] iron-sulfur protein 1, mitochondrial OS=Solanum tuberosum OX=4113 PE=2 SV=1	--	82.256	57.8	540	34	34	45	41	28	33	43	44	39	29	37	36	38	27	39	34	13	14	31	34	29	27	32	33	28	28	32	31	29	27	29	27	20	19	31	34	29	27	32	33	28	28	32	31
TRINITY_DN22198_c0_g1_m.5179	2-hydroxyacyl-CoA lyase OS=Arabidopsis thaliana OX=3702 GN=HACL PE=1 SV=1	HACL	61.36	52.4	288	27	27	27	28	15	16	29	25	15	16	18	20	12	9	21	26	4	7	25	26	23	23	26	25	22	21	22	23	20	20	25	24	9	12	25	26	23	23	26	25	22	21	22	23
TRINITY_DN22199_c0_g1_m.5180	La-related protein 6B OS=Arabidopsis thaliana OX=3702 GN=LARP6B PE=1 SV=2	LARP6B	60.459	23.9	28	7	7	4	5	2	0	2	3	0	0	3	3	0	0	3	3	0	0	5	4	3	0	4	3	0	1	3	5	0	0	4	3	0	1	5	4	3	0	4	3	0	1	3	5
TRINITY_DN222_c0_g1_m.5229	Pentatricopeptide repeat-containing protein At5g42310, chloroplastic OS=Arabidopsis thaliana OX=3702 GN=CRP1 PE=2 SV=1	CRP1	79.173	11.1	10	4	4	0	0	1	1	1	0	0	0	1	1	0	1	1	1	1	1	0	2	2	1	1	0	0	0	2	1	1	1	3	2	1	1	0	2	2	1	1	0	0	0	2	1
TRINITY_DN2221_c0_g1_m.5194	Trafficking protein particle complex subunit 2-like protein OS=Dictyostelium discoideum OX=44689 GN=trappc2l PE=3 SV=1	trappc2l	16.018	18.9	12	2	2	2	2	1	0	1	1	0	0	2	1	0	0	1	1	0	0	2	2	2	1	2	2	2	1	2	2	0	0	1	1	0	0	2	2	2	1	2	2	2	1	2	2
TRINITY_DN2222_c0_g1_m.5199	Haloalkane dehalogenase 2 OS=Mycobacterium tuberculosis (strain ATCC 25618 / H37Rv) OX=83332 GN=dhmA2 PE=1 SV=1	dhmA2	44.393	44	176	14	14	10	11	14	17	9	11	12	17	13	10	13	11	13	11	2	2	10	11	10	13	9	11	12	13	10	13	10	11	11	8	7	6	10	11	10	13	9	11	12	13	10	13
TRINITY_DN22221_c0_g1_m.5195	uncharacterized protein LOC102616393 isoform X1 [Citrus sinensis]	--	27.492	25.4	67	4	4	4	4	6	4	4	3	4	3	4	4	4	4	5	4	5	5	4	3	4	4	4	4	3	4	3	4	4	3	4	4	4	4	4	3	4	4	4	4	3	4	3	4
TRINITY_DN22227_c0_g1_m.5197	uncharacterized protein LOC102628744 [Citrus sinensis]	--	45.273	40.4	151	11	10	14	10	11	8	14	12	9	7	11	10	3	9	13	14	3	3	11	11	11	10	11	11	10	9	8	9	8	9	11	11	3	3	10	10	10	9	10	10	9	8	7	8
TRINITY_DN22237_c0_g1_m.5200	GDP-mannose 4,6 dehydratase 2 OS=Arabidopsis thaliana OX=3702 GN=MUR1 PE=1 SV=3	MUR1	43.875	24.5	19	6	6	2	3	0	0	1	3	1	1	1	1	0	2	1	2	1	0	3	4	1	1	4	5	4	4	4	1	4	3	3	4	1	0	3	4	1	1	4	5	4	4	4	1
TRINITY_DN22241_c0_g1_m.5205	SEC1 family transport protein SLY1 OS=Arabidopsis thaliana OX=3702 GN=SLY1 PE=1 SV=1	SLY1	68.89	21.5	40	9	9	6	5	1	3	5	5	0	1	4	3	0	1	3	3	0	0	7	7	2	6	6	6	3	4	6	6	3	6	5	6	3	2	7	7	2	6	6	6	3	4	6	6
TRINITY_DN2225_c0_g1_m.5212	E3 ubiquitin-protein ligase HAKAI homolog OS=Arabidopsis thaliana OX=3702 GN=HAKAI PE=1 SV=1	HAKAI	53.387	3	3	1	1	1	1	0	0	0	0	0	0	0	0	0	0	0	1	0	0	1	1	0	0	1	0	0	0	0	1	0	0	1	1	0	0	1	1	0	0	1	0	0	0	0	1
TRINITY_DN22251_c0_g1_m.5209	Acetolactate synthase 3, chloroplastic OS=Brassica napus OX=3708 PE=3 SV=1	--	73.287	36.9	209	23	23	21	22	14	9	14	16	9	9	22	18	7	7	18	18	3	2	22	23	18	13	18	19	16	14	19	21	12	9	20	21	5	3	22	23	18	13	18	19	16	14	19	21
TRINITY_DN22260_c0_g1_m.5217	Stress-response A/B barrel domain-containing protein UP3 OS=Arabidopsis thaliana OX=3702 GN=UP3 PE=1 SV=1	UP3	28.317	54.1	185	13	13	14	11	12	9	13	11	15	11	12	9	14	13	14	11	9	7	12	11	10	13	11	12	11	11	9	11	12	11	12	12	7	8	12	11	10	13	11	12	11	11	9	11
TRINITY_DN22268_c0_g1_m.5218	ATP-dependent Clp protease proteolytic subunit 3, chloroplastic OS=Arabidopsis thaliana OX=3702 GN=CLPP3 PE=1 SV=1	CLPP3	38.76	35	113	8	8	8	8	6	8	10	6	9	9	11	8	7	7	8	7	1	0	7	7	7	6	8	7	8	7	8	8	4	4	7	7	1	1	7	7	7	6	8	7	8	7	8	8
TRINITY_DN2227_c0_g1_m.5222	uncharacterized protein LOC18034843 [Citrus clementina]	--	35.111	7.8	11	2	2	0	0	1	1	2	0	0	1	0	1	1	1	1	1	0	1	1	0	1	2	2	1	1	1	0	2	1	1	1	1	0	1	1	0	1	2	2	1	1	1	0	2
TRINITY_DN2228_c0_g1_m.5223	Protein EXECUTER 2, chloroplastic OS=Arabidopsis thaliana OX=3702 GN=EX2 PE=2 SV=1	EX2	67.697	2.3	1	1	1	0	0	0	0	0	0	0	0	0	0	0	0	0	0	1	0	0	0	0	0	0	0	0	0	0	0	0	0	0	0	1	1	0	0	0	0	0	0	0	0	0	0
TRINITY_DN22296_c0_g1_m.5227	Protein SRG1 OS=Arabidopsis thaliana OX=3702 GN=SRG1 PE=2 SV=1	SRG1	41.766	7.6	4	2	2	1	1	0	0	1	1	0	0	0	0	0	0	0	0	0	0	1	1	0	0	1	2	0	0	0	0	0	0	1	1	0	0	1	1	0	0	1	2	0	0	0	0
TRINITY_DN223_c0_g1_m.5267	Splicing factor U2af small subunit B OS=Arabidopsis thaliana OX=3702 GN=U2AF35B PE=1 SV=1	U2AF35B	40.161	17.1	18	5	2	2	2	2	1	0	0	0	0	2	0	0	0	5	4	0	0	5	5	5	3	2	3	2	0	4	4	0	0	5	5	0	0	2	2	2	2	1	2	1	0	2	2
TRINITY_DN2230_c0_g1_m.5235	Apoptotic chromatin condensation inducer in the nucleus OS=Mus musculus OX=10090 GN=Acin1 PE=1 SV=3	Acin1	79.393	28.6	72	16	16	2	2	9	7	1	3	3	4	3	4	6	7	9	11	1	0	3	4	13	9	4	3	6	7	6	7	8	6	14	12	3	2	3	4	13	9	4	3	6	7	6	7
TRINITY_DN2231_c0_g1_m.5239	Histone deacetylase 14 OS=Arabidopsis thaliana OX=3702 GN=HDA14 PE=1 SV=1	HDA14	23.374	6	4	1	1	0	0	2	1	0	0	0	0	1	0	0	0	0	0	0	0	1	1	1	1	1	0	1	1	1	1	1	0	1	1	1	1	1	1	1	1	1	0	1	1	1	1
TRINITY_DN2231_c0_g1_m.5240	Histone deacetylase 14 OS=Arabidopsis thaliana OX=3702 GN=HDA14 PE=1 SV=1	HDA14	19.874	40	33	6	6	2	2	5	5	0	1	4	2	2	0	2	3	2	3	0	0	4	3	6	6	3	2	4	4	4	3	3	5	3	4	1	1	4	3	6	6	3	2	4	4	4	3
TRINITY_DN22312_c0_g1_m.5237	Protein EXORDIUM OS=Arabidopsis thaliana OX=3702 GN=EXO PE=2 SV=1	EXO	33.99	5	3	1	1	0	1	0	0	0	0	0	0	0	0	0	0	0	0	1	1	1	1	0	0	1	0	0	0	0	0	0	1	0	0	1	1	1	1	0	0	1	0	0	0	0	0
TRINITY_DN2233_c0_g1_m.5246	Polyol transporter 5 OS=Arabidopsis thaliana OX=3702 GN=PLT5 PE=1 SV=2	PLT5	51.601	12.9	45	5	5	5	3	2	2	3	4	4	1	5	3	2	2	3	3	1	2	5	4	3	2	5	3	4	4	4	2	3	3	4	3	1	2	5	4	3	2	5	3	4	4	4	2
TRINITY_DN2235_c0_g1_m.5251	Dicarboxylate transporter 1, chloroplastic OS=Arabidopsis thaliana OX=3702 GN=DIT1 PE=1 SV=1	DIT1	60.506	6	69	3	3	6	4	5	4	4	5	3	3	6	4	6	7	4	2	2	4	3	3	3	3	3	3	2	2	3	3	3	3	3	2	3	3	3	3	3	3	3	3	2	2	3	3
TRINITY_DN2240_c0_g1_m.5276	Uncharacterized protein y4oV OS=Sinorhizobium fredii (strain NBRC 101917 / NGR234) OX=394 GN=NGR_a02140 PE=4 SV=1	NGR_a02140	48.286	10.8	29	5	5	1	0	3	2	1	0	2	3	1	0	2	3	4	2	2	3	4	2	3	4	3	3	4	4	1	3	4	3	5	5	3	3	4	2	3	4	3	3	4	4	1	3
TRINITY_DN2240_c0_g1_m.5277	Uncharacterized protein y4oV OS=Sinorhizobium fredii (strain NBRC 101917 / NGR234) OX=394 GN=NGR_a02140 PE=4 SV=1	NGR_a02140	41.799	21.9	21	4	4	1	0	3	1	1	1	1	1	2	1	1	2	2	3	0	1	1	1	3	2	1	1	1	2	4	1	1	2	3	3	0	1	1	1	3	2	1	1	1	2	4	1
TRINITY_DN22423_c0_g1_m.5281	Protein transport protein SEC23 OS=Ustilago maydis (strain 521 / FGSC 9021) OX=237631 GN=SEC23 PE=3 SV=1	SEC23	85.384	30.6	229	17	16	21	21	11	7	18	22	10	10	20	16	10	13	17	17	8	8	16	16	11	12	13	15	11	12	13	14	11	12	15	14	8	8	16	15	11	12	13	14	11	12	13	14
TRINITY_DN2243_c0_g1_m.5285	uncharacterized protein LOC102628926 isoform X1 [Citrus sinensis]	--	29.007	21.9	18	3	3	2	2	1	0	1	1	1	1	1	2	1	1	1	1	1	1	3	3	1	1	2	2	1	1	2	3	1	1	2	2	1	1	3	3	1	1	2	2	1	1	2	3
TRINITY_DN22438_c0_g1_m.5284	Pectinesterase inhibitor 10 OS=Arabidopsis thaliana OX=3702 GN=PMEI10 PE=2 SV=1	PMEI10	26.361	16.7	15	2	2	1	1	0	1	1	1	1	1	1	1	1	1	1	1	1	1	1	1	1	1	1	2	1	1	1	1	1	2	1	1	1	1	1	1	1	1	1	2	1	1	1	1
TRINITY_DN22442_c0_g1_m.5287	Pentatricopeptide repeat-containing protein At1g02150 OS=Arabidopsis thaliana OX=3702 GN=At1g02150 PE=2 SV=2	At1g02150	61.595	6.9	10	3	3	2	1	2	1	0	0	0	0	0	1	0	0	3	0	0	0	3	3	3	1	1	1	1	0	1	2	0	0	3	3	0	0	3	3	3	1	1	1	1	0	1	2
TRINITY_DN2245_c0_g1_m.5293	GPI ethanolamine phosphate transferase 1 OS=Neosartorya fumigata (strain ATCC MYA-4609 / Af293 / CBS 101355 / FGSC A1100) OX=330879 GN=mcd4 PE=2 SV=1	mcd4	22.8	15.3	2	2	2	0	0	1	0	0	0	1	0	0	0	0	0	0	0	0	0	1	2	2	0	1	1	2	1	1	1	1	0	0	1	0	0	1	2	2	0	1	1	2	1	1	1
TRINITY_DN2246_c0_g1_m.5295	DNA-directed RNA polymerase III subunit RPC5 OS=Mus musculus OX=10090 GN=Polr3e PE=1 SV=2	Polr3e	77.436	6.8	6	3	3	2	1	0	0	1	0	0	0	1	0	0	0	1	0	0	0	3	1	1	1	1	2	1	1	2	1	1	1	2	1	0	0	3	1	1	1	1	2	1	1	2	1
TRINITY_DN22474_c0_g1_m.5299	60S ribosomal protein L27 OS=Pisum sativum OX=3888 GN=RPL27 PE=2 SV=1	RPL27	18.393	30.4	87	5	4	6	6	6	7	5	5	6	6	7	5	5	4	5	7	4	3	4	4	5	5	5	4	4	5	4	4	4	4	3	5	3	4	3	3	4	4	4	4	3	4	3	4
TRINITY_DN2248_c0_g1_m.5303	Probable galactinol--sucrose galactosyltransferase 6 OS=Arabidopsis thaliana OX=3702 GN=RFS6 PE=2 SV=2	RFS6	85.819	21.3	41	12	11	5	4	0	0	7	7	0	0	2	4	0	0	5	4	2	1	8	7	4	3	9	10	1	2	3	5	0	1	7	5	3	1	8	7	4	3	8	10	1	2	3	5
TRINITY_DN2249_c0_g1_m.5308	Histidine kinase CKI1 OS=Arabidopsis thaliana OX=3702 GN=CKI1 PE=1 SV=1	CKI1	18.545	34.9	41	4	4	5	3	3	3	4	3	1	2	3	5	1	2	3	2	0	1	4	4	4	3	4	4	2	2	4	4	2	2	3	3	2	2	4	4	4	3	4	4	2	2	4	4
TRINITY_DN2250_c0_g1_m.5315	Phospholipase D delta OS=Arabidopsis thaliana OX=3702 GN=PLDDELTA PE=1 SV=2	PLDDELTA	97.783	56.3	496	38	37	42	41	33	27	38	38	30	27	35	30	35	29	38	36	10	7	33	31	28	24	30	32	31	29	31	30	31	30	30	30	13	14	32	30	27	24	29	31	30	28	30	30
TRINITY_DN2250_c0_g2_m.5317	Ubiquitin receptor RAD23c OS=Arabidopsis thaliana OX=3702 GN=RAD23C PE=1 SV=2	RAD23C	23.032	41.3	54	8	7	6	5	2	2	3	4	1	3	3	4	4	4	4	4	2	3	6	7	4	5	6	6	6	6	5	6	6	6	4	5	4	6	5	6	4	5	6	6	6	5	4	6
TRINITY_DN2250_c0_g2_m.5318	Ubiquitin receptor RAD23c OS=Arabidopsis thaliana OX=3702 GN=RAD23C PE=1 SV=2	RAD23C	18.095	47.3	66	5	3	4	5	3	5	5	5	3	6	4	3	5	5	4	5	2	2	5	5	5	4	5	5	4	4	4	5	4	4	5	5	4	4	3	3	3	2	3	3	2	2	2	3
TRINITY_DN2250_c0_g3_m.5319	Ubiquitin receptor RAD23c OS=Arabidopsis thaliana OX=3702 GN=RAD23C PE=1 SV=2	RAD23C	42.316	41	165	12	9	18	15	11	10	12	12	11	13	15	8	7	9	11	8	2	3	12	10	8	8	8	10	7	10	9	8	8	8	8	9	3	3	9	7	6	6	6	8	5	7	6	6
TRINITY_DN2251_c0_g3_m.5324	Serine carboxypeptidase-like 19 OS=Arabidopsis thaliana OX=3702 GN=SCPL19 PE=1 SV=1	SCPL19	19.822	34.3	84	6	3	5	3	6	6	5	7	6	5	2	4	8	8	4	6	4	5	5	5	5	5	5	6	6	6	3	5	6	5	5	5	3	4	2	2	3	3	2	3	3	3	0	3
TRINITY_DN2251_c0_g3_m.5326	Serine carboxypeptidase-like 19 OS=Arabidopsis thaliana OX=3702 GN=SCPL19 PE=1 SV=1	SCPL19	11.962	48.1	36	4	4	3	2	3	4	2	2	2	1	2	3	2	3	2	2	0	3	4	3	3	4	3	3	3	3	3	3	3	3	4	3	3	4	4	3	3	4	3	3	3	3	3	3
TRINITY_DN2251_c2_g1_m.5329	UTP:RNA uridylyltransferase 1 OS=Arabidopsis thaliana OX=3702 GN=URT1 PE=1 SV=2	URT1	81.126	7.2	10	4	4	2	0	0	2	1	2	0	0	1	1	0	0	1	0	0	0	4	3	2	3	4	3	0	1	1	2	1	1	3	3	1	1	4	3	2	3	4	3	0	1	1	2
TRINITY_DN22514_c0_g1_m.5320	Eukaryotic translation initiation factor 5A OS=Manihot esculenta OX=3983 PE=2 SV=2	--	19.87	42.5	25	7	3	3	2	1	2	3	2	0	0	4	1	0	0	4	3	0	0	6	4	5	5	7	7	4	4	6	6	3	4	6	7	3	2	3	2	2	3	3	3	1	1	2	2
TRINITY_DN2252_c0_g1_m.5333	40S ribosomal protein S10-2 OS=Oryza sativa subsp. japonica OX=39947 GN=RPS10-2 PE=2 SV=1	RPS10-2	22.379	28.7	29	5	2	1	2	3	2	1	2	2	2	1	1	2	2	2	2	2	2	4	5	4	5	4	5	4	4	4	4	4	5	4	5	4	5	1	2	2	2	1	2	2	2	1	1
TRINITY_DN2254_c0_g1_m.5338	APO protein 1, chloroplastic OS=Arabidopsis thaliana OX=3702 GN=APO1 PE=2 SV=1	APO1	50.191	4.7	3	1	1	1	1	0	0	0	0	0	0	0	0	0	0	0	1	0	0	1	1	0	0	0	0	0	0	0	0	0	0	0	1	0	0	1	1	0	0	0	0	0	0	0	0
TRINITY_DN2256_c0_g1_m.5341	Lysine--tRNA ligase, cytoplasmic OS=Arabidopsis thaliana OX=3702 GN=At3g11710 PE=1 SV=1	At3g11710	70.484	50.9	299	25	25	27	20	19	19	18	21	22	25	20	17	14	20	23	21	6	7	22	20	19	17	16	21	17	20	19	19	15	17	21	21	10	10	22	20	19	17	16	21	17	20	19	19
TRINITY_DN2257_c0_g1_m.5342	Proton pump-interactor 1 OS=Arabidopsis thaliana OX=3702 GN=PPI1 PE=1 SV=2	PPI1	36.371	40.8	106	11	11	10	10	6	3	9	9	6	5	8	11	6	6	9	8	0	0	10	10	8	5	10	10	9	7	8	10	8	7	11	10	2	2	10	10	8	5	10	10	9	7	8	10
TRINITY_DN2257_c0_g1_m.5343	Proton pump-interactor 1 OS=Arabidopsis thaliana OX=3702 GN=PPI1 PE=1 SV=2	PPI1	32.002	10.2	14	2	2	2	2	0	0	1	2	0	0	3	1	0	0	2	1	0	0	2	2	0	1	2	2	1	0	2	2	1	1	2	1	0	0	2	2	0	1	2	2	1	0	2	2
TRINITY_DN2258_c0_g1_m.5346	Phosphoglucan, water dikinase, chloroplastic OS=Arabidopsis thaliana OX=3702 GN=GWD3 PE=1 SV=1	GWD3	99.91	38	178	26	26	17	16	15	12	14	16	6	4	16	15	2	3	20	18	2	2	23	22	20	18	21	22	11	12	21	19	9	10	23	22	5	6	23	22	20	18	21	22	11	12	21	19
TRINITY_DN2258_c0_g1_m.5347	Phosphoglucan, water dikinase, chloroplastic OS=Arabidopsis thaliana OX=3702 GN=GWD3 PE=1 SV=1	GWD3	38.066	10.1	32	4	4	3	3	2	2	2	3	2	1	3	2	1	1	3	2	2	0	3	3	3	2	3	3	3	2	4	4	1	2	4	3	2	0	3	3	3	2	3	3	3	2	4	4
TRINITY_DN2259_c0_g1_m.5349	50S ribosomal protein L15, chloroplastic (Fragment) OS=Pisum sativum OX=3888 GN=RPL15 PE=2 SV=1	RPL15	28.143	42.9	57	11	11	3	5	2	4	3	2	8	4	4	5	5	3	2	7	0	0	9	8	8	7	8	8	9	7	7	9	8	7	8	9	3	3	9	8	8	7	8	8	9	7	7	9
TRINITY_DN22591_c0_g1_m.5348	Enoyl-CoA delta isomerase 1, peroxisomal OS=Arabidopsis thaliana OX=3702 GN=ECI1 PE=1 SV=1	ECI1	26.412	20.2	16	4	4	1	2	0	0	1	1	0	0	1	1	1	1	1	1	3	2	2	3	1	1	2	2	1	1	2	1	1	2	3	1	3	3	2	3	1	1	2	2	1	1	2	1
TRINITY_DN226_c1_g1_m.5390	Eukaryotic translation initiation factor 3 subunit B OS=Arabidopsis thaliana OX=3702 GN=TIF3B1 PE=1 SV=1	TIF3B1	58.948	11.4	24	6	6	0	1	2	2	1	1	1	1	1	1	1	1	2	2	1	6	1	1	2	2	1	1	1	1	1	1	1	1	3	3	3	6	1	1	2	2	1	1	1	1	1	1
TRINITY_DN226_c1_g1_m.5391	Eukaryotic translation initiation factor 3 subunit B OS=Arabidopsis thaliana OX=3702 GN=TIF3B1 PE=1 SV=1	TIF3B1	26.51	14.3	5	2	2	0	0	1	1	0	0	0	0	0	0	0	0	1	2	0	0	0	0	1	2	0	0	0	1	0	0	0	0	1	2	0	0	0	0	1	2	0	0	0	1	0	0
TRINITY_DN22606_c0_g1_m.5353	Pentatricopeptide repeat-containing protein At3g06430, chloroplastic OS=Arabidopsis thaliana OX=3702 GN=EMB2750 PE=2 SV=1	EMB2750	56.655	7.5	6	3	3	0	0	0	0	0	1	0	0	2	1	0	0	2	0	0	0	2	3	3	0	3	2	1	1	3	3	1	1	3	1	1	1	2	3	3	0	3	2	1	1	3	3
TRINITY_DN22620_c0_g1_m.5359	Thioredoxin H-type OS=Ricinus communis OX=3988 PE=3 SV=1	--	13.091	46.2	49	6	5	2	2	3	3	2	1	3	3	2	2	3	3	4	3	7	6	3	3	4	4	4	2	5	5	3	3	6	5	5	5	6	6	2	2	3	4	3	2	4	4	2	3
TRINITY_DN22621_c0_g1_m.5361	ATP synthase gamma chain, chloroplastic OS=Nicotiana tabacum OX=4097 GN=ATPC PE=1 SV=1	ATPC	40.593	58.4	289	24	24	15	17	19	17	13	15	18	16	15	17	25	22	13	16	28	23	16	17	21	21	15	16	19	21	15	19	23	20	17	17	19	20	16	17	21	21	15	16	19	21	15	19
TRINITY_DN2263_c0_g1_m.5365	50S ribosomal protein L4 OS=Rhodospirillum centenum (strain ATCC 51521 / SW) OX=414684 GN=rplD PE=3 SV=1	rplD	39.435	7.3	7	2	2	0	0	0	1	2	1	0	0	0	1	0	0	0	2	0	0	0	0	0	1	2	1	1	0	0	2	0	0	0	1	0	0	0	0	0	1	2	1	1	0	0	2
TRINITY_DN2264_c1_g1_m.5367	NADPH-dependent thioredoxin reductase 3 OS=Arabidopsis thaliana OX=3702 GN=NTRC PE=1 SV=2	NTRC	59.84	38.5	190	17	17	11	14	13	15	12	11	13	12	12	13	8	10	10	14	12	10	12	12	13	13	13	11	12	12	12	12	9	11	11	14	9	10	12	12	13	13	13	11	12	12	12	12
TRINITY_DN2264_c3_g1_m.5370	Mitochondrial pyruvate carrier 4 OS=Arabidopsis thaliana OX=3702 GN=MPC4 PE=3 SV=1	MPC4	12.387	49.5	47	4	4	3	3	3	4	4	5	4	5	2	2	2	2	3	3	1	1	2	2	3	3	3	3	3	3	2	2	2	3	2	2	1	3	2	2	3	3	3	3	3	3	2	2
TRINITY_DN2265_c0_g2_m.5377	Probable glutathione S-transferase OS=Glycine max OX=3847 GN=HSP26-A PE=2 SV=1	HSP26-A	26.511	48.5	193	11	11	16	15	14	9	13	11	11	10	12	9	13	10	14	11	13	12	11	10	11	8	9	9	9	9	11	9	9	9	10	10	9	9	11	10	11	8	9	9	9	9	11	9
TRINITY_DN2266_c0_g1_m.5381	Linoleate 13S-lipoxygenase 3-1, chloroplastic OS=Solanum tuberosum OX=4113 GN=LOX3.1 PE=1 SV=1	LOX3.1	104.61	21.8	71	13	11	9	6	2	2	6	8	3	6	5	2	2	1	10	7	1	1	12	11	8	10	11	13	9	10	7	8	9	3	13	11	2	2	10	9	6	8	9	11	7	8	5	6
TRINITY_DN22667_c0_g1_m.5380	Protein DCL, chloroplastic OS=Solanum lycopersicum OX=4081 GN=DCL PE=2 SV=1	DCL	23.475	12.3	12	2	2	1	1	0	0	1	1	1	1	1	2	1	1	0	1	0	0	1	1	0	0	1	1	1	1	1	2	1	1	0	1	0	0	1	1	0	0	1	1	1	1	1	2
TRINITY_DN2267_c0_g1_m.5383	Vacuolar-processing enzyme OS=Ricinus communis OX=3988 PE=1 SV=1	--	58.128	12.1	21	4	4	2	2	1	2	2	1	0	0	2	2	2	1	2	1	0	1	3	3	2	2	3	2	1	2	3	3	3	2	3	2	0	2	3	3	2	2	3	2	1	2	3	3
TRINITY_DN2270_c0_g1_m.5393	Dihydrolipoyllysine-residue succinyltransferase component of 2-oxoglutarate dehydrogenase complex 1, mitochondrial OS=Arabidopsis thaliana OX=3702 GN=At5g55070 PE=1 SV=1	At5g55070	51.214	31.6	342	13	11	28	23	18	16	30	26	17	21	22	23	17	22	19	24	16	20	11	12	12	10	12	13	11	11	12	11	11	10	11	12	11	11	9	10	10	8	10	11	9	9	10	9
TRINITY_DN2272_c0_g1_m.5397	Alcohol dehydrogenase class-3 OS=Arabidopsis thaliana OX=3702 GN=ADH2 PE=1 SV=2	ADH2	40.805	52.2	177	15	15	13	14	13	13	10	13	15	12	11	12	8	7	11	14	5	6	14	14	14	13	15	13	11	13	13	13	11	10	14	13	7	6	14	14	14	13	15	13	11	13	13	13
TRINITY_DN2273_c0_g1_m.5399	uncharacterized protein LOC102621225 [Citrus sinensis]	--	30.773	32.9	37	7	7	2	2	6	3	1	2	3	2	2	3	2	2	3	2	1	1	3	4	5	4	2	3	5	3	3	5	2	4	4	2	3	2	3	4	5	4	2	3	5	3	3	5
TRINITY_DN2274_c0_g1_m.5402	Multiple organellar RNA editing factor 8, chloroplastic/mitochondrial OS=Arabidopsis thaliana OX=3702 GN=MORF8 PE=1 SV=1	MORF8	34.95	13.8	26	3	3	4	2	1	2	4	2	1	1	2	2	1	0	2	2	0	0	3	2	1	2	2	2	2	2	3	2	1	1	2	2	1	1	3	2	1	2	2	2	2	2	3	2
TRINITY_DN2276_c0_g1_m.5406	Alanine aminotransferase 2, mitochondrial OS=Arabidopsis thaliana OX=3702 GN=ALAAT2 PE=1 SV=1	ALAAT2	58.56	54.4	386	23	23	26	26	24	22	31	29	23	20	29	28	22	24	25	27	15	15	23	22	20	19	21	21	19	19	23	20	18	19	21	20	15	15	23	22	20	19	21	21	19	19	23	20
TRINITY_DN2276_c1_g1_m.5407	Chloride channel protein CLC-c OS=Arabidopsis thaliana OX=3702 GN=CLC-C PE=1 SV=1	CLC-C	86.22	17.9	19	8	8	3	3	0	0	2	2	0	0	4	2	0	0	1	2	0	0	8	7	3	0	7	8	1	0	7	6	0	0	6	7	0	0	8	7	3	0	7	8	1	0	7	6
TRINITY_DN2278_c0_g1_m.5412	Probable protein phosphatase 2C 60 OS=Arabidopsis thaliana OX=3702 GN=At4g31860 PE=2 SV=1	At4g31860	20.178	36.7	24	4	4	3	2	3	3	5	3	1	0	0	1	0	0	2	1	0	0	3	3	3	3	4	4	1	1	1	3	0	0	2	2	0	0	3	3	3	3	4	4	1	1	1	3
TRINITY_DN2278_c2_g1_m.5417	NADPH--cytochrome P450 reductase OS=Catharanthus roseus OX=4058 GN=CPR PE=2 SV=1	CPR	79.212	29.1	104	16	15	14	15	5	2	9	13	3	2	11	7	4	5	6	4	2	2	14	15	7	6	11	12	5	3	12	8	6	6	9	7	4	2	13	14	6	5	10	11	4	2	11	7
TRINITY_DN2279_c0_g1_m.5424	ATP-dependent Clp protease ATP-binding subunit CLPT1, chloroplastic OS=Arabidopsis thaliana OX=3702 GN=CLPT1 PE=1 SV=1	CLPT1	25.904	33.5	15	7	7	1	1	0	0	1	0	2	1	0	0	1	1	0	0	4	3	2	2	2	1	2	3	3	3	1	2	4	4	3	0	5	4	2	2	2	1	2	3	3	3	1	2
TRINITY_DN22795_c0_g1_m.5423	Stem-specific protein TSJT1 OS=Nicotiana tabacum OX=4097 GN=TSJT1 PE=2 SV=1	TSJT1	26.936	42.2	179	10	10	15	14	8	9	14	12	11	11	12	9	9	7	13	13	11	11	10	9	10	8	10	9	9	8	10	9	8	8	9	10	9	10	10	9	10	8	10	9	9	8	10	9
TRINITY_DN2281_c0_g1_m.5434	uncharacterized protein LOC18039512 isoform X1 [Citrus clementina]	--	69.608	3.6	2	1	1	0	0	0	0	0	0	0	0	0	0	1	1	0	0	0	0	0	0	1	1	0	0	0	0	0	0	1	1	0	0	0	0	0	0	1	1	0	0	0	0	0	0
TRINITY_DN2283_c0_g1_m.5440	La-related protein 6A OS=Arabidopsis thaliana OX=3702 GN=LARP6A PE=2 SV=1	LARP6A	42.668	17.1	10	4	4	0	1	1	1	0	0	0	0	1	0	0	0	3	3	0	0	2	2	3	2	0	1	1	0	2	1	0	0	3	4	0	0	2	2	3	2	0	1	1	0	2	1
TRINITY_DN22842_c0_g1_m.5442	hypothetical protein CICLE_v10012748mg [Citrus clementina]	--	23.64	11.8	17	2	2	1	1	1	1	1	1	1	1	2	1	1	1	2	2	0	0	2	2	2	1	2	1	2	2	2	2	1	2	2	2	1	0	2	2	2	1	2	1	2	2	2	2
TRINITY_DN2285_c0_g1_m.5444	Gamma-glutamyl hydrolase 2 OS=Arabidopsis thaliana OX=3702 GN=GGH2 PE=1 SV=2	GGH2	40.762	56.6	222	16	16	12	11	17	15	12	11	18	12	12	8	20	18	13	10	17	16	13	13	15	15	14	13	15	15	13	13	16	15	15	14	11	12	13	13	15	15	14	13	15	15	13	13
TRINITY_DN2287_c0_g1_m.5449	Ethanolamine-phosphate cytidylyltransferase OS=Arabidopsis thaliana OX=3702 GN=PECT1 PE=1 SV=1	PECT1	47.449	16.3	5	5	3	0	2	0	0	2	0	0	0	0	0	0	0	1	0	0	0	2	3	1	2	4	1	1	2	3	2	1	2	2	1	1	0	1	2	0	1	2	1	0	1	1	1
TRINITY_DN2289_c1_g1_m.5459	CLIP-associated protein OS=Arabidopsis thaliana OX=3702 GN=CLASP PE=1 SV=1	CLASP	157.19	9.4	21	10	10	5	3	1	0	2	1	0	0	6	1	0	0	2	0	0	0	7	6	5	1	4	3	0	1	8	4	0	0	6	2	1	0	7	6	5	1	4	3	0	1	8	4
TRINITY_DN229_c0_g2_m.5484	Putative disease resistance RPP13-like protein 1 OS=Arabidopsis thaliana OX=3702 GN=RPPL1 PE=3 SV=1	RPPL1	94.488	10.6	36	7	7	2	3	2	5	3	4	0	0	3	3	0	0	5	6	0	0	3	4	5	6	5	5	2	2	4	5	1	1	6	6	0	0	3	4	5	6	5	5	2	2	4	5
TRINITY_DN229_c1_g1_m.5485	Senescence-associated protein 13 OS=Arabidopsis thaliana OX=3702 GN=SAG13 PE=1 SV=1	SAG13	24.082	47.5	106	9	8	7	5	6	7	5	6	7	7	7	6	9	7	7	6	7	7	8	8	9	8	9	8	9	9	9	8	9	8	9	8	7	8	7	7	8	7	8	7	8	8	8	7
TRINITY_DN2290_c0_g1_m.5466	Uncharacterized protein Mb2253c OS=Mycobacterium bovis (strain ATCC BAA-935 / AF2122/97) OX=233413 GN=BQ2027_MB2253C PE=4 SV=1	BQ2027_MB2253C	41.091	18.5	39	6	6	7	3	3	3	4	3	2	1	3	2	0	0	4	4	0	0	6	4	3	3	5	3	4	2	3	4	1	2	5	4	1	0	6	4	3	3	5	3	4	2	3	4
TRINITY_DN2292_c0_g1_m.5468	Serrate RNA effector molecule OS=Arabidopsis thaliana OX=3702 GN=SE PE=1 SV=2	SE	89.384	27.7	98	15	15	16	11	5	3	12	10	3	2	11	10	1	0	8	6	0	0	12	12	9	7	13	13	4	7	12	12	4	4	10	8	0	1	12	12	9	7	13	13	4	7	12	12
TRINITY_DN2293_c0_g1_m.5470	Chaperone protein dnaJ 13 OS=Arabidopsis thaliana OX=3702 GN=ATJ13 PE=1 SV=2	ATJ13	60.061	17.4	37	8	8	6	4	1	3	4	3	0	0	4	5	0	0	2	4	0	1	7	6	2	4	4	6	3	1	5	5	1	3	4	5	2	3	7	6	2	4	4	6	3	1	5	5
TRINITY_DN2295_c0_g1_m.5473	Aldehyde dehydrogenase family 7 member B4 OS=Arabidopsis thaliana OX=3702 GN=ALDH7B4 PE=2 SV=3	ALDH7B4	48.058	68.7	465	22	22	32	34	29	25	28	32	31	26	26	25	34	35	33	30	23	22	19	21	19	19	19	21	20	20	18	19	20	20	19	20	18	18	19	21	19	19	19	21	20	20	18	19
TRINITY_DN2297_c0_g1_m.5476	Formamidase OS=Methylophilus methylotrophus OX=17 GN=fmdA PE=1 SV=1	fmdA	24.42	53.1	70	7	7	6	4	7	4	6	4	5	4	5	3	5	3	5	4	3	2	7	7	7	5	7	7	6	5	5	5	6	5	7	7	4	5	7	7	7	5	7	7	6	5	5	5
TRINITY_DN2297_c0_g1_m.5477	Formamidase OS=Methylophilus methylotrophus OX=17 GN=fmdA PE=1 SV=1	fmdA	23.858	58.5	249	12	12	16	13	17	20	16	16	18	17	10	11	15	17	15	16	17	15	10	10	10	12	10	12	12	12	9	10	11	12	12	11	8	8	10	10	10	12	10	12	12	12	9	10
TRINITY_DN2298_c0_g2_m.5479	Protein NUCLEAR FUSION DEFECTIVE 4 OS=Arabidopsis thaliana OX=3702 GN=NFD4 PE=3 SV=1	NFD4	39.447	3.9	7	1	1	1	1	0	1	1	1	0	0	1	1	0	0	0	0	0	0	1	1	0	1	1	1	1	1	1	1	0	1	0	0	0	0	1	1	0	1	1	1	1	1	1	1
TRINITY_DN2298_c0_g3_m.5481	Protein NUCLEAR FUSION DEFECTIVE 4 OS=Arabidopsis thaliana OX=3702 GN=NFD4 PE=3 SV=1	NFD4	61.79	11.2	8	3	3	2	1	0	0	1	1	0	0	1	2	0	0	0	0	0	0	2	1	0	0	1	2	1	0	1	3	0	0	1	1	0	0	2	1	0	0	1	2	1	0	1	3
TRINITY_DN22986_c0_g1_m.5478	60S ribosomal protein L35 OS=Euphorbia esula OX=3993 GN=RPL35 PE=2 SV=1	RPL35	14.303	22.8	16	3	1	1	1	1	1	1	1	1	1	1	1	1	1	1	1	1	1	2	2	2	3	2	3	3	3	2	2	3	3	3	3	2	2	1	1	1	1	1	1	1	1	1	1
TRINITY_DN2299_c0_g1_m.5482	Tryptophan--tRNA ligase, chloroplastic/mitochondrial OS=Arabidopsis thaliana OX=3702 GN=OVA4 PE=1 SV=1	OVA4	41.684	18	42	6	6	3	3	3	2	3	3	2	2	5	3	2	2	3	6	0	0	4	5	5	4	4	5	3	3	5	5	4	5	4	6	0	1	4	5	5	4	4	5	3	3	5	5
TRINITY_DN23_c0_g2_m.5776	Probable leucine-rich repeat receptor-like serine/threonine-protein kinase At3g14840 OS=Arabidopsis thaliana OX=3702 GN=LRR-RLK PE=1 SV=1	LRR-RLK	74.017	9.7	30	5	4	4	3	1	1	3	3	4	1	2	1	1	1	3	2	0	0	4	3	2	3	3	4	4	2	2	2	2	4	3	3	1	1	3	3	1	2	2	3	3	1	2	2
TRINITY_DN230_c0_g1_m.5510	Ribosome-binding factor PSRP1, chloroplastic OS=Spinacia oleracea OX=3562 GN=PSRP1 PE=1 SV=2	PSRP1	34.981	34.7	99	10	10	7	4	6	10	6	7	4	7	6	9	3	3	8	9	5	5	9	8	8	9	8	9	9	9	10	9	7	7	10	10	5	7	9	8	8	9	8	9	9	9	10	9
TRINITY_DN2301_c0_g2_m.5494	Dihydroorotase, mitochondrial OS=Arabidopsis thaliana OX=3702 GN=PYR4 PE=1 SV=1	PYR4	34.103	37.9	80	9	9	5	6	5	5	7	5	5	6	5	5	6	3	5	5	4	3	7	6	7	7	7	7	5	6	6	6	6	6	6	7	6	3	7	6	7	7	7	7	5	6	6	6
TRINITY_DN2303_c0_g2_m.5496	Uncharacterized protein sll0005 OS=Synechocystis sp. (strain PCC 6803 / Kazusa) OX=1111708 GN=sll0005 PE=3 SV=1	sll0005	93.124	21	47	13	13	6	4	1	1	4	5	1	0	7	8	0	0	6	4	0	0	7	9	4	3	6	9	3	5	10	8	2	0	10	7	0	1	7	9	4	3	6	9	3	5	10	8
TRINITY_DN2304_c0_g1_m.5498	Pumilio homolog 1 OS=Arabidopsis thaliana OX=3702 GN=APUM1 PE=1 SV=1	APUM1	111.82	13.7	43	13	11	4	5	3	1	6	5	0	0	3	4	0	0	5	7	0	0	8	8	8	5	10	8	6	4	8	7	2	3	10	10	2	0	6	6	7	4	8	6	5	4	7	5
TRINITY_DN2305_c0_g1_m.5500	Putative phosphatidylglycerol/phosphatidylinositol transfer protein DDB_G0282179 OS=Dictyostelium discoideum OX=44689 GN=DDB_G0282179 PE=3 SV=2	DDB_G0282179	22.141	55.8	65	8	8	5	3	4	4	4	5	4	4	6	4	3	4	5	4	1	5	7	7	6	7	6	7	7	6	8	7	6	7	7	7	6	8	7	7	6	7	6	7	7	6	8	7
TRINITY_DN2306_c0_g1_m.5502	hypothetical protein CISIN_1g019273mg [Citrus sinensis]	--	28.462	47.4	72	11	11	3	1	10	8	1	4	6	7	4	3	8	2	5	4	3	3	7	5	9	7	4	5	7	8	6	4	8	5	7	4	3	3	7	5	9	7	4	5	7	8	6	4
TRINITY_DN2308_c0_g1_m.5505	Soluble starch synthase 3, chloroplastic/amyloplastic OS=Solanum tuberosum OX=4113 GN=SS3 PE=1 SV=1	SS3	132.05	30.5	244	30	30	16	15	23	19	22	17	10	12	23	18	6	7	29	24	2	1	20	20	24	26	22	24	17	18	21	20	12	14	25	26	5	8	20	20	24	26	22	24	17	18	21	20
TRINITY_DN231_c1_g1_m.5534	Protein SRC2 OS=Glycine max OX=3847 GN=SRC2 PE=2 SV=1	SRC2	30.257	19.6	33	5	5	3	3	2	1	1	4	3	2	2	2	2	2	1	3	1	1	3	3	3	3	3	4	3	3	3	3	2	3	3	3	3	4	3	3	3	3	3	4	3	3	3	3
TRINITY_DN2311_c0_g1_m.5515	RNA-binding KH domain-containing protein RCF3 OS=Arabidopsis thaliana OX=3702 GN=RCF3 PE=1 SV=1	RCF3	58.489	35.7	85	12	12	8	10	6	3	8	10	3	4	8	6	2	2	8	6	1	0	10	12	7	5	10	12	8	8	10	10	6	6	10	11	2	0	10	12	7	5	10	12	8	8	10	10
TRINITY_DN2313_c0_g1_m.5522	Glyoxylate reductase OS=Thermofilum pendens (strain DSM 2475 / Hrk 5) OX=368408 GN=gyaR PE=3 SV=1	gyaR	45.729	20.4	58	6	6	5	6	5	1	7	3	4	3	5	5	3	1	5	5	0	0	5	5	5	2	5	4	2	2	5	4	2	2	5	3	0	0	5	5	5	2	5	4	2	2	5	4
TRINITY_DN2314_c0_g1_m.5526	UTP--glucose-1-phosphate uridylyltransferase 1 OS=Arabidopsis thaliana OX=3702 GN=UGP1 PE=2 SV=1	UGP1	41.613	72.7	359	22	22	26	31	19	23	26	25	19	22	24	23	18	17	26	28	18	14	21	21	20	21	21	21	18	19	21	22	20	18	19	22	16	17	21	21	20	21	21	21	18	19	21	22
TRINITY_DN2315_c0_g1_m.5527	2-oxoisovalerate dehydrogenase subunit alpha 2, mitochondrial OS=Arabidopsis thaliana OX=3702 GN=At5g09300 PE=1 SV=1	At5g09300	41.95	27.7	102	9	9	5	6	5	7	6	7	7	8	6	5	7	9	8	8	4	4	7	8	7	9	5	7	7	7	7	8	8	8	7	9	5	5	7	8	7	9	5	7	7	7	7	8
TRINITY_DN2315_c0_g1_m.5528	2-oxoisovalerate dehydrogenase subunit alpha 2, mitochondrial OS=Arabidopsis thaliana OX=3702 GN=At5g09300 PE=1 SV=1	At5g09300	42.767	28.7	73	9	9	6	6	5	3	6	4	6	4	3	4	7	4	5	6	2	2	9	8	7	6	7	5	6	5	4	6	8	5	8	7	5	4	9	8	7	6	7	5	6	5	4	6
TRINITY_DN232_c1_g2_m.5554	30S ribosomal protein S9, chloroplastic OS=Arabidopsis thaliana OX=3702 GN=RPS9 PE=2 SV=1	RPS9	23.003	27	86	4	4	5	4	4	7	5	7	6	9	6	6	3	4	5	6	5	4	3	3	3	4	4	4	3	4	4	3	2	3	3	3	4	3	3	3	3	4	4	4	3	4	4	3
TRINITY_DN2320_c0_g1_m.5535	hypothetical protein CUMW_118080 [Citrus unshiu]	--	18.745	18.3	35	3	3	3	3	2	2	3	2	1	2	2	2	2	1	3	3	2	2	3	3	3	3	3	3	3	3	3	3	3	3	3	3	3	3	3	3	3	3	3	3	3	3	3	3
TRINITY_DN2322_c0_g1_m.5539	Fumarylacetoacetase OS=Arabidopsis thaliana OX=3702 GN=FAH PE=1 SV=1	FAH	48.787	36.4	162	13	13	12	11	12	13	10	10	9	11	11	8	12	10	11	9	7	6	13	12	11	13	13	13	11	13	11	11	11	13	13	13	11	10	13	12	11	13	13	13	11	13	11	11
TRINITY_DN2323_c0_g1_m.5540	uncharacterized protein LOC18049076 isoform X2 [Citrus clementina]	--	14.265	61.7	55	7	7	7	4	3	2	5	2	4	4	3	2	5	4	5	2	1	2	5	7	3	4	5	6	5	5	4	3	5	6	5	6	3	4	5	7	3	4	5	6	5	5	4	3
TRINITY_DN2324_c0_g1_m.5541	Putative disease resistance RPP13-like protein 1 OS=Arabidopsis thaliana OX=3702 GN=RPPL1 PE=3 SV=1	RPPL1	137.05	17.8	147	21	21	15	14	11	9	14	14	5	3	11	10	7	5	15	9	1	4	18	18	16	13	17	17	9	9	15	17	12	11	17	12	3	6	18	18	16	13	17	17	9	9	15	17
TRINITY_DN2325_c0_g1_m.5542	IST1-like protein OS=Dictyostelium discoideum OX=44689 GN=DDB_G0289029 PE=3 SV=1	DDB_G0289029	17.89	28.7	20	4	4	3	3	0	0	3	3	0	0	3	3	0	0	1	1	0	0	4	4	0	1	4	3	0	1	4	3	0	0	3	3	0	1	4	4	0	1	4	3	0	1	4	3
TRINITY_DN233_c0_g1_m.5579	Transmembrane 9 superfamily member 2 OS=Arabidopsis thaliana OX=3702 GN=TMN2 PE=2 SV=1	TMN2	62.589	13.2	60	7	7	6	7	2	2	5	4	2	3	6	4	4	1	5	5	2	2	7	7	5	4	7	6	4	5	7	5	6	5	6	6	2	3	7	7	5	4	7	6	4	5	7	5
TRINITY_DN2330_c0_g1_m.5555	Galactinol synthase 2 OS=Solanum lycopersicum OX=4081 GN=GOLS2 PE=2 SV=1	GOLS2	44.856	8.5	8	3	3	0	0	0	0	0	0	1	1	0	0	2	2	0	0	1	1	0	0	0	0	1	0	2	1	0	0	3	2	0	0	1	1	0	0	0	0	1	0	2	1	0	0
TRINITY_DN2331_c0_g1_m.5558	Zinc finger CCCH domain-containing protein 7 OS=Arabidopsis thaliana OX=3702 GN=At1g21570 PE=1 SV=1	At1g21570	238.32	0.4	0	1	1	0	0	0	0	0	0	0	0	0	0	0	0	0	0	0	0	1	1	1	1	1	1	1	1	1	1	1	1	1	1	0	1	1	1	1	1	1	1	1	1	1	1
TRINITY_DN2333_c0_g1_m.5567	Putative DEAD-box ATP-dependent RNA helicase 33 OS=Arabidopsis thaliana OX=3702 GN=RH33 PE=3 SV=1	RH33	96.36	1.9	1	1	1	1	0	0	0	0	0	0	0	0	0	0	0	0	0	0	0	1	1	0	0	1	0	0	1	1	1	0	0	0	1	0	0	1	1	0	0	1	0	0	1	1	1
TRINITY_DN2336_c0_g1_m.5574	Sirohydrochlorin ferrochelatase, chloroplastic OS=Arabidopsis thaliana OX=3702 GN=SIRB PE=1 SV=1	SIRB	11.774	58.7	38	4	4	5	4	2	2	4	3	2	2	4	3	1	1	3	2	0	0	4	3	3	3	4	2	2	3	4	3	2	2	3	3	0	0	4	3	3	3	4	2	2	3	4	3
TRINITY_DN2337_c0_g1_m.5575	Ras-related protein RABC2a OS=Arabidopsis thaliana OX=3702 GN=RABC2A PE=1 SV=1	RABC2A	23.334	19	11	3	3	1	3	0	0	2	2	0	0	1	1	0	0	0	1	0	0	3	3	1	0	3	3	1	1	2	2	1	0	0	3	0	0	3	3	1	0	3	3	1	1	2	2
TRINITY_DN2338_c0_g1_m.5576	Two-component response regulator-like APRR1 OS=Arabidopsis thaliana OX=3702 GN=APRR1 PE=1 SV=1	APRR1	48.114	3.1	0	1	1	0	0	0	0	0	0	0	0	0	0	0	0	0	0	0	0	1	1	1	1	1	0	1	1	0	1	1	1	1	1	1	1	1	1	1	1	1	0	1	1	0	1
TRINITY_DN5457_c0_g1_m.12882	40S ribosomal protein S13 OS=Glycine max OX=3847 GN=RPS13 PE=2 SV=1	RPS13	17.108	46.4	166	7	7	13	11	14	9	12	13	12	10	14	9	9	9	13	9	4	5	6	5	6	5	6	6	5	5	6	5	6	5	5	5	4	4	6	5	6	5	6	6	5	5	6	5
TRINITY_DN2340_c0_g2_m.5583	FAD-linked sulfhydryl oxidase ERV1 OS=Arabidopsis thaliana OX=3702 GN=ERV1 PE=1 SV=1	ERV1	10.988	29.4	5	2	2	1	0	0	0	1	1	0	0	1	0	0	0	1	0	0	0	2	2	2	2	2	2	2	2	1	2	2	2	2	2	0	0	2	2	2	2	2	2	2	2	1	2
TRINITY_DN2341_c0_g1_m.5584	Glycine--tRNA ligase, mitochondrial 1 OS=Arabidopsis thaliana OX=3702 GN=At1g29880 PE=1 SV=1	At1g29880	73.954	48.1	426	27	27	32	31	29	31	31	29	25	30	35	28	20	21	29	24	15	16	26	26	23	25	25	24	23	23	24	24	23	21	26	26	17	18	26	26	23	25	25	24	23	23	24	24
TRINITY_DN2343_c0_g1_m.5586	Probable phosphoribosylformylglycinamidine synthase, chloroplastic/mitochondrial OS=Arabidopsis thaliana OX=3702 GN=At1g74260 PE=2 SV=3	At1g74260	154.31	44.3	601	49	49	42	43	46	32	42	39	34	38	47	34	41	38	43	42	19	21	37	39	42	41	37	39	36	35	38	38	41	38	38	41	20	21	37	39	42	41	37	39	36	35	38	38
TRINITY_DN2355_c0_g2_m.5605	Probable 2-carboxy-D-arabinitol-1-phosphatase OS=Arabidopsis thaliana OX=3702 GN=At5g22620 PE=1 SV=1	At5g22620	58.109	46	170	17	17	8	9	11	14	11	11	15	12	10	8	12	11	14	11	7	6	10	11	12	15	11	12	14	12	12	12	13	11	14	12	7	7	10	11	12	15	11	12	14	12	12	12
TRINITY_DN2356_c0_g1_m.5607	Enoyl-CoA hydratase 2, peroxisomal OS=Arabidopsis thaliana OX=3702 GN=ECH2 PE=1 SV=1	ECH2	24.732	51.8	149	10	10	11	12	8	9	13	12	10	7	10	11	8	7	11	14	3	3	10	9	10	8	10	9	9	9	10	8	10	9	10	9	6	6	10	9	10	8	10	9	9	9	10	8
TRINITY_DN2357_c0_g1_m.5609	Plant UBX domain-containing protein 8 OS=Arabidopsis thaliana OX=3702 GN=PUX8 PE=1 SV=1	PUX8	30.734	45.6	24	6	6	3	4	0	1	0	1	0	0	4	3	0	0	3	5	0	0	4	6	2	2	3	3	0	2	4	4	0	1	5	4	0	0	4	6	2	2	3	3	0	2	4	4
TRINITY_DN2357_c0_g1_m.5610	Plant UBX domain-containing protein 8 OS=Arabidopsis thaliana OX=3702 GN=PUX8 PE=1 SV=1	PUX8	23.404	10.3	4	1	1	1	0	0	0	0	0	0	0	0	0	1	0	1	1	0	0	1	1	1	0	0	0	0	1	1	1	1	0	1	1	0	0	1	1	1	0	0	0	0	1	1	1
TRINITY_DN2360_c0_g1_m.5619	Solute carrier family 25 member 44 OS=Mus musculus OX=10090 GN=Slc25a44 PE=1 SV=1	Slc25a44	34.461	19.4	36	6	6	3	4	1	0	4	3	2	1	4	3	1	1	2	4	1	2	4	5	3	1	4	6	2	1	4	4	2	2	5	5	3	4	4	5	3	1	4	6	2	1	4	4
TRINITY_DN2361_c0_g1_m.5620	Aspartate--tRNA ligase 2, cytoplasmic OS=Arabidopsis thaliana OX=3702 GN=IBI1 PE=1 SV=1	IBI1	64.726	47.5	272	25	25	23	18	17	17	20	19	18	18	20	17	15	17	17	18	11	7	22	18	22	18	21	20	22	20	20	18	19	20	22	20	11	13	22	18	22	18	21	20	22	20	20	18
TRINITY_DN2363_c0_g1_m.5623	serine/arginine repetitive matrix protein 1 [Citrus sinensis]	--	37.769	18.6	23	5	5	2	2	1	1	4	4	1	1	1	2	0	0	2	2	0	0	3	4	2	1	5	4	1	1	2	2	1	1	3	3	0	1	3	4	2	1	5	4	1	1	2	2
TRINITY_DN2363_c0_g2_m.5625	Patellin-3 OS=Arabidopsis thaliana OX=3702 GN=PATL3 PE=1 SV=2	PATL3	64.557	59.7	189	28	28	4	4	23	22	5	4	4	4	4	2	15	14	25	27	16	16	10	12	23	24	11	7	12	16	10	8	18	20	26	26	12	14	10	12	23	24	11	7	12	16	10	8
TRINITY_DN2364_c0_g1_m.5628	Small nuclear ribonucleoprotein-associated protein B' OS=Macropus eugenii OX=9315 GN=SNRPB PE=2 SV=1	SNRPB	34.681	15.1	60	5	5	4	6	2	4	6	5	2	3	6	5	3	3	3	3	1	4	4	4	3	4	4	4	3	3	4	4	4	4	4	4	2	3	4	4	3	4	4	4	3	3	4	4
TRINITY_DN2365_c0_g1_m.5630	Sugar transporter ERD6-like 5 OS=Arabidopsis thaliana OX=3702 GN=At1g54730 PE=2 SV=2	At1g54730	47.247	11.5	76	5	5	5	6	4	3	6	5	5	3	6	6	4	5	5	5	3	5	5	5	4	4	5	4	4	4	5	5	4	4	5	4	3	3	5	5	4	4	5	4	4	4	5	5
TRINITY_DN2368_c1_g1_m.5637	hypothetical protein CICLE_v10019814mg [Citrus clementina]	--	41.018	20	16	6	6	1	0	1	1	1	1	2	1	1	2	1	0	1	3	0	0	6	4	4	1	4	5	4	3	3	5	2	3	4	5	0	0	6	4	4	1	4	5	4	3	3	5
TRINITY_DN2368_c1_g1_m.5638	hypothetical protein CICLE_v10019814mg [Citrus clementina]	--	19.153	24.6	18	3	3	1	1	1	1	1	3	1	1	1	1	1	1	1	3	0	0	1	1	2	2	1	3	1	1	2	2	2	1	1	2	1	1	1	1	2	2	1	3	1	1	2	2
TRINITY_DN237_c0_g1_m.5673	Polypyrimidine tract-binding protein homolog 3 OS=Arabidopsis thaliana OX=3702 GN=At1g43190 PE=2 SV=1	At1g43190	25.243	14.2	27	2	2	1	3	2	2	2	2	2	2	1	2	2	1	2	2	1	0	1	2	2	2	2	2	2	2	1	2	2	2	2	2	1	1	1	2	2	2	2	2	2	2	1	2
TRINITY_DN237_c0_g1_m.5674	Polypyrimidine tract-binding protein homolog 3 OS=Arabidopsis thaliana OX=3702 GN=At1g43190 PE=2 SV=1	At1g43190	24.134	28	18	3	3	2	1	1	1	4	1	1	1	1	1	0	0	2	2	0	0	3	2	2	3	3	3	2	1	3	3	0	1	2	3	0	0	3	2	2	3	3	3	2	1	3	3
TRINITY_DN2372_c0_g1_m.5657	Methylthioribose-1-phosphate isomerase OS=Ricinus communis OX=3988 GN=RCOM_0711420 PE=2 SV=1	RCOM_0711420	33.365	37.4	120	9	9	8	9	7	6	9	11	9	9	7	8	8	6	10	8	2	3	8	7	7	5	8	9	7	7	7	8	6	6	8	8	3	3	8	7	7	5	8	9	7	7	7	8
TRINITY_DN2373_c0_g1_m.5658	Probable 2-carboxy-D-arabinitol-1-phosphatase OS=Arabidopsis thaliana OX=3702 GN=At5g22620 PE=1 SV=1	At5g22620	19.993	43.6	43	6	6	3	2	3	4	4	4	4	3	2	3	2	3	2	2	1	1	6	4	4	6	5	6	5	5	4	4	4	3	4	4	2	2	6	4	4	6	5	6	5	5	4	4
TRINITY_DN2373_c0_g1_m.5659	Probable 2-carboxy-D-arabinitol-1-phosphatase OS=Arabidopsis thaliana OX=3702 GN=At5g22620 PE=1 SV=1	At5g22620	13.766	25.8	16	2	2	1	1	1	1	1	1	1	1	1	2	1	1	1	0	1	1	2	2	2	2	2	2	2	2	2	2	2	2	2	2	1	2	2	2	2	2	2	2	2	2	2	2
TRINITY_DN2374_c0_g1_m.5660	Choline/ethanolaminephosphotransferase 1 OS=Arabidopsis thaliana OX=3702 GN=AAPT1 PE=1 SV=1	AAPT1	43.549	11.3	38	4	4	4	3	1	2	3	5	1	1	4	4	1	1	2	4	1	1	4	4	2	3	4	4	2	3	4	4	3	2	3	4	1	1	4	4	2	3	4	4	2	3	4	4
TRINITY_DN2375_c0_g1_m.5661	Non-specific phospholipase C3 OS=Arabidopsis thaliana OX=3702 GN=NPC3 PE=2 SV=1	NPC3	58.243	65.5	240	24	24	21	22	12	12	20	19	10	12	16	15	14	13	16	20	8	10	22	24	20	15	24	22	15	16	19	20	16	18	21	20	12	12	22	24	20	15	24	22	15	16	19	20
TRINITY_DN2376_c0_g1_m.5664	Biotin carboxyl carrier protein of acetyl-CoA carboxylase, chloroplastic OS=Glycine max OX=3847 GN=ACCB-1 PE=1 SV=1	ACCB-1	29.23	22.8	56	5	4	4	4	5	2	4	4	4	5	3	4	3	3	5	3	2	1	5	5	5	5	5	5	5	5	4	5	5	5	5	5	2	2	4	4	4	4	4	4	4	4	3	4
TRINITY_DN238_c0_g1_m.5715	Ubiquitin-like domain-containing protein CIP73 OS=Lotus japonicus OX=34305 GN=CIP73 PE=1 SV=1	CIP73	48.344	7.6	4	2	2	1	0	0	0	0	0	0	0	1	0	0	0	1	1	0	0	1	0	0	0	1	0	0	0	1	0	0	0	1	1	0	0	1	0	0	0	1	0	0	0	1	0
TRINITY_DN238_c0_g1_m.5716	Ubiquitin-like domain-containing protein CIP73 OS=Lotus japonicus OX=34305 GN=CIP73 PE=1 SV=1	CIP73	41.788	23.1	20	4	4	2	1	1	1	1	3	1	1	3	1	1	0	2	2	0	0	4	2	2	1	2	4	1	1	3	1	1	1	2	3	0	0	4	2	2	1	2	4	1	1	3	1
TRINITY_DN2380_c0_g2_m.5676	Zinc finger protein-like 1 homolog OS=Caenorhabditis briggsae OX=6238 GN=CBG06644 PE=3 SV=1	CBG06644	37.127	7.7	3	2	2	1	0	0	0	1	1	0	0	0	0	0	0	0	0	0	0	1	0	0	0	1	1	0	0	0	0	0	0	1	0	0	0	1	0	0	0	1	1	0	0	0	0
TRINITY_DN2382_c0_g1_m.5678	NADPH--cytochrome P450 reductase OS=Vigna radiata var. radiata OX=3916 PE=1 SV=1	--	76.776	24.8	81	13	12	8	7	6	7	9	5	3	4	9	7	2	0	7	7	0	0	11	10	9	11	10	7	7	8	8	10	5	3	9	11	1	2	10	9	8	10	9	6	6	7	7	9
TRINITY_DN2385_c0_g2_m.5689	AFG1-like ATPase OS=Homo sapiens OX=9606 GN=AFG1L PE=1 SV=2	AFG1L	55.811	22.3	46	8	8	5	5	4	2	3	3	4	2	5	3	2	2	2	2	1	1	7	7	4	3	7	5	5	3	4	5	3	3	3	4	1	1	7	7	4	3	7	5	5	3	4	5
TRINITY_DN23854_c0_g1_m.5687	ATP-citrate synthase beta chain protein 1 OS=Oryza sativa subsp. japonica OX=39947 GN=ACLB-1 PE=2 SV=1	ACLB-1	65.954	43.9	235	21	21	19	19	16	12	19	19	11	13	16	16	12	16	17	13	11	6	20	19	15	13	19	17	14	15	17	16	16	16	17	17	12	13	20	19	15	13	19	17	14	15	17	16
TRINITY_DN23856_c0_g1_m.5688	Eukaryotic translation initiation factor 3 subunit C OS=Medicago truncatula OX=3880 GN=TIF3C1 PE=2 SV=1	TIF3C1	106.65	5.2	8	4	4	0	0	1	1	0	0	0	0	1	0	0	0	1	2	1	1	0	1	1	2	0	1	1	2	2	3	0	1	2	2	1	1	0	1	1	2	0	1	1	2	2	3
TRINITY_DN23861_c0_g1_m.5690	Pentatricopeptide repeat-containing protein At4g16390, chloroplastic OS=Arabidopsis thaliana OX=3702 GN=P67 PE=1 SV=3	P67	78.023	35.4	121	20	20	7	12	13	12	11	3	3	3	10	11	1	1	15	19	0	0	10	13	15	16	15	11	8	7	12	17	7	4	17	17	0	1	10	13	15	16	15	11	8	7	12	17
TRINITY_DN23867_c0_g1_m.5691	Lachrymatory-factor synthase OS=Allium cepa OX=4679 GN=LFS PE=1 SV=1	LFS	19.544	73.8	76	10	10	6	8	6	4	8	7	2	4	5	6	2	2	8	8	0	0	7	9	8	8	8	9	3	7	8	7	6	6	7	9	2	0	7	9	8	8	8	9	3	7	8	7
TRINITY_DN23868_c0_g1_m.5692	60S ribosome subunit biogenesis protein NIP7 homolog OS=Xenopus tropicalis OX=8364 GN=nip7 PE=2 SV=1	nip7	23.391	33.8	20	5	5	3	3	0	0	2	2	1	1	4	2	0	0	0	2	0	0	5	4	1	1	4	4	2	3	5	3	1	1	2	3	0	0	5	4	1	1	4	4	2	3	5	3
TRINITY_DN2387_c0_g1_m.5704	Serine/arginine-rich splicing factor SR34A OS=Arabidopsis thaliana OX=3702 GN=SR34A PE=2 SV=1	SR34A	30.19	10.7	4	2	2	0	0	0	0	0	0	0	0	0	0	1	1	0	0	2	0	0	0	0	0	0	0	0	0	0	0	1	1	0	0	2	1	0	0	0	0	0	0	0	0	0	0
TRINITY_DN23871_c0_g1_m.5696	hypothetical protein CISIN_1g023461mg [Citrus sinensis]	--	28.121	20.7	11	4	4	2	3	0	0	2	2	0	0	1	1	0	0	0	0	0	0	4	4	1	1	4	4	1	1	2	4	1	0	2	2	0	0	4	4	1	1	4	4	1	1	2	4
TRINITY_DN23872_c0_g1_m.5698	Protein NRT1/ PTR FAMILY 6.4 OS=Arabidopsis thaliana OX=3702 GN=NPF6.4 PE=1 SV=1	NPF6.4	65.302	19.2	62	9	9	9	7	2	0	9	6	1	2	7	8	2	1	5	3	0	0	9	9	3	3	8	8	4	6	6	9	3	2	6	5	2	1	9	9	3	3	8	8	4	6	6	9
TRINITY_DN23873_c0_g1_m.5700	Miraculin OS=Synsepalum dulcificum OX=3743 PE=1 SV=3	--	25.711	69.5	85	15	15	2	2	8	6	1	2	4	4	2	1	12	13	5	1	12	10	10	11	12	12	9	9	12	11	8	8	13	13	12	10	13	12	10	11	12	12	9	9	12	11	8	8
TRINITY_DN23879_c0_g1_m.5702	Probable fructokinase-4 OS=Arabidopsis thaliana OX=3702 GN=At3g59480 PE=2 SV=1	At3g59480	36.837	70.1	335	19	18	25	27	22	19	25	24	22	18	24	16	23	19	22	22	17	10	19	19	18	18	19	18	18	17	18	17	18	18	19	18	14	11	18	18	17	17	18	17	17	16	17	16
TRINITY_DN2388_c0_g1_m.5711	Triphosphate tunnel metalloenzyme 3 OS=Arabidopsis thaliana OX=3702 GN=TTM3 PE=1 SV=1	TTM3	22.698	16.7	20	3	3	2	2	0	2	2	2	3	2	1	1	1	0	1	1	0	0	2	2	2	2	2	3	3	3	1	3	2	1	2	3	0	1	2	2	2	2	2	3	3	3	1	3
TRINITY_DN23880_c0_g1_m.5708	Late embryogenesis abundant protein At5g17165 OS=Arabidopsis thaliana OX=3702 GN=At5g17165 PE=3 SV=1	At5g17165	13.448	23.6	17	2	2	1	1	1	1	1	1	1	1	2	1	1	1	1	1	1	1	1	1	1	1	1	1	1	1	2	1	1	1	1	1	1	1	1	1	1	1	1	1	1	1	2	1
TRINITY_DN23883_c0_g1_m.5709	3-hydroxyacyl-[acyl-carrier-protein] dehydratase FabZ OS=Synechocystis sp. (strain PCC 6803 / Kazusa) OX=1111708 GN=fabZ PE=3 SV=2	fabZ	25.272	37.4	165	8	8	8	10	8	8	10	11	8	12	9	11	11	13	10	10	13	13	7	8	8	8	8	8	8	8	7	8	8	8	8	8	7	7	7	8	8	8	8	8	8	8	7	8
TRINITY_DN23892_c0_g1_m.5713	Oxygen-evolving enhancer protein 3-2, chloroplastic OS=Arabidopsis thaliana OX=3702 GN=PSBQ2 PE=1 SV=2	PSBQ2	24.919	49.8	42	14	14	2	2	3	3	2	2	2	3	1	1	5	3	2	2	5	4	8	8	10	10	9	9	11	11	7	8	14	13	10	10	14	13	8	8	10	10	9	9	11	11	7	8
TRINITY_DN23899_c0_g1_m.5714	30S ribosomal protein S15 OS=Thermosipho africanus (strain TCF52B) OX=484019 GN=rpsO PE=3 SV=1	rpsO	53.753	14.2	28	5	5	5	4	1	1	4	3	0	1	2	2	0	0	2	3	0	0	5	4	3	1	5	5	1	1	2	4	1	1	4	4	0	0	5	4	3	1	5	5	1	1	2	4
TRINITY_DN239_c0_g1_m.5772	Peroxisomal 2,4-dienoyl-CoA reductase OS=Arabidopsis thaliana OX=3702 GN=At3g12800 PE=2 SV=1	At3g12800	18.5	38.4	11	5	5	1	1	0	0	0	1	0	0	1	3	0	1	3	0	0	0	4	3	2	4	3	3	1	1	4	4	1	2	3	3	0	0	4	3	2	4	3	3	1	1	4	4
TRINITY_DN23915_c0_g1_m.5723	Putative clathrin assembly protein At2g25430 OS=Arabidopsis thaliana OX=3702 GN=At2g25430 PE=1 SV=2	At2g25430	71.49	13	27	8	7	6	5	0	2	3	1	0	0	0	2	0	0	4	4	0	0	7	7	3	4	7	4	2	1	5	5	2	1	7	7	3	2	6	6	2	4	6	3	1	0	4	4
TRINITY_DN23916_c0_g1_m.5724	Photosystem II protein D1 OS=Citrus sinensis OX=2711 GN=psbA PE=3 SV=1	psbA	38.977	28	55	10	10	2	3	4	3	3	3	4	3	2	2	6	3	4	2	5	6	8	8	8	8	8	8	8	8	7	8	9	9	9	8	8	8	8	8	8	8	8	8	8	8	7	8
TRINITY_DN23924_c0_g1_m.5731	Probable hydroxyacylglutathione hydrolase 2, chloroplastic OS=Arabidopsis thaliana OX=3702 GN=GLX2-4 PE=2 SV=1	GLX2-4	38.86	51.3	93	11	11	8	7	6	3	7	9	5	8	6	5	5	6	5	7	3	3	9	8	6	7	8	8	7	8	8	9	7	8	6	9	6	6	9	8	6	7	8	8	7	8	8	9
TRINITY_DN2393_c0_g1_m.5737	hypothetical protein CISIN_1g016454mg [Citrus sinensis]	--	12.311	26.8	6	3	3	3	1	0	0	1	0	0	0	1	0	0	0	0	0	0	0	2	1	0	0	2	0	0	0	1	1	0	0	1	0	0	0	2	1	0	0	2	0	0	0	1	1
TRINITY_DN2394_c0_g1_m.5739	Sulfite reductase 1 [ferredoxin], chloroplastic OS=Nicotiana tabacum OX=4097 GN=SIR1 PE=1 SV=1	SIR1	78.113	39.5	201	22	22	16	15	10	15	15	17	8	9	14	11	8	7	15	23	10	8	20	18	16	20	19	19	15	13	16	18	13	12	19	21	15	14	20	18	16	20	19	19	15	13	16	18
TRINITY_DN2395_c0_g1_m.5740	Zinc finger CCCH domain-containing protein 38 OS=Arabidopsis thaliana OX=3702 GN=At3g18640 PE=2 SV=1	At3g18640	98.43	7.2	16	5	5	3	3	1	0	3	2	0	0	1	0	0	0	1	2	0	0	4	3	3	1	4	3	1	1	3	3	1	1	3	4	0	0	4	3	3	1	4	3	1	1	3	3
TRINITY_DN2396_c1_g1_m.5751	Sucrose-phosphatase 2 OS=Nicotiana tabacum OX=4097 GN=SPP2 PE=2 SV=1	SPP2	44.519	55.3	200	19	19	16	19	12	14	17	17	10	11	14	18	8	8	12	14	6	4	16	17	16	14	17	16	14	15	15	18	13	11	14	14	7	6	16	17	16	14	17	16	14	15	15	18
TRINITY_DN23961_c0_g1_m.5746	RNA-binding KH domain-containing protein RCF3 OS=Arabidopsis thaliana OX=3702 GN=RCF3 PE=1 SV=1	RCF3	18.812	27	25	3	3	3	2	1	1	3	3	1	1	2	3	0	0	3	2	0	0	3	3	2	2	2	3	1	2	2	3	1	1	3	3	0	1	3	3	2	2	2	3	1	2	2	3
TRINITY_DN2397_c0_g2_m.5755	Probable nucleolar protein 5-2 OS=Arabidopsis thaliana OX=3702 GN=NOP5-2 PE=1 SV=1	NOP5-2	63.879	24.9	44	10	10	2	1	4	4	2	1	3	2	5	2	2	1	5	7	2	1	4	3	6	6	2	1	5	4	6	3	3	3	8	8	3	2	4	3	6	6	2	1	5	4	6	3
TRINITY_DN2397_c1_g1_m.5758	Mediator of RNA polymerase II transcription subunit 16 OS=Arabidopsis thaliana OX=3702 GN=MED16 PE=1 SV=1	MED16	135.41	6.8	27	7	7	4	5	0	0	5	3	0	0	4	2	0	0	2	2	0	0	5	6	2	1	6	4	2	2	6	3	0	0	3	2	1	0	5	6	2	1	6	4	2	2	6	3
TRINITY_DN2399_c0_g1_m.5771	Polyadenylate-binding protein-interacting protein 6 OS=Arabidopsis thaliana OX=3702 GN=CID6 PE=2 SV=1	CID6	16.034	20.1	20	2	2	1	2	2	0	2	2	1	1	2	4	0	0	2	1	0	0	2	2	2	2	2	2	2	2	2	2	0	0	2	2	0	1	2	2	2	2	2	2	2	2	2	2
TRINITY_DN23991_c0_g1_m.5769	40S ribosomal protein S16 OS=Gossypium hirsutum OX=3635 GN=RPS16 PE=2 SV=1	RPS16	16.761	51	147	8	2	10	10	9	10	8	9	12	9	9	9	8	7	10	11	9	7	7	8	8	7	8	8	7	8	8	8	7	7	8	8	7	7	2	2	2	2	2	2	2	2	2	2
TRINITY_DN24_c0_g1_m.6047	Alpha-1,4 glucan phosphorylase L isozyme, chloroplastic/amyloplastic OS=Ipomoea batatas OX=4120 PE=2 SV=1	--	116.61	28.8	84	22	21	0	0	6	3	2	1	5	6	1	1	8	6	6	7	18	14	4	5	9	12	6	4	10	9	6	6	11	10	13	13	16	17	3	4	8	11	5	3	9	8	5	5
TRINITY_DN24_c1_g1_m.6049	Alpha-glucan phosphorylase 2, cytosolic OS=Arabidopsis thaliana OX=3702 GN=PHS2 PE=1 SV=1	PHS2	95.269	59	365	34	33	27	28	25	22	27	27	26	22	27	19	23	20	25	21	13	13	30	30	30	26	32	30	29	28	30	29	26	26	27	28	20	19	29	29	29	25	31	29	28	27	29	28
TRINITY_DN240_c0_g1_m.5814	26S proteasome non-ATPase regulatory subunit 4 homolog OS=Oryza sativa subsp. japonica OX=39947 GN=RPN10 PE=1 SV=1	RPN10	29.271	12.6	8	2	2	0	0	2	2	0	0	1	0	0	0	0	0	2	1	0	0	0	1	2	2	1	1	1	1	0	1	1	1	2	2	1	0	0	1	2	2	1	1	1	1	0	1
TRINITY_DN240_c0_g1_m.5815	26S proteasome non-ATPase regulatory subunit 4 homolog OS=Oryza sativa subsp. japonica OX=39947 GN=RPN10 PE=1 SV=1	RPN10	12.879	37.3	20	3	2	1	1	1	2	1	1	2	0	1	0	2	2	2	1	1	2	1	1	3	3	1	1	2	0	1	0	2	2	3	1	1	1	1	1	2	2	1	1	2	0	1	0
TRINITY_DN2400_c0_g1_m.5781	EKC/KEOPS complex subunit bud32 OS=Dictyostelium discoideum OX=44689 GN=bud32 PE=3 SV=1	bud32	25.229	4	8	1	1	1	1	0	0	1	0	1	0	1	0	1	1	1	0	0	0	1	1	0	0	1	0	1	0	1	0	1	1	1	1	0	0	1	1	0	0	1	0	1	0	1	0
TRINITY_DN2400_c1_g1_m.5782	L-arabinokinase OS=Arabidopsis thaliana OX=3702 GN=ARA1 PE=1 SV=1	ARA1	78.394	10	10	4	4	2	1	0	0	2	1	0	0	2	0	0	0	2	0	0	0	4	3	2	2	4	2	0	0	3	2	0	0	3	2	0	0	4	3	2	2	4	2	0	0	3	2
TRINITY_DN24016_c0_g1_m.5785	Serine/threonine-protein phosphatase 2A activator OS=Bos taurus OX=9913 GN=PTPA PE=2 SV=1	PTPA	44.829	29.8	29	7	7	7	5	0	0	3	3	0	0	4	3	1	0	1	2	0	0	7	6	0	2	4	3	0	1	5	4	1	0	4	3	0	1	7	6	0	2	4	3	0	1	5	4
TRINITY_DN2402_c0_g2_m.5788	UDP-glycosyltransferase 83A1 OS=Arabidopsis thaliana OX=3702 GN=UGT83A1 PE=2 SV=1	UGT83A1	15.287	36.6	27	4	3	1	2	2	2	2	2	2	2	1	2	1	2	2	2	1	1	3	3	3	2	3	2	2	3	2	3	1	2	3	3	1	1	2	2	2	2	2	2	2	2	1	2
TRINITY_DN2403_c0_g1_m.5791	Probable LRR receptor-like serine/threonine-protein kinase At5g10290 OS=Arabidopsis thaliana OX=3702 GN=At5g10290 PE=1 SV=1	At5g10290	67.894	8.7	9	3	3	1	2	1	0	0	0	0	0	1	2	0	0	1	1	0	0	2	3	2	1	2	1	1	1	2	2	1	1	2	2	0	0	2	3	2	1	2	1	1	1	2	2
TRINITY_DN24038_c0_g1_m.5790	Protein METHYLENE BLUE SENSITIVITY 1 OS=Arabidopsis thaliana OX=3702 GN=MBS1 PE=2 SV=1	MBS1	11.265	14.3	10	1	1	0	1	1	1	1	1	1	1	0	0	1	0	1	1	0	0	1	1	1	1	1	1	1	1	0	0	1	0	1	1	0	0	1	1	1	1	1	1	1	1	0	0
TRINITY_DN2404_c0_g1_m.5793	Probable inorganic phosphate transporter 1-7 OS=Arabidopsis thaliana OX=3702 GN=PHT1-7 PE=2 SV=2	PHT1-7	58.513	20.9	89	11	11	9	11	4	2	8	10	6	3	5	7	4	3	7	7	2	1	9	11	6	7	8	9	8	5	6	8	7	6	9	7	4	5	9	11	6	7	8	9	8	5	6	8
TRINITY_DN24054_c0_g1_m.5795	Cytochrome P450 94A1 OS=Vicia sativa OX=3908 GN=CYP94A1 PE=2 SV=2	CYP94A1	60.098	13.5	18	5	5	3	2	2	0	0	2	0	1	3	1	0	0	3	1	0	0	3	4	5	3	3	3	4	3	5	3	2	0	4	3	0	1	3	4	5	3	3	3	4	3	5	3
TRINITY_DN24056_c0_g1_m.5797	NPL4-like protein 1 OS=Arabidopsis thaliana OX=3702 GN=At3g63000 PE=1 SV=1	At3g63000	46.233	53.5	117	18	18	10	14	5	4	10	14	6	6	10	11	3	4	8	9	2	1	13	14	12	7	13	14	11	8	10	14	6	8	12	13	3	4	13	14	12	7	13	14	11	8	10	14
TRINITY_DN24060_c0_g1_m.5802	Uncharacterized protein At5g39570 OS=Arabidopsis thaliana OX=3702 GN=At5g39570 PE=1 SV=1	At5g39570	46.728	63.5	118	17	17	4	4	17	17	3	2	4	4	6	4	4	5	17	19	5	3	6	8	16	16	8	7	8	11	10	10	10	11	15	16	9	7	6	8	16	16	8	7	8	11	10	10
TRINITY_DN2407_c0_g1_m.5809	Glucan endo-1,3-beta-glucosidase 13 OS=Arabidopsis thaliana OX=3702 GN=At5g56590 PE=2 SV=1	At5g56590	50.52	38.3	120	15	15	7	6	5	5	7	7	8	6	5	4	8	9	7	7	16	13	13	11	8	9	11	10	11	9	8	6	13	13	11	13	14	13	13	11	8	9	11	10	11	9	8	6
TRINITY_DN24071_c0_g1_m.5806	hypothetical protein CUMW_281630 [Citrus unshiu]	--	26.889	18.4	9	3	3	0	0	1	2	0	0	0	0	0	0	0	0	3	3	0	0	1	1	2	2	0	0	0	0	1	0	0	0	3	3	0	0	1	1	2	2	0	0	0	0	1	0
TRINITY_DN2408_c0_g1_m.5812	Putative disease resistance RPP13-like protein 1 OS=Arabidopsis thaliana OX=3702 GN=RPPL1 PE=3 SV=1	RPPL1	82.087	2.9	0	1	1	0	0	0	0	0	0	0	0	0	0	0	0	0	0	0	0	1	1	1	1	0	0	1	1	1	0	0	0	1	1	0	0	1	1	1	1	0	0	1	1	1	0
TRINITY_DN24085_c0_g1_m.5811	Probable carboxylesterase 6 OS=Arabidopsis thaliana OX=3702 GN=CXE6 PE=2 SV=1	CXE6	38.201	23.5	38	7	7	5	4	1	1	4	2	0	0	2	0	1	0	4	4	5	5	6	5	2	1	6	4	1	0	3	2	3	1	6	5	7	6	6	5	2	1	6	4	1	0	3	2
TRINITY_DN2409_c0_g1_m.5813	EKC/KEOPS complex subunit TPRKB OS=Homo sapiens OX=9606 GN=TPRKB PE=1 SV=1	TPRKB	21.644	22.7	27	3	3	2	2	2	2	1	3	2	2	1	2	1	1	2	3	0	1	2	3	2	3	1	3	2	2	1	2	1	2	2	3	0	1	2	3	2	3	1	3	2	2	1	2
TRINITY_DN2410_c0_g1_m.5816	Expansin-like A2 OS=Arabidopsis thaliana OX=3702 GN=EXLA2 PE=2 SV=1	EXLA2	28.339	29.5	23	6	6	0	0	1	1	1	1	0	1	2	1	3	2	1	1	3	5	1	1	3	1	3	4	1	2	2	3	3	3	3	2	3	4	1	1	3	1	3	4	1	2	2	3
TRINITY_DN2411_c0_g1_m.5817	Beta-fructofuranosidase, insoluble isoenzyme CWINV1 OS=Arabidopsis thaliana OX=3702 GN=CWINV1 PE=1 SV=1	CWINV1	62.859	30.3	199	15	15	13	11	14	12	11	10	14	12	9	7	15	12	10	12	19	18	12	14	13	13	13	12	13	13	9	10	13	13	12	13	14	13	12	14	13	13	13	12	13	13	9	10
TRINITY_DN2412_c0_g1_m.5818	Clp protease adapter protein ClpF, chloroplastic OS=Arabidopsis thaliana OX=3702 GN=CLPF PE=1 SV=1	CLPF	37.976	26.3	60	7	7	4	3	4	4	2	4	4	5	2	3	4	3	4	6	4	4	5	4	3	4	3	4	4	3	6	5	3	4	5	5	5	4	5	4	3	4	3	4	4	3	6	5
TRINITY_DN2413_c0_g1_m.5822	Epoxide hydrolase A OS=Mycobacterium tuberculosis (strain ATCC 25618 / H37Rv) OX=83332 GN=ephA PE=1 SV=1	ephA	39.567	47.3	156	13	13	12	14	11	9	11	13	9	8	16	9	8	5	12	12	2	5	13	13	12	10	12	12	10	11	11	12	9	8	11	12	6	8	13	13	12	10	12	12	10	11	11	12
TRINITY_DN2414_c0_g2_m.5829	Transmembrane ascorbate ferrireductase 1 OS=Arabidopsis thaliana OX=3702 GN=CYB561A PE=1 SV=1	CYB561A	25.115	9.1	21	2	2	2	2	1	0	2	0	1	2	1	0	1	2	2	1	1	3	2	2	2	1	2	1	2	2	1	2	1	2	2	1	2	2	2	2	2	1	2	1	2	2	1	2
TRINITY_DN24144_c0_g1_m.5825	Hypoxanthine-guanine phosphoribosyltransferase OS=Enterococcus faecalis (strain ATCC 700802 / V583) OX=226185 GN=hpt PE=3 SV=1	hpt	20.541	55.1	129	9	9	11	10	7	6	7	9	7	6	11	9	7	8	10	7	6	8	9	9	8	9	8	8	8	6	8	8	8	8	9	7	7	7	9	9	8	9	8	8	8	6	8	8
TRINITY_DN2415_c0_g1_m.5831	Protein trichome birefringence-like 39 OS=Arabidopsis thaliana OX=3702 GN=TBL39 PE=2 SV=1	TBL39	43.752	6.3	2	1	1	0	0	0	0	0	0	0	0	0	0	1	0	0	1	0	0	0	0	0	0	0	0	0	0	0	1	1	0	1	1	0	0	0	0	0	0	0	0	0	0	0	1
TRINITY_DN24156_c0_g1_m.5830	Coiled-coil domain-containing protein 124 OS=Homo sapiens OX=9606 GN=CCDC124 PE=1 SV=1	CCDC124	26.787	29.3	48	8	8	2	2	6	5	1	1	5	7	0	0	4	3	7	5	0	0	4	6	6	7	3	5	6	7	2	4	7	4	8	7	1	1	4	6	6	7	3	5	6	7	2	4
TRINITY_DN24169_c0_g1_m.5833	Triphosphate tunnel metalloenzyme 3 OS=Arabidopsis thaliana OX=3702 GN=TTM3 PE=1 SV=1	TTM3	25.647	54.4	69	8	8	4	5	5	5	4	5	4	7	5	4	5	5	5	5	0	1	5	6	7	5	4	7	6	6	5	5	5	6	6	7	1	2	5	6	7	5	4	7	6	6	5	5
TRINITY_DN2417_c0_g1_m.5837	Developmentally-regulated G-protein 3 OS=Arabidopsis thaliana OX=3702 GN=DRG3 PE=1 SV=1	DRG3	39.663	17.5	13	5	5	0	4	0	1	1	2	0	0	1	3	0	0	0	1	0	0	3	3	3	2	3	4	2	2	2	4	0	0	2	3	0	0	3	3	3	2	3	4	2	2	2	4
TRINITY_DN2419_c0_g1_m.5839	Double-strand break repair protein MRE11 OS=Arabidopsis thaliana OX=3702 GN=MRE11 PE=1 SV=1	MRE11	45.223	5	0	1	1	0	0	0	0	0	0	0	0	0	0	0	0	0	0	0	0	1	0	1	1	0	0	1	1	0	0	1	1	0	0	0	0	1	0	1	1	0	0	1	1	0	0
TRINITY_DN242_c0_g1_m.5865	Elongation factor Ts OS=Cyanothece sp. (strain PCC 7424) OX=65393 GN=tsf PE=3 SV=1	tsf	118.53	21.7	99	21	21	1	1	7	7	0	0	6	5	4	3	15	14	5	8	11	12	7	12	16	12	10	7	10	12	10	12	19	20	16	13	15	14	7	12	16	12	10	7	10	12	10	12
TRINITY_DN2420_c0_g2_m.5844	Coilin OS=Arabidopsis thaliana OX=3702 GN=COIL PE=1 SV=1	COIL	82.512	21.2	49	11	11	7	7	3	1	3	8	0	0	5	5	0	0	3	7	0	0	8	8	5	6	7	9	2	1	9	7	2	1	7	7	3	3	8	8	5	6	7	9	2	1	9	7
TRINITY_DN24229_c0_g1_m.5848	Non-specific lipid transfer protein GPI-anchored 1 OS=Arabidopsis thaliana OX=3702 GN=LTPG1 PE=2 SV=1	LTPG1	20.52	19.4	13	4	4	0	0	3	3	0	0	0	0	0	0	0	0	2	2	1	2	1	0	4	4	0	0	0	0	0	0	2	2	3	3	3	3	1	0	4	4	0	0	0	0	0	0
TRINITY_DN2423_c0_g1_m.5849	Pyruvate dehydrogenase E1 component subunit alpha, mitochondrial OS=Pisum sativum OX=3888 PE=2 SV=1	--	48.387	45.5	464	21	21	37	33	26	26	38	36	24	21	31	29	32	33	32	29	17	20	20	20	20	19	19	20	18	18	20	20	20	18	20	20	13	14	20	20	20	19	19	20	18	18	20	20
TRINITY_DN24257_c0_g1_m.5852	Spermidine synthase OS=Coffea arabica OX=13443 PE=2 SV=1	--	37.811	56.8	145	13	13	12	12	7	9	13	13	7	7	10	9	5	7	12	13	4	5	10	11	9	8	11	12	7	7	9	10	6	8	11	10	5	5	10	11	9	8	11	12	7	7	9	10
TRINITY_DN2426_c1_g1_m.5856	Probable catabolite repression protein creC OS=Neosartorya fischeri (strain ATCC 1020 / DSM 3700 / CBS 544.65 / FGSC A1164 / JCM 1740 / NRRL 181 / WB 181) OX=331117 GN=creC PE=3 SV=1	creC	58.701	10.8	6	4	4	0	1	1	0	0	0	1	0	0	2	0	0	0	1	0	0	3	3	3	2	2	3	2	1	2	3	2	2	1	3	1	0	3	3	3	2	2	3	2	1	2	3
TRINITY_DN24289_c0_g1_m.5859	Cell division protein FtsZ homolog 1, chloroplastic OS=Arabidopsis thaliana OX=3702 GN=FTSZ1 PE=1 SV=2	FTSZ1	43.514	24.1	56	7	7	4	3	5	3	5	3	4	5	3	4	2	3	4	2	3	3	6	5	6	5	6	4	5	5	6	5	3	3	6	4	3	5	6	5	6	5	6	4	5	5	6	5
TRINITY_DN2429_c0_g1_m.5863	40S ribosomal protein S2-2 OS=Arabidopsis thaliana OX=3702 GN=RPS2B PE=2 SV=1	RPS2B	30.131	38.6	290	10	10	22	24	21	20	20	20	18	17	17	20	19	15	18	18	10	11	10	10	9	10	10	10	9	9	10	10	9	9	10	10	7	8	10	10	9	10	10	10	9	9	10	10
TRINITY_DN243_c0_g2_m.5905	Spermine synthase OS=Arabidopsis thaliana OX=3702 GN=SPMS PE=1 SV=1	SPMS	40.436	18.2	46	5	5	4	3	5	3	4	4	3	4	4	4	1	1	3	3	0	0	4	3	5	3	4	3	3	4	4	3	4	4	3	3	2	2	4	3	5	3	4	3	3	4	4	3
TRINITY_DN2430_c0_g1_m.5871	Thiamine pyrophosphokinase 1 OS=Arabidopsis thaliana OX=3702 GN=TPK1 PE=2 SV=1	TPK1	29.205	64.6	101	11	11	11	9	4	6	8	11	4	4	10	9	5	5	5	8	2	0	10	10	7	6	9	10	7	6	8	10	7	6	6	9	3	1	10	10	7	6	9	10	7	6	8	10
TRINITY_DN2431_c0_g1_m.5875	Protein HYPER-SENSITIVITY-RELATED 4 OS=Arabidopsis thaliana OX=3702 GN=HSR4 PE=2 SV=1	HSR4	46.329	40.4	117	11	11	13	11	10	7	11	10	10	4	7	4	4	3	10	10	0	3	9	10	10	8	9	9	9	7	7	8	8	7	8	7	3	3	9	10	10	8	9	9	9	7	7	8
TRINITY_DN2434_c0_g1_m.5883	2-oxoisovalerate dehydrogenase subunit beta 2, mitochondrial OS=Arabidopsis thaliana OX=3702 GN=DIN4 PE=1 SV=1	DIN4	39.414	19.2	38	4	4	3	3	3	1	4	2	3	2	3	2	2	2	3	3	1	1	3	3	3	2	3	3	3	2	3	4	2	2	3	3	1	2	3	3	3	2	3	3	3	2	3	4
TRINITY_DN2436_c1_g2_m.5886	Sodium/hydrogen exchanger 2 OS=Arabidopsis thaliana OX=3702 GN=NHX2 PE=2 SV=2	NHX2	59.828	8.7	9	3	3	1	2	0	0	1	1	0	0	3	1	0	0	0	0	0	0	3	3	1	1	2	2	0	1	3	2	1	0	2	3	0	0	3	3	1	1	2	2	0	1	3	2
TRINITY_DN2437_c0_g1_m.5890	Trafficking protein particle complex subunit 11 OS=Danio rerio OX=7955 GN=trappc11 PE=2 SV=1	trappc11	133.21	6.9	24	6	6	4	4	1	1	1	3	0	1	1	3	0	1	2	2	0	0	5	5	1	4	3	4	3	3	2	3	2	2	3	2	0	1	5	5	1	4	3	4	3	3	2	3
TRINITY_DN2438_c0_g1_m.5895	NAD(P)H-dependent 6'-deoxychalcone synthase OS=Glycine max OX=3847 PE=1 SV=1	--	25.145	65.2	90	10	9	9	9	2	3	7	8	3	3	9	8	5	4	8	6	4	2	8	9	4	3	8	8	5	6	7	9	6	5	8	9	3	4	7	8	3	2	7	7	4	5	6	8
TRINITY_DN2438_c0_g2_m.5896	Non-functional NADPH-dependent codeinone reductase 2 OS=Papaver somniferum OX=3469 GN=COR2 PE=1 SV=1	COR2	24.547	43.3	99	9	5	8	5	7	7	3	6	8	9	5	5	7	8	7	6	4	4	9	8	8	9	9	8	8	8	7	8	8	8	8	8	6	6	5	4	4	5	5	4	4	4	4	4
TRINITY_DN2438_c0_g2_m.5897	Non-functional NADPH-dependent codeinone reductase 2 OS=Papaver somniferum OX=3469 GN=COR2 PE=1 SV=1	COR2	16.438	56.6	65	7	7	4	6	4	4	4	3	4	4	6	6	5	5	5	3	1	1	6	3	3	3	4	4	4	4	6	6	5	4	4	4	4	3	6	3	3	3	4	4	4	4	6	6
TRINITY_DN2438_c0_g3_m.5898	Non-functional NADPH-dependent codeinone reductase 2 OS=Papaver somniferum OX=3469 GN=COR2 PE=1 SV=1	COR2	37.427	17.9	1	6	1	0	0	0	0	0	0	0	0	0	0	0	0	0	0	0	1	4	5	5	5	5	5	5	5	3	5	5	5	4	5	5	6	0	0	0	0	0	0	0	0	0	0
TRINITY_DN24393_c0_g1_m.5899	2-keto-3-deoxy-L-rhamnonate aldolase OS=Escherichia coli (strain SMS-3-5 / SECEC) OX=439855 GN=rhmA PE=3 SV=1	rhmA	38.038	19.7	21	5	5	0	1	5	3	0	0	1	1	0	0	1	1	3	3	2	0	2	2	5	3	1	3	3	4	1	2	4	2	4	4	2	1	2	2	5	3	1	3	3	4	1	2
TRINITY_DN244_c0_g1_m.5924	Protein GDAP2 homolog OS=Nematostella vectensis OX=45351 GN=gdap2 PE=3 SV=1	gdap2	60.163	11.4	22	4	4	1	2	1	0	3	2	1	0	3	1	0	0	4	4	0	0	3	4	1	1	4	3	2	2	3	2	0	0	4	4	0	0	3	4	1	1	4	3	2	2	3	2
TRINITY_DN244_c0_g2_m.5927	Protein EXORDIUM-like 5 OS=Arabidopsis thaliana OX=3702 GN=EXL5 PE=2 SV=1	EXL5	37.69	26.2	21	6	6	3	4	0	0	5	4	1	1	1	0	0	0	1	1	0	0	5	5	1	1	5	5	2	4	3	2	1	1	4	4	2	0	5	5	1	1	5	5	2	4	3	2
TRINITY_DN2445_c0_g1_m.5915	NF-X1-type zinc finger protein NFXL1 OS=Arabidopsis thaliana OX=3702 GN=NFXL1 PE=1 SV=1	NFXL1	119.48	2.7	10	3	3	3	1	0	0	2	1	0	0	2	1	0	0	0	0	0	0	3	2	2	0	2	2	0	0	2	1	0	0	2	2	0	0	3	2	2	0	2	2	0	0	2	1
TRINITY_DN2447_c0_g1_m.5920	Endoribonuclease LACTB2 OS=Bos taurus OX=9913 GN=LACTB2 PE=2 SV=1	LACTB2	53.979	31.5	134	13	13	11	11	9	9	12	14	9	6	9	7	8	7	9	12	1	0	12	11	10	10	11	12	11	11	10	12	10	10	11	12	1	3	12	11	10	10	11	12	11	11	10	12
TRINITY_DN2449_c0_g1_m.5922	4-alpha-glucanotransferase, chloroplastic/amyloplastic OS=Solanum tuberosum OX=4113 GN=DPEP PE=1 SV=1	DPEP	45.476	16.5	51	6	6	4	4	5	1	3	3	4	4	5	3	6	3	3	1	0	2	3	4	5	3	4	3	4	4	4	3	5	3	5	2	1	2	3	4	5	3	4	3	4	4	4	3
TRINITY_DN2449_c0_g1_m.5923	4-alpha-glucanotransferase, chloroplastic/amyloplastic OS=Solanum tuberosum OX=4113 GN=DPEP PE=1 SV=1	DPEP	15.441	29.4	11	3	3	0	0	0	0	0	1	2	1	1	2	0	1	1	1	1	0	1	1	1	3	2	2	2	2	1	3	1	2	2	2	1	0	1	1	1	3	2	2	2	2	1	3
TRINITY_DN2450_c0_g2_m.5934	ALBINO3-like protein 1, chloroplastic OS=Arabidopsis thaliana OX=3702 GN=ALB4 PE=1 SV=3	ALB4	59.172	25.1	44	10	10	3	2	5	3	1	2	2	2	3	5	1	2	5	6	1	1	6	8	9	9	4	6	4	5	8	9	3	5	10	9	1	1	6	8	9	9	4	6	4	5	8	9
TRINITY_DN2451_c0_g1_m.5936	Serine/threonine-protein kinase STY17 OS=Arabidopsis thaliana OX=3702 GN=STY17 PE=1 SV=1	STY17	35.189	6.4	0	1	1	0	0	0	0	0	0	0	0	0	0	0	0	0	0	0	0	1	1	1	1	0	1	1	1	1	1	0	0	1	1	0	0	1	1	1	1	0	1	1	1	1	1
TRINITY_DN2452_c0_g1_m.5941	Apoptosis inhibitor 5-like protein API5 OS=Oryza sativa subsp. japonica OX=39947 GN=API5 PE=1 SV=1	API5	61.348	47.1	186	24	24	17	19	11	13	17	13	9	9	15	14	7	5	18	14	2	3	18	21	20	19	21	20	17	16	19	18	15	12	22	20	8	7	18	21	20	19	21	20	17	16	19	18
TRINITY_DN2453_c0_g2_m.5942	uncharacterized protein LOC18054025 isoform X1 [Citrus clementina]	--	59.448	19.4	40	9	9	6	7	1	2	5	4	0	0	5	2	0	0	4	4	0	0	7	7	3	2	5	5	3	2	6	4	1	1	8	5	1	2	7	7	3	2	5	5	3	2	6	4
TRINITY_DN2454_c0_g1_m.5944	NEDD8-activating enzyme E1 catalytic subunit OS=Arabidopsis thaliana OX=3702 GN=ECR1 PE=1 SV=2	ECR1	30.559	53.1	124	12	12	10	10	6	6	13	12	7	8	8	8	6	9	7	9	1	4	10	11	8	8	11	9	8	8	9	7	9	8	9	10	4	4	10	11	8	8	11	9	8	8	9	7
TRINITY_DN2456_c0_g1_m.5953	Peroxisomal and mitochondrial division factor 2 OS=Arabidopsis thaliana OX=3702 GN=PMD2 PE=1 SV=1	PMD2	31.869	23	17	6	6	0	0	3	2	0	0	0	0	1	0	1	0	5	4	0	1	2	2	5	4	1	0	1	2	3	3	1	0	5	6	0	1	2	2	5	4	1	0	1	2	3	3
TRINITY_DN2458_c0_g3_m.5957	Protein PLASTID TRANSCRIPTIONALLY ACTIVE 16, chloroplastic OS=Arabidopsis thaliana OX=3702 GN=PTAC16 PE=1 SV=1	PTAC16	59.471	49.4	479	24	24	28	32	35	35	30	32	32	33	28	22	30	32	29	29	28	24	23	22	23	23	23	23	22	23	23	21	21	24	23	21	22	22	23	22	23	23	23	23	22	23	23	21
TRINITY_DN246_c0_g1_m.5979	Probable acetyl-CoA acetyltransferase, cytosolic 2 OS=Arabidopsis thaliana OX=3702 GN=At5g47720 PE=2 SV=1	At5g47720	42.905	39.9	132	12	10	10	9	8	13	8	7	9	9	6	11	6	9	10	8	5	4	10	8	9	11	8	9	10	9	7	11	10	9	10	11	6	6	8	6	7	9	6	7	8	7	6	9
TRINITY_DN2460_c0_g1_m.5960	Calmodulin-binding receptor-like cytoplasmic kinase 3 OS=Arabidopsis thaliana OX=3702 GN=CRCK3 PE=2 SV=1	CRCK3	57.212	34.6	118	13	13	5	8	12	9	11	6	11	10	10	7	7	4	8	4	3	3	8	8	11	8	9	8	8	9	11	8	8	5	9	6	3	4	8	8	11	8	9	8	8	9	11	8
TRINITY_DN2461_c0_g1_m.5963	Nucleobase-ascorbate transporter 6 OS=Arabidopsis thaliana OX=3702 GN=NAT6 PE=2 SV=2	NAT6	57.776	11.1	43	5	5	3	1	4	3	2	4	3	2	3	2	2	3	3	6	1	1	3	2	3	5	4	5	4	4	3	4	3	4	4	5	3	3	3	2	3	5	4	5	4	4	3	4
TRINITY_DN2466_c0_g1_m.5972	Probable NAD(P)H dehydrogenase (quinone) FQR1-like 1 OS=Arabidopsis thaliana OX=3702 GN=At4g27270 PE=1 SV=1	At4g27270	23.864	27.7	16	5	2	2	3	1	1	2	0	1	1	1	0	1	1	1	0	0	1	5	5	4	3	5	5	4	3	4	5	4	4	5	5	4	4	2	2	1	1	2	2	1	1	1	2
TRINITY_DN2467_c0_g1_m.5974	Copper chaperone for superoxide dismutase, chloroplastic/cytosolic OS=Arabidopsis thaliana OX=3702 GN=CCS PE=1 SV=1	CCS	35.001	6.6	6	2	2	0	1	0	0	1	1	0	0	1	0	0	0	0	1	1	0	1	1	1	0	1	1	0	1	1	1	0	0	1	1	2	2	1	1	1	0	1	1	0	1	1	1
TRINITY_DN2468_c0_g1_m.5975	NEDD8-conjugating enzyme Ubc12 OS=Arabidopsis thaliana OX=3702 GN=RCE1 PE=1 SV=1	RCE1	20.978	22.4	22	3	3	3	2	1	1	2	2	2	1	2	2	0	1	2	1	0	0	3	2	1	2	2	2	2	1	2	2	0	1	2	2	0	0	3	2	1	2	2	2	2	1	2	2
TRINITY_DN2469_c0_g1_m.5977	EH domain-containing protein 1 OS=Arabidopsis thaliana OX=3702 GN=EHD1 PE=1 SV=1	EHD1	62.891	21	26	8	8	5	3	0	0	4	2	1	0	3	4	0	0	3	1	0	0	5	5	1	0	5	5	1	0	4	5	0	0	3	3	0	1	5	5	1	0	5	5	1	0	4	5
TRINITY_DN24690_c0_g1_m.5976	60S acidic ribosomal protein P2 OS=Parthenium argentatum OX=35935 PE=3 SV=1	--	12.743	52.8	6	6	4	0	0	2	2	0	0	0	0	0	0	0	0	1	1	0	0	3	2	6	5	2	1	2	2	1	3	2	2	6	6	2	2	1	0	4	3	0	0	0	0	0	1
TRINITY_DN247_c0_g1_m.5995	UBP1-associated protein 2C OS=Arabidopsis thaliana OX=3702 GN=UBA2C PE=2 SV=1	UBA2C	43.07	43.8	156	14	14	16	17	8	7	15	14	8	9	12	8	7	7	9	9	4	6	14	14	10	11	14	14	12	11	12	11	11	10	13	13	9	9	14	14	10	11	14	14	12	11	12	11
TRINITY_DN2472_c0_g1_m.5982	Cullin-3A OS=Arabidopsis thaliana OX=3702 GN=CUL3A PE=1 SV=1	CUL3A	85.406	3.1	16	2	2	2	2	1	0	2	2	0	0	2	1	0	0	2	2	0	0	2	2	2	1	2	2	1	0	2	2	0	1	2	2	1	0	2	2	2	1	2	2	1	0	2	2
TRINITY_DN2478_c0_g1_m.5993	Glutamine synthetase nodule isozyme OS=Vigna aconitifolia OX=3918 PE=2 SV=1	--	39.203	67.1	136	15	10	14	9	9	4	12	10	11	6	10	8	6	8	8	9	7	5	13	12	13	10	13	12	13	10	14	10	10	10	11	12	9	10	9	9	8	7	9	7	8	7	9	7
TRINITY_DN2479_c0_g1_m.5994	Ras-related protein RABE1c OS=Arabidopsis thaliana OX=3702 GN=RABE1C PE=1 SV=1	RABE1C	24.037	48.6	20	9	3	1	3	1	1	2	1	1	2	0	0	2	1	1	1	1	2	7	7	8	5	8	7	7	8	6	5	7	6	6	6	5	5	3	3	3	1	3	3	3	3	3	1
TRINITY_DN2480_c0_g1_m.5996	Carboxyl-terminal-processing peptidase 3, chloroplastic OS=Arabidopsis thaliana OX=3702 GN=CTPA3 PE=3 SV=1	CTPA3	55.248	28.7	49	8	8	9	10	0	0	9	9	0	0	6	6	0	0	0	0	0	0	7	7	2	3	7	7	2	2	7	6	1	1	3	3	1	1	7	7	2	3	7	7	2	2	7	6
TRINITY_DN2481_c0_g1_m.5999	AP-1 complex subunit gamma-2 OS=Arabidopsis thaliana OX=3702 GN=At1g60070 PE=1 SV=2	At1g60070	95.325	31.5	122	21	21	12	14	8	5	14	11	6	4	11	6	2	2	11	9	4	3	17	17	11	10	16	15	8	8	14	15	7	8	13	18	6	6	17	17	11	10	16	15	8	8	14	15
TRINITY_DN2488_c0_g1_m.6017	Cellulose synthase-like protein E1 OS=Arabidopsis thaliana OX=3702 GN=CSLE1 PE=2 SV=1	CSLE1	85.08	14.2	70	10	10	5	6	6	7	6	3	5	3	5	2	3	1	7	5	2	4	7	8	9	7	7	5	7	8	5	6	6	3	8	6	2	4	7	8	9	7	7	5	7	8	5	6
TRINITY_DN249_c0_g1_m.6041	6-phosphogluconate dehydrogenase, decarboxylating 2 OS=Arabidopsis thaliana OX=3702 GN=PGD2 PE=1 SV=1	PGD2	53.567	60.7	232	24	12	18	19	15	17	17	21	14	13	15	20	12	10	14	17	4	6	23	23	22	23	22	22	22	21	23	21	22	20	22	22	14	17	11	11	11	11	10	10	10	10	11	10
TRINITY_DN249_c0_g2_m.6043	6-phosphogluconate dehydrogenase, decarboxylating 2 OS=Arabidopsis thaliana OX=3702 GN=PGD2 PE=1 SV=1	PGD2	53.712	64.1	423	26	14	33	31	26	28	27	30	27	25	30	25	25	22	32	30	15	17	25	25	21	24	24	24	23	20	23	22	22	23	24	24	18	18	13	13	10	12	12	12	11	9	11	11
TRINITY_DN2491_c0_g1_m.6030	Dolichyl-diphosphooligosaccharide--protein glycosyltransferase subunit 1B OS=Arabidopsis thaliana OX=3702 GN=OST1B PE=1 SV=1	OST1B	55.331	15	85	7	6	8	6	5	4	7	7	5	5	7	7	4	3	5	6	3	3	7	7	5	4	6	6	5	5	7	6	4	4	5	5	3	3	6	6	5	4	6	6	5	5	6	6
TRINITY_DN2495_c0_g1_m.6034	T-complex protein 1 subunit epsilon OS=Arabidopsis thaliana OX=3702 GN=CCT5 PE=1 SV=1	CCT5	59.401	29.9	148	15	15	12	16	6	9	12	11	9	10	8	9	7	7	11	10	5	6	14	13	9	10	12	13	9	10	10	13	8	10	13	14	7	7	14	13	9	10	12	13	9	10	10	13
TRINITY_DN2497_c0_g1_m.6036	Ras-related protein RABH1e OS=Arabidopsis thaliana OX=3702 GN=RABH1E PE=2 SV=1	RABH1E	23.059	30	1	6	1	0	0	0	0	1	0	0	0	0	0	0	0	0	0	0	0	5	4	4	4	6	5	4	4	5	5	5	4	4	4	4	4	0	0	0	0	1	0	0	0	0	0
TRINITY_DN2498_c0_g1_m.6037	ABC transporter A family member 7 OS=Arabidopsis thaliana OX=3702 GN=ABCA7 PE=3 SV=2	ABCA7	54.655	4.1	4	1	1	1	1	0	0	0	1	0	0	1	0	0	0	0	0	0	0	1	1	0	0	0	1	0	0	1	0	0	0	0	0	0	0	1	1	0	0	0	1	0	0	1	0
TRINITY_DN2501_c0_g1_m.6054	Uncharacterized acetyltransferase At3g50280 OS=Arabidopsis thaliana OX=3702 GN=At3g50280 PE=3 SV=1	At3g50280	49.618	30.3	98	12	12	9	8	6	6	9	8	5	4	5	7	6	7	7	11	0	0	8	8	7	7	8	8	6	6	7	9	9	8	8	8	1	0	8	8	7	7	8	8	6	6	7	9
TRINITY_DN2505_c0_g1_m.6062	Aminoacylase-1 OS=Mus musculus OX=10090 GN=Acy1 PE=1 SV=1	Acy1	25.201	10.7	18	2	2	1	1	1	2	0	1	1	1	1	1	2	2	1	1	1	1	1	1	1	1	0	1	1	1	1	1	2	2	1	1	1	1	1	1	1	1	0	1	1	1	1	1
TRINITY_DN2505_c0_g1_m.6063	Aminoacylase-1 OS=Mus musculus OX=10090 GN=Acy1 PE=1 SV=1	Acy1	18.507	40.4	90	4	4	8	6	5	5	4	5	8	8	4	5	8	6	6	6	3	3	4	4	4	4	3	4	4	4	4	4	3	3	4	4	2	2	4	4	4	4	3	4	4	4	4	4
TRINITY_DN2505_c0_g1_m.6064	Aminoacylase-1 OS=Mus musculus OX=10090 GN=Acy1 PE=1 SV=1	Acy1	16.083	35.2	48	5	5	5	5	4	3	2	0	4	2	3	1	4	3	3	3	3	3	5	5	5	3	3	3	4	5	4	3	5	3	5	4	4	3	5	5	5	3	3	3	4	5	4	3
TRINITY_DN2506_c0_g1_m.6066	Protein HOMOLOG OF MAMMALIAN LYST-INTERACTING PROTEIN 5 OS=Arabidopsis thaliana OX=3702 GN=LIP5 PE=1 SV=1	LIP5	47.028	36	52	10	10	8	7	2	2	4	6	2	2	4	4	2	2	3	3	1	0	10	8	5	5	6	7	4	3	8	7	2	4	5	5	2	1	10	8	5	5	6	7	4	3	8	7
TRINITY_DN2507_c0_g1_m.6067	Phosphoglucan phosphatase DSP4, amyloplastic OS=Castanea sativa OX=21020 GN=DSP4 PE=1 SV=1	DSP4	42.712	46.3	132	17	17	11	11	7	9	12	15	3	5	14	12	5	4	10	9	4	1	13	12	9	10	14	14	5	8	12	14	8	9	13	12	5	5	13	12	9	10	14	14	5	8	12	14
TRINITY_DN2508_c0_g2_m.6069	Cytochrome b5 isoform E OS=Arabidopsis thaliana OX=3702 GN=CYTB5-E PE=1 SV=2	CYTB5-E	15.139	56.7	60	6	6	5	6	3	2	3	5	5	3	3	3	4	3	4	5	2	4	4	5	3	4	4	5	3	3	3	4	4	4	4	4	2	2	4	5	3	4	4	5	3	3	3	4
TRINITY_DN251_c0_g1_m.6096	Protease Do-like 2, chloroplastic OS=Arabidopsis thaliana OX=3702 GN=DEGP2 PE=1 SV=2	DEGP2	19.903	32.2	24	4	4	1	1	2	1	2	1	1	1	3	2	1	1	4	1	1	1	3	3	3	4	2	2	2	3	3	3	2	2	3	2	2	1	3	3	3	4	2	2	2	3	3	3
TRINITY_DN251_c0_g2_m.6097	Protease Do-like 2, chloroplastic OS=Arabidopsis thaliana OX=3702 GN=DEGP2 PE=1 SV=2	DEGP2	19.699	19.8	39	4	4	1	0	4	3	2	0	4	3	3	3	2	2	2	4	3	3	1	1	3	4	2	3	3	4	3	3	3	3	3	3	4	4	1	1	3	4	2	3	3	4	3	3
TRINITY_DN251_c0_g2_m.6098	Protease Do-like 2, chloroplastic OS=Arabidopsis thaliana OX=3702 GN=DEGP2 PE=1 SV=2	DEGP2	11.815	12.3	7	1	1	1	1	0	1	1	1	0	0	1	0	0	0	0	1	0	0	1	1	1	1	1	1	0	0	1	0	0	0	0	1	0	0	1	1	1	1	1	1	0	0	1	0
TRINITY_DN251_c1_g1_m.6099	Berberine bridge enzyme-like 18 OS=Arabidopsis thaliana OX=3702 GN=At4g20820 PE=3 SV=1	At4g20820	64.949	6.2	4	3	2	0	0	0	0	0	0	0	0	0	0	0	0	1	2	0	1	0	0	1	0	0	0	0	0	0	0	0	0	2	2	2	1	0	0	1	0	0	0	0	0	0	0
TRINITY_DN2510_c0_g1_m.6078	CBL-interacting serine/threonine-protein kinase 9 OS=Arabidopsis thaliana OX=3702 GN=CIPK9 PE=1 SV=2	CIPK9	50.422	6.3	8	2	2	1	1	0	0	1	0	0	0	1	1	0	0	1	2	0	0	1	1	0	0	1	1	1	0	1	2	0	0	2	2	0	0	1	1	0	0	1	1	1	0	1	2
TRINITY_DN25104_c0_g1_m.6076	Uncharacterized N-acetyltransferase p20 OS=Bacillus licheniformis OX=1402 GN=p20 PE=4 SV=1	p20	20.666	29.7	24	4	4	3	1	1	2	3	1	2	2	1	1	2	2	2	1	0	0	3	2	3	2	3	1	2	2	1	2	2	2	2	1	2	1	3	2	3	2	3	1	2	2	1	2
TRINITY_DN2511_c0_g1_m.6079	hypothetical protein CUMW_028410 [Citrus unshiu]	--	106.86	6.3	15	6	6	1	1	2	2	0	0	0	0	1	0	0	0	4	3	0	1	4	1	5	4	1	1	3	2	4	2	1	0	4	4	2	2	4	1	5	4	1	1	3	2	4	2
TRINITY_DN2513_c0_g1_m.6083	Putative ion channel POLLUX-like 2 OS=Arabidopsis thaliana OX=3702 GN=At5g43745 PE=2 SV=1	At5g43745	97.106	2.8	6	2	2	0	1	0	1	0	0	0	0	0	1	0	0	1	2	0	0	1	2	1	2	2	1	1	2	0	2	0	1	2	2	0	0	1	2	1	2	2	1	1	2	0	2
TRINITY_DN2516_c0_g1_m.6089	Cysteine and histidine-rich domain-containing protein RAR1 OS=Arabidopsis thaliana OX=3702 GN=RAR1 PE=1 SV=1	RAR1	30.905	20.1	12	4	4	2	1	1	0	1	2	0	0	2	1	0	0	1	1	0	0	4	1	2	3	4	4	1	1	3	2	1	0	3	2	0	0	4	1	2	3	4	4	1	1	3	2
TRINITY_DN2517_c0_g1_m.6091	UDP-glycosyltransferase 86A1 OS=Arabidopsis thaliana OX=3702 GN=UGT86A1 PE=2 SV=1	UGT86A1	54.917	3.1	1	1	1	0	0	0	0	0	0	0	0	0	0	0	0	1	0	0	0	0	1	0	0	0	0	1	0	1	0	1	0	1	0	0	0	0	1	0	0	0	0	1	0	1	0
TRINITY_DN2519_c0_g1_m.6094	Syntaxin-binding protein 5-like OS=Mus musculus OX=10090 GN=Stxbp5l PE=1 SV=1	Stxbp5l	64.6	5.2	13	2	2	1	2	0	1	2	2	0	0	0	1	0	0	2	0	1	1	1	2	0	2	2	2	0	2	0	2	2	1	2	1	1	1	1	2	0	2	2	2	0	2	0	2
TRINITY_DN2525_c0_g1_m.6111	Potassium transporter 4 OS=Arabidopsis thaliana OX=3702 GN=POT4 PE=1 SV=2	POT4	87.317	10.6	22	6	6	2	3	2	0	2	1	1	0	2	3	0	0	2	4	0	0	5	4	4	1	5	5	1	1	4	5	0	2	4	5	0	2	5	4	4	1	5	5	1	1	4	5
TRINITY_DN2526_c0_g2_m.6116	Fe-S cluster assembly factor HCF101, chloroplastic OS=Arabidopsis thaliana OX=3702 GN=HCF101 PE=1 SV=1	HCF101	42.581	37.1	120	14	14	9	9	7	8	11	7	6	8	10	8	5	4	13	12	2	1	10	11	10	12	10	10	8	10	10	11	8	8	14	14	2	3	10	11	10	12	10	10	8	10	10	11
TRINITY_DN2527_c0_g1_m.6119	Elongation factor 1-alpha OS=Oryza sativa subsp. japonica OX=39947 GN=REFA1 PE=2 SV=2	REFA1	49.308	56.2	647	21	10	59	54	52	40	55	52	35	33	46	45	27	23	55	45	14	12	18	16	17	16	17	17	17	18	18	18	14	17	16	18	11	11	9	8	7	8	8	8	8	9	9	9
TRINITY_DN2527_c0_g2_m.6122	Elongation factor 1-alpha OS=Manihot esculenta OX=3983 GN=EF1 PE=3 SV=1	EF1	49.267	58.4	298	20	9	21	26	24	20	19	21	19	18	22	18	14	15	22	27	7	5	16	15	17	17	18	17	15	16	17	18	13	15	16	19	12	10	7	7	7	9	9	8	6	7	8	9
TRINITY_DN2527_c1_g1_m.6123	Acetyl-CoA acetyltransferase, cytosolic 1 OS=Arabidopsis thaliana OX=3702 GN=AAT1 PE=1 SV=1	AAT1	41.328	37.8	104	11	9	8	8	5	6	10	8	9	5	10	5	6	9	5	8	1	1	8	9	7	8	9	9	10	9	7	8	8	9	8	10	7	7	6	7	5	6	7	7	8	7	6	6
TRINITY_DN25273_c0_g1_m.6118	21 kDa seed protein OS=Theobroma cacao OX=3641 GN=ASP PE=2 SV=1	ASP	24.149	75.8	229	16	16	21	16	11	13	9	8	12	12	10	9	14	13	21	18	19	23	15	15	14	14	12	13	13	16	12	13	14	16	15	15	14	16	15	15	14	14	12	13	13	16	12	13
TRINITY_DN2529_c0_g1_m.6127	Malate dehydrogenase, glyoxysomal OS=Citrullus lanatus OX=3654 PE=1 SV=1	--	25.761	68.4	33	13	6	4	4	2	2	4	0	2	1	3	3	2	1	3	2	0	0	13	13	10	10	13	11	11	10	13	13	10	10	13	13	9	8	6	6	3	4	6	5	4	3	6	6
TRINITY_DN253_c0_g1_m.6144	ABC transporter G family member 39 OS=Arabidopsis thaliana OX=3702 GN=ABCG39 PE=3 SV=1	ABCG39	74.696	23.4	118	14	10	9	7	8	9	9	9	6	7	5	7	8	6	8	10	4	6	12	12	10	11	12	12	13	12	9	13	11	12	12	12	10	9	9	9	7	8	9	9	10	9	6	10
TRINITY_DN253_c0_g2_m.6146	ABC transporter G family member 34 OS=Arabidopsis thaliana OX=3702 GN=ABCG34 PE=2 SV=1	ABCG34	83.978	11.1	18	10	4	2	2	1	1	1	1	1	1	1	0	1	1	2	1	1	1	7	8	5	6	8	6	5	5	6	5	5	5	9	8	5	4	2	3	1	1	3	1	1	1	1	1
TRINITY_DN2534_c0_g1_m.6132	ADP-ribosylation factor 1 OS=Brassica rapa subsp. pekinensis OX=51351 GN=ARF1 PE=2 SV=3	ARF1	20.419	25.8	16	4	4	2	3	0	0	2	2	0	0	3	0	0	2	0	0	1	1	3	3	0	1	4	3	2	0	3	1	1	2	2	3	1	1	3	3	0	1	4	3	2	0	3	1
TRINITY_DN2536_c0_g1_m.6135	Uncharacterized RNA methyltransferase CT0009 OS=Chlorobaculum tepidum (strain ATCC 49652 / DSM 12025 / NBRC 103806 / TLS) OX=194439 GN=CT0009 PE=3 SV=1	CT0009	63.173	7.8	9	3	3	1	1	1	0	1	0	1	1	0	1	0	0	1	1	0	0	1	1	2	1	2	2	2	1	1	3	1	0	2	2	1	1	1	1	2	1	2	2	2	1	1	3
TRINITY_DN2537_c0_g1_m.6136	Chlorophyll a-b binding protein CP29.3, chloroplastic OS=Arabidopsis thaliana OX=3702 GN=LHCB4.3 PE=2 SV=1	LHCB4.3	30.037	59.5	227	13	11	13	13	21	16	10	11	16	11	14	13	17	19	12	12	14	15	11	12	13	12	11	12	12	11	11	11	12	13	12	10	13	13	10	10	11	10	10	10	10	9	10	10
TRINITY_DN2538_c0_g1_m.6141	B3 domain-containing transcription factor VRN1 OS=Arabidopsis thaliana OX=3702 GN=VRN1 PE=1 SV=1	VRN1	40.929	4.2	18	2	2	0	3	2	0	2	0	0	1	3	2	1	1	3	0	0	0	2	2	2	2	2	1	2	2	2	2	2	1	2	2	2	2	2	2	2	2	2	1	2	2	2	2
TRINITY_DN2540_c0_g2_m.6152	Uncharacterized protein At2g24330 OS=Arabidopsis thaliana OX=3702 GN=At2g24330 PE=2 SV=1	At2g24330	43.645	5.6	4	2	2	1	1	0	0	1	0	0	0	1	0	0	0	0	0	0	0	1	1	0	1	1	1	0	0	1	2	0	0	0	0	0	0	1	1	0	1	1	1	0	0	1	2
TRINITY_DN2541_c0_g1_m.6155	hypothetical protein CICLE_v10003149mg, partial [Citrus clementina]	--	59.979	36.6	97	14	14	11	11	7	5	9	9	4	5	9	9	2	2	6	6	1	1	12	13	9	8	12	11	11	8	12	10	5	5	10	11	2	3	12	13	9	8	12	11	11	8	12	10
TRINITY_DN2541_c0_g1_m.6156	hypothetical protein CICLE_v10003149mg, partial [Citrus clementina]	--	16.498	52.4	41	6	6	6	5	3	1	5	4	2	3	3	1	1	1	3	3	0	0	6	5	4	2	6	5	4	4	4	3	2	3	5	4	3	4	6	5	4	2	6	5	4	4	4	3
TRINITY_DN2542_c0_g1_m.6159	Photosynthetic NDH subunit of lumenal location 5, chloroplastic OS=Arabidopsis thaliana OX=3702 GN=PNSL5 PE=1 SV=1	PNSL5	28.056	53.8	316	14	14	22	23	21	23	19	22	22	21	18	14	22	19	24	19	13	14	13	12	14	14	13	13	14	14	13	14	13	13	13	14	13	13	13	12	14	14	13	13	14	14	13	14
TRINITY_DN2544_c0_g1_m.6164	Chlorophyll a-b binding protein 3C, chloroplastic OS=Solanum lycopersicum OX=4081 GN=CAB3C PE=3 SV=1	CAB3C	30.13	69.3	1643	16	12	102	100	108	104	97	100	107	111	82	76	115	115	96	83	133	114	13	12	11	14	13	12	15	14	11	13	14	14	12	11	14	16	10	9	9	11	10	9	12	11	9	10
TRINITY_DN2546_c0_g1_m.6167	Cold shock domain-containing protein 3 OS=Arabidopsis thaliana OX=3702 GN=CSP3 PE=1 SV=1	CSP3	26.998	31.8	21	4	4	1	1	1	1	2	3	2	1	2	1	0	1	2	3	0	0	3	3	1	4	4	3	2	1	4	3	1	1	3	3	0	0	3	3	1	4	4	3	2	1	4	3
TRINITY_DN2547_c0_g1_m.6171	Soluble inorganic pyrophosphatase 6, chloroplastic OS=Arabidopsis thaliana OX=3702 GN=PPA6 PE=1 SV=1	PPA6	34.483	47.1	184	13	13	11	12	12	12	11	10	15	15	11	8	13	17	12	12	8	5	12	12	11	10	12	9	12	10	10	10	12	12	12	11	10	9	12	12	11	10	12	9	12	10	10	10
TRINITY_DN2549_c1_g1_m.6178	Uncharacterized protein At2g34460, chloroplastic OS=Arabidopsis thaliana OX=3702 GN=At2g34460 PE=1 SV=1	At2g34460	40.336	66.5	210	18	18	14	15	12	13	14	13	13	12	12	12	14	13	14	16	13	10	17	17	16	16	17	16	16	16	13	16	15	16	17	17	15	15	17	17	16	16	17	16	16	16	13	16
TRINITY_DN2549_c1_g1_m.6179	Uncharacterized protein At2g34460, chloroplastic OS=Arabidopsis thaliana OX=3702 GN=At2g34460 PE=1 SV=1	At2g34460	17.779	55.8	86	9	9	5	5	4	7	8	8	4	4	7	6	3	4	6	6	4	5	8	8	8	8	8	8	8	8	8	8	8	8	8	8	8	8	8	8	8	8	8	8	8	8	8	8
TRINITY_DN255_c0_g1_m.6198	High mobility group B protein 2 OS=Arabidopsis thaliana OX=3702 GN=HMGB2 PE=1 SV=1	HMGB2	16.44	18.5	5	2	2	0	0	0	0	0	0	0	0	0	0	0	0	0	0	3	2	0	1	1	0	0	0	1	1	0	0	1	1	0	0	2	2	0	1	1	0	0	0	1	1	0	0
TRINITY_DN2550_c0_g1_m.6182	Auxin-induced protein PCNT115 OS=Nicotiana tabacum OX=4097 PE=2 SV=1	--	14.134	46.9	48	5	5	4	4	4	3	4	2	4	3	3	3	2	2	3	4	1	2	5	5	5	4	5	4	4	4	5	4	5	4	5	4	4	2	5	5	5	4	5	4	4	4	5	4
TRINITY_DN2551_c0_g1_m.6183	hypothetical protein CUMW_119350 [Citrus unshiu]	--	36.937	34.2	138	10	10	9	13	7	10	14	11	7	10	9	9	5	3	10	12	5	4	10	10	7	9	10	10	8	9	10	10	8	8	9	10	7	7	10	10	7	9	10	10	8	9	10	10
TRINITY_DN2552_c0_g1_m.6184	RGS1-HXK1-interacting protein 1 OS=Arabidopsis thaliana OX=3702 GN=RHIP1 PE=1 SV=1	RHIP1	28.883	21.1	40	5	5	4	4	2	2	4	5	1	1	2	3	1	1	3	3	2	2	5	5	2	3	4	5	1	2	3	4	3	2	5	4	2	2	5	5	2	3	4	5	1	2	3	4
TRINITY_DN2555_c0_g1_m.6188	Ultraviolet-B receptor UVR8 OS=Arabidopsis thaliana OX=3702 GN=UVR8 PE=1 SV=1	UVR8	48.027	50	96	19	19	5	6	9	7	4	9	9	6	5	3	6	8	6	6	3	4	12	10	14	14	15	15	14	13	11	10	15	12	12	13	6	10	12	10	14	14	15	15	14	13	11	10
TRINITY_DN2556_c0_g1_m.6189	Protein decapping 5 OS=Arabidopsis thaliana OX=3702 GN=DCP5 PE=1 SV=1	DCP5	61.688	21.9	55	9	9	5	4	4	1	4	4	3	2	7	3	2	4	5	3	3	1	6	4	5	4	4	5	5	5	5	4	2	5	5	3	4	5	6	4	5	4	4	5	5	5	5	4
TRINITY_DN2559_c0_g1_m.6196	Malate dehydrogenase [NADP], chloroplastic OS=Pisum sativum OX=3888 PE=1 SV=2	--	32.053	25.3	3	4	4	1	0	1	0	0	0	0	0	0	0	1	0	0	0	0	0	4	3	3	3	3	2	2	2	4	2	3	2	4	3	2	2	4	3	3	3	3	2	2	2	4	2
TRINITY_DN2559_c0_g1_m.6197	Malate dehydrogenase [NADP], chloroplastic OS=Pisum sativum OX=3888 PE=1 SV=2	--	18.527	49.1	208	10	10	11	13	12	14	12	16	15	10	18	12	16	15	14	15	7	8	9	9	8	10	9	8	10	9	8	9	9	9	9	9	7	5	9	9	8	10	9	8	10	9	8	9
TRINITY_DN256_c0_g1_m.6229	Carbon catabolite repressor protein 4 homolog 1 OS=Arabidopsis thaliana OX=3702 GN=CCR4-1 PE=2 SV=1	CCR4-1	34.99	31.4	15	7	7	1	2	1	1	4	3	0	0	1	1	0	0	0	1	0	0	5	6	6	3	4	5	2	1	3	6	1	1	3	4	1	1	5	6	6	3	4	5	2	1	3	6
TRINITY_DN256_c0_g1_m.6230	Carbon catabolite repressor protein 4 homolog 1 OS=Arabidopsis thaliana OX=3702 GN=CCR4-1 PE=2 SV=1	CCR4-1	16.523	38.5	21	3	3	4	3	2	2	1	2	0	0	2	1	1	0	2	1	0	0	3	3	2	3	3	2	1	2	3	2	1	1	2	1	0	0	3	3	2	3	3	2	1	2	3	2
TRINITY_DN2562_c0_g1_m.6202	Mitochondrial import inner membrane translocase subunit TIM17-1 OS=Arabidopsis thaliana OX=3702 GN=TIM17-1 PE=2 SV=1	TIM17-1	22.923	20.3	4	3	2	0	0	0	1	0	1	0	0	0	2	0	0	0	0	0	0	2	1	2	1	3	2	1	1	2	3	2	2	2	2	1	1	1	0	1	1	2	1	0	0	1	2
TRINITY_DN2563_c0_g4_m.6205	Probable 2-oxoglutarate/Fe(II)-dependent dioxygenase OS=Papaver somniferum OX=3469 GN=DIOX2 PE=2 SV=1	DIOX2	40.858	9.2	13	3	3	1	3	0	0	3	2	0	0	0	2	0	0	1	1	0	0	2	3	1	2	3	2	1	2	1	2	1	1	1	1	1	1	2	3	1	2	3	2	1	2	1	2
TRINITY_DN2565_c0_g1_m.6208	General transcription and DNA repair factor IIH subunit TFB2 OS=Arabidopsis thaliana OX=3702 GN=TFB2 PE=2 SV=1	TFB2	37.809	7	3	2	2	0	0	1	0	0	0	0	1	1	0	0	0	0	0	0	0	2	1	1	1	1	1	1	1	1	1	1	1	2	1	1	0	2	1	1	1	1	1	1	1	1	1
TRINITY_DN2568_c0_g1_m.6222	Outer envelope pore protein 24B, chloroplastic OS=Arabidopsis thaliana OX=3702 GN=OEP24B PE=2 SV=1	OEP24B	23.772	64	101	13	13	10	6	5	5	5	8	6	6	6	8	6	5	6	6	7	6	10	10	11	9	10	10	10	9	10	10	11	10	11	10	9	10	10	10	11	9	10	10	10	9	10	10
TRINITY_DN2569_c0_g1_m.6224	SH3 domain-containing protein 2 OS=Arabidopsis thaliana OX=3702 GN=SH3P2 PE=1 SV=1	SH3P2	25.652	27.3	33	5	5	3	3	1	2	4	3	2	2	4	0	2	2	3	2	0	0	3	4	3	3	4	5	2	3	5	4	4	2	4	4	1	1	3	4	3	3	4	5	2	3	5	4
TRINITY_DN2569_c0_g1_m.6225	SH3 domain-containing protein 2 OS=Arabidopsis thaliana OX=3702 GN=SH3P2 PE=1 SV=1	SH3P2	17.81	22.4	14	2	2	1	1	1	1	0	2	1	1	1	2	1	0	1	1	0	0	1	2	1	2	1	2	1	1	2	2	1	1	1	1	1	1	1	2	1	2	1	2	1	1	2	2
TRINITY_DN2569_c1_g1_m.6227	Aldehyde dehydrogenase family 3 member H1 OS=Arabidopsis thaliana OX=3702 GN=ALDH3H1 PE=1 SV=2	ALDH3H1	30.818	37.9	116	10	10	10	7	6	6	10	8	8	6	8	8	5	6	8	8	6	6	9	8	6	8	10	7	9	9	7	8	7	6	8	10	7	7	9	8	6	8	10	7	9	9	7	8
TRINITY_DN2569_c1_g1_m.6228	Aldehyde dehydrogenase family 3 member H1 OS=Arabidopsis thaliana OX=3702 GN=ALDH3H1 PE=1 SV=2	ALDH3H1	23.732	22	53	4	4	5	5	2	2	4	6	3	3	4	3	3	2	3	3	3	2	3	3	2	4	3	4	3	4	3	4	3	2	3	3	2	2	3	3	2	4	3	4	3	4	3	4
TRINITY_DN2570_c0_g1_m.6234	Probable calcium-binding protein CML48 OS=Arabidopsis thaliana OX=3702 GN=CML48 PE=2 SV=2	CML48	28.113	8.4	18	3	3	2	2	1	0	1	2	1	0	1	1	1	0	3	1	1	1	3	2	1	1	3	3	2	2	2	3	2	1	3	3	2	1	3	2	1	1	3	3	2	2	2	3
TRINITY_DN2579_c0_g1_m.6250	uncharacterized protein LOC102612533 [Citrus sinensis]	--	34.75	13.6	62	5	5	4	3	4	4	2	2	5	4	5	3	5	4	2	2	7	6	5	4	4	4	4	4	4	4	5	4	5	4	3	3	5	5	5	4	4	4	4	4	4	4	5	4
[truncated: 3,675 more rows]
[truncated: 46 more columns]

## Sheet: Peptide_quant
ID	Sequence	Length	Protein accession	Protein description	Charge	m/z	Mass error [ppm]	PEP	Score	Experiment	Intensity	Unique [yes/no]
[truncated: 635,775+ more rows]
